# Supplementary material for: The genome sequence of E. coli W (ATCC 9637): comparative genome analysis and an improved genome-scale reconstruction of E. coli
Source: BMC Genomics. 2011 Jan 6;12:9. doi: 10.1186/1471-2164-12-9 (PMC3032704; doi:10.1186/1471-2164-12-9)
Supplement: Additional file 1 — List of CDSs which occur once in the genome of one safe strain but more than once in genomes of other safe strains. A list of CDSs which have only one copy in one safe strain, but have more than one ortholog in one or more other safe strains. For example, hokE occurs once in the K-12 genome but multiple times in the W genome. The CDS count of each strain does not reconcile unless these one-to-many and many-to-many relationships are considered. Detailed CDS counts are provided within the file. The counts explain the CDS skew which occurs when counting the number of CDSs in Figure 2 for K-12, B, or ATCC 8739. For example, in ATCC 8739 one copy of EcolC_3064 is present, while two are present in W as ECW_m0635 and ECW_m0636. When shared orthologs are counted the number in the ATCC 8739-W region can be one or two, depending on whether the number of orthologs is taken from W or ATCC 8739s context. We have thus detailed all orthologous CDSs which are found in different copy numbers in the other safe strains genomes. [file 1471-2164-12-9-S1.XLS]

## Sheet: Sheet1
CDS Count skew due to 1 : n relationship between intergenome orthologs
Function	Locus Tags				CDS Count skew
	K12	B	ATCC 8739	W	K12	B	C	W
major tail sheath protein (protein fi)		ECB_01989		ECW_m2253	0	1	0	0
				ECW_m4529
DNA-binding transcriptional regulator prophage P2 remnant	b2082	ECB_01987		ECW_m2247	1	1	0	0
				ECW_m4265
toxic polypeptide, small	b4415	ECB_00547	EcolC_3064	ECW_m0635	1	1	1	0
				ECW_m0636
conserved hypothetical protein	b3483	ECB_03332	EcolC_0233	ECW_m0753	1	1	1	0
				ECW_m3869
toxic polypeptide, small	b4453	ECB_03387	EcolC_0177	ECW_m3802	2	0	2	0
		ECB_03388		ECW_m3803
		ECB_03389		ECW_m3804
Qin prophage; predicted lysozyme	b1554	ECB_01519	EcolC_2083	ECW_m1710	1	0	0	0
		ECB_01337
putative baseplate assembly protein		ECB_01998		ECW_m2261	0	1	0	0
				ECW_m4252
baseplate assembly protein		ECB_01997		ECW_m2260	0	1	0	0
				ECW_m4253
baseplate assembly protein		ECB_01996		ECW_m2259	0	1	0	0
				ECW_m4254
lyase containing heat-repeat	b3594	ECB_03449	EcolC_0119	ECW_m0754	1	1	1	0
				ECW_m3870
Unknown Protein	b1459	ECB_01416			1	0	0	0
		ECB_01417
DNA replication protein		ECB_02004		ECW_m2779	0	1	0	0
				ECW_m4232
putative phage protein		ECB_02005		ECW_m2780	0	1	0	0
				ECW_m4233
C4-type zinc finger protein		ECB_02006		ECW_m2781	0	1	0	0
				ECW_m4234
conserved hypothetical protein		ECB_02007		ECW_m2782	0	1	0	0
				ECW_m4235
conserved hypothetical protein		ECB_02008		ECW_m2783	0	1	0	0
				ECW_m4236
DNA replication protein		ECB_02009		ECW_m2784	0	1	0	0
				ECW_m4237
		Total CDS count from Figure 2.			4157	4423	4405	4482
		Total CDS Skew			8	14	5	0
		Total CDS in Figure minus skew			4149	4409	4400	4482
		Total CDS from genome			4149	4409	4400	4482
