# Supplementary material for: The genome sequence of E. coli W (ATCC 9637): comparative genome analysis and an improved genome-scale reconstruction of E. coli
Source: BMC Genomics. 2011 Jan 6;12:9. doi: 10.1186/1471-2164-12-9 (PMC3032704; doi:10.1186/1471-2164-12-9)
Supplement: Additional file 3 — Plasmids found in Group B1 strains. Overview and analysis of the integrative elements which are present in each sequenced group B1 strain. Sheet "Group B1 IEs" presents the attachment sites and significant fitness or virulence factors which are present in each integrative element. Sheet "IE sizes" shows the assumed start and finish sites of each integrative element and the elements size. These sizes were used to calculate each group B1 strains genome backbone size. [file 1471-2164-12-9-S3.XLS]

## Sheet: Group B1 Plasmids
Strain	Plasmid Name	Plasmid Size (bp)	Fitness and Virulence Factors
SE11	pSE11-1	100021	Type IV pili, tetracycline resistance, and colicin lB production and immunity
	pSE11-2	91158	Caf-like fimbriae
	pSE11-3	60555	F4-Like fimbriae
	pSE11-4	6929	Cryptic
	pSE11-5	5366	Cryptic
	pSE11-6	4082	Cryptic
55989	55989p	72482	Aggregative adhesion fimbria (AAF) type III-encoding regulon and dispersin transport complex aatPABCD
E24377A	pE24377A_5	5033	None
	pE24377A_6	6199	Streptomycin and sulfonamide resistance
	pE24377A_35	34367	Pilus formation
	pE24377A_70	70609	CS fimbriae
	pE24377A74	74224	EatA Autotransporter
	pE24377A_79	79237	Enterotoxin A, CS3 fimbriae
O26	pO26_1	85167	Eterohemolysin (HylA-D), lipid A modification system (Ecf operon), adherence factor Efa1)
	pO26_2	63365	Kanamycin resistance
	pO26_3	5686	Restriction modification system
	pO26_4	4073	None
O103	pO103	75546	Enterohemolysin (HylA-D), lipid A modification system (Ecf operon), typeII secretion system, StcE protease
O111	pO111_1	204604	Ampicilin, kanamycin, tetracycline, streptomycin, sulfonamide and mercury resistance
	pO111_2	97897	P1 bacteriophage
	pO111_3	77690	Enterohemolysin (HylA-D), lipid A modification system (Ecf operon), serine protease (EspP), catalase (KatP)
	pO111_4	8140	Two types of colicin
	pO111_5	6673	Colicin
W	pRK1	102536	Type IV pili
	pRK2	5360	None
