# Supplementary material for: The genome sequence of E. coli W (ATCC 9637): comparative genome analysis and an improved genome-scale reconstruction of E. coli
Source: BMC Genomics. 2011 Jan 6;12:9. doi: 10.1186/1471-2164-12-9 (PMC3032704; doi:10.1186/1471-2164-12-9)
Supplement: Additional file 4 — Integrative elements found in Group B1 strains. Analysis of the plasmids which are found in sequenced group B1 strains including plasmid size and fitness/virulence factors which are present on each plasmids genome. [file 1471-2164-12-9-S4.XLS]

## Sheet: Group B1 IEs
Strain	c - mom (W)	thrW	argU	ybhC-ybhB	ybjK-rybB	pflA	ssuA	yccA		wrbA	phoH	potC	ycfD-phoQ	yciL	tonB	ompW	ttcA	egoB	rspB		tqsA	btuC-ihfA	pphA-ryeA	yecE	yecA	serU			asnT	cobU-yeeX	dacD-sbcB	yegR	proL	yfaT	yfcI	argW		yfhL	ssrA		glyU	pheV		ileX	yhiN	yicC-dinD	selC	cpxP-fieF	dusA
W	Mu	-	-	-	P2 PP	-	-	-		-	-	-	-		-	-	l PP	-	l PPg		-	-	-	-	-	-			-	-	-	P2 PP	-	-	-	l PP		-	IE		-	-		-	-	-	IE	P2 PP	-
SE11	-	IE	l PP	-	-	-	-	-		-	-	-	-		-	-	l PP	-	l PP		-	P2 PP	-	l PP	-	l PP			-	-	-	-	-	-	Mu	-		-	IE		-	-		-	-	-	-	-	-
IAI1	-	-	-	l PP	-	-	-	-		-	-	-	-		-	-	-	-	l PPg		-	-	-	-	-	-			-	-	-	-	-	-	-	-		PP	IE		-	-		-	-	-	-	-	-
55989 (EAEC)	-	IEk	-	l PP	-			l PP		-	-	-	-		-	l PP	-	-	l PP		-	-	-	-	P2 PP	-			IEa	IE	-	-	-	-	-	-		-	IE		-	IElmt		-	IEno	-	-	-	-
E24377A (ETEC)	-	IE	-	l PP	-	P2 PP	Mu	-		-	-	l PP	-		IE	l PP	-	IE	l PP		-	-	-	-	-	l PP			-	-	-	-	-	-	-	-		-	IE		-	IEl	IEs	-	-	-	-	-	-
O26 (EHEC)	-	IE	l PP	l PP	-	-	-	l PP	l PP	l PP (Stx1)d	IEabceiu	l PP	IE		-	l PP	l PP	-	l PPg	l PP	IE	P2 PP	l PP	-	P2 PP	-			IEa	IEc	-	-	PP	l PP	-	l PP	IEc	-	l PP	IE	IE	IEi		-		-	P4 PP	-	-
O103 (EHEC)	-	-	l PP	l PP	-	-	-	-		-	-	l PP	PP		-	l PP	-	-	l PP		-	P2 PP	-	l PP	-	l PP	l PP	l PP	-	IE	-	-	-	-	-	l PP (Stx2)		PP	IE		IE	LEE		IEbetu	-	PP	-	-	-
O111 (EHEC)	-	IE	l PP	l PP	-	-	-	l PP		l PP	IEaceu	l PP	-	l PP	l PP	l PP	l PP	-	l PP		-	P2 PP	-	l PP (Stx2)d	-	l PP			IE	IE	l PP	-	PP	l PP	-	-		-	l PP (Stx1)		-	LEE		-	-	-	-	-	l PP
Fitness & Virulence Factors								Phage types
a - siderophore regulon								Mu	Mu bacteriophage
b - tellurium resistance								P2 PP	P2-like prophage
c - AidA-I adhesin gene								P4 PP	P4-like prophage
d - T3SS effectors								l PP	Lambda prophage
e - colicin immunity protein								l PP	Lambda prophage containing T3SS effector
f - paa (porcine attaching and effacing associated) locus								l PP (Stx?)	Lambda prophage containing shigatoxins
g - relE/relG toxin/antitoxin system								PP	Other prophage
h - cold shock genes								LEE	Locus of Enterocyte Effacement
i - IrgA Homolog Adhesin (iha)								IE	Integrative Element
j - fec regulon involved in iron dicitrate transporter
k - perC (required for expression of LEE2/3 in presence of EAF plasmid)
l - flu biofilm autotransporter
m - immunoglobulin binding protein IbrAB
n - copper resistance rgulon with pcoSR
o - silver resistance regulon
p - tetracycline resistance
q - deoxyribose breakdown regulon
r - efa1 bovine colonization factor
s - raffinose regulon
t - serine protease
u - urease genes
[truncated: 5 more columns]

## Sheet: IE Sizes
Strain	Details	c - mom (WMu)	thrW	argU	ybhC-ybhB	ybjK-rybB	pflA	ssuA	yccA		wrbA	phoH	potC	ycfD-phoQ	yciL	tonB	ompW	ttcA	egoB	rspB		tqsA	btuC-ihfA	ryeB-pphA	yecE	yecA	serU			asnT	cobU-yeeX	sbcB-dacD	yegR	proL	yfaT	yfcI	argW		yfhL	ssrA		glyU	pheV		ileX	yhiN	yicC-dinD	serC	cpxP-fieF
W	locus tag start	ECW_m0320				ybjK		ssuD										ttcA			rspB												yegR				argW			ssrA								selC	cpxP
	locus tag end	ECW_m0264				rybB		ssuA										uspF			ydfI												cyaR				cscB			csiD								setC	fieF
	chromosome start	329600				959355		1074683										1500487			1799178												2337842				2618130			2926887								4042868	4331817
	chromosome end	292760				995945		1062064										1549935			1749852												2306673				2658309			2935101								4059111	4364644
	IE length	36841				36591		12620										49449			49327												31170				40180	1		8215	1							16244	32828
SE11	locus tag start		ECSE_tRNA05	ECSE_0622														ECSE_1398			ECSE_1701		ECSE_1836		ECSE_2103		ECSE_tRNA70									ECSE_2563				ECSE_2903
	locus tag end		ECSE_0300	ECSE_tRNA06														ECSE_1459			ECSE_1638		ECSE_1881		ECSE_2043		ECSE_2203									ECSE_2615				ECSE_2912
	chromosome start		295525	658714														1475376			1786398		1928647		2167373		2309046									2660267				3014210
	chromosome end		328731	608316														1528176			1738003		1964550		2122472		2260836									2697478				3022897
	IE length		33207	50399														52801			48396		35904		44902		48211	1	1							37212				8688	1
IAI1	locus tag start				ybhC																rspB																		yfhL	ssrA
	locus tag end				ybhB																ydfJ																		yfhH	yqaD
	chromosome start				807175																1697218																		2765440	2822911
	chromosome end				856325																1649266																		2723197	2833213
	IE length				49151																47953																		42244	10303	1
55989	locus tag start		EC55989_tRNA5		ybhC				yccA								ompW				rspB					yecA				EC55989_tRNA22	EC55989_2228									ssrA			EC55989_tRNA34			yhiN
	locus tag end		yagP		ybhB				EC55989_tRNA86								yciE				ydfI					EC55989_tRNA80				yeeJ	yeeX									yqaD			EC55989_3368			yhiM
	chromosome start		296302		821091				1094286								1408234				1800473					2141900				2232876	2280703									2979171			3339916			4001188
	chromosome end		311773		866952				1140292								1458482				1753295					2177740				2263995	2310058									2998993			3449376			3967681
	IE length		15472		45862				46007	1							50249				47179					35841				31120	29356									19823	1		109461	1		33508
E24377A	locus tag start		EcE24377A_5011		ybhC		pflA						potC			tonB	ompW		egoB		rspB						serU													ssrA			pheV	EcE24377A_5069
	locus tag end		EcE24377A_5010		ybhB		pflB2						potB			yciL	yciE		hipB		pinR						yodB													csiD			EcE24377A_5069	gspM
	chromosome start		320696		826745		1000662						1261078			1414288	1417857		1700966		1778903						2221294													2906288			3325585	3397443
	chromosome end		295577		855610		1017186						1289384			1399726	1448483		1709802		1754926						2172364													2949509			3397442	3427425
	IE length		25120		28866		16525						28307			14563	30627		8837		23978						48931	1	1											43222	1		71858	29983
O26	locus tag start		yagQ	argU	ybhC				yccA	ECO26_1163	wrbA	phoH	potC	ycfD			ompW	ydaO		rspB	ECO26_2216	tqsA	btuC	ryeB		yecA				asnT	cobU			proL	yfaT		argW	ECO26_3394		ECO26_3719	ECO26_3719	glyU	pheV					serC
	locus tag end		thrW	envY	ybhB				ECO26_1163	ECO26_1243	potB	serX	serT	phoQ			yciE	uspF		ECO26_2216	ydfJ	mdtJ	ihfA	pphA		leuZ				ECO26_2870	yeeX			yejO	yfaS		ECO26_3394	ECO26_3421		ssrA	csiD	ECO26_3944	ECO26_ncRNA52					setC
	chromosome start		334397	612077	890139				1170768	1220076	1559001	1289278	1472783	1619379			1740048	1870421		2217982	2169881	2254025	2374930	2582200		2668052				2753292	2800478			3041529	3138892		3264203	3305043		3659006	3659007	3903557	4029662					4966579
	chromosome end		321451	662309	942839				1220075	1271355	1614650	1386743	1523771	1630553			1774867	1918202		2169882	2120377	2238586	2410671	2532639		2705579				2784375	2832860			3050631	3089136		3305042	3332000		3604903	3667352	3894238	4039551					4951939
	IE length		12947	50233	52701				49308	51280	55650	97466	50989	11175			34820	47782		48101	25120	15440	35742	49562		37528				31084	32383			9103	49757		40840	26958		54104	8346	9320	9890	1				14641
O103	locus tag start			argU	ybhC								potC	ycfD			ompW			rspB			btuC		ECO103_2128		ECO103_2290	ECO103_2367	serU		cobU						argW		yfhH	ssrA		glyU	pheV		yqjH		yicC
	locus tag end			envY	ybhB								potB	phoQ			yciE			ydfZ			ihfA		yecD		yodB	ECO103_2290	ECO103_2367		ECO103_2484						yfdC		yfhL	csiD		ECO103_3433	ECO103_3650		ileX		ECO103_4514
	chromosome start			571951	840014								1268330	1325816			1445637			1810222			1953603		2192214		2333861	2386962	2435930		2460851						2924319		3186412	3244579		3506599	3627157		3891364		4663200
	chromosome end			618477	881393								1321078	1336964			1491613			1782783			1991681		2140589		2282049	2333862	2386963		2489528						2861631		3143646	3251510		3500757	3722484		3826717		4646582
	IE length			46527	41380								52749	11149			45977			27440	1		38079		51626		51813	53101	48968		28678						62689	1	42767	6932		5843	95328	1	64648		16619
O111	locus tag start		thrW	argU	ybhC				yccA		wrbA	ECO111_1209	potC		yciL		ompW	ttcA		rspB			btuC		yecE		serU			asnT	cobU	sbcD		proL	yfaT					ECO111_3378			pheV
	locus tag end		ykgO	envY	ybhB				serT		rutG	serX	potB		ECO111_1636		ydfJ	uspF		tonB			ihfA		yecD		yodB			yeeL	ECO111_2652	dacD		ECO111_2927	yfaS					ssrA			ECO111_3782
	chromosome start		330266	607774	850376				1120575		1183587	1263767	1435871		1604243		1999293	1742527		2049008			2191077		2440435		2585337			2586493	2602496	2661054		2855103	2917801					3347007			3705316
	chromosome end		345501	622026	887654				1148358		1244833	1349834	1493561		1646797		1976535	1773646		2002862			2223471		2392074		2534857			2589294	2611908	2617150		2864725	2903568					3316539			3759639
	IE length		15236	14253	37279				27784	1	61247	86068	57691		42555		22759	31120		46147	1		32395		48362		50481	1	1	2802	9413	43905		9623	14234					30469	1		54324	1
Key
locus tag start: The gene or locus tag where the integrative element is assumed to start
locus tag end: The gene or locus tag where the integrative element is assumed to end
chromosome start: The location on the chromosome where the integrative element is assumed to start
chromosome end: The location on the chromosome where the integrative element is assumed to end
IE length: The calculated length of the integrative element, i.e. end - start (if end > start) or start -end (if start > end)
[truncated: 6 more columns]
