# Supplementary material for: The genome sequence of E. coli W (ATCC 9637): comparative genome analysis and an improved genome-scale reconstruction of E. coli
Source: BMC Genomics. 2011 Jan 6;12:9. doi: 10.1186/1471-2164-12-9 (PMC3032704; doi:10.1186/1471-2164-12-9)
Supplement: Additional file 5 — iCA1273 GSR. A list of the reactions, including GPR associations and constraints (lower bound, upper bound, objective functions) which are present in iCA1273. [file 1471-2164-12-9-S5.XLS]

## Sheet: GPR
Reaction Abbreviation	Reaction Name	Reaction	Gene-reaction association	locusTags	Subsystem	Reversible	LB	UB	Objective
12DGR120tipp	1 2 diacylglycerol transport via flipping periplasm to cytoplasm n C120	12dgr120[p] --> 12dgr120[c]			Transport Inner Membrane	0	0	1000	0
12DGR140tipp	1 2 diacylglycerol transport via flipping periplasm to cytoplasm n C140	12dgr140[p] --> 12dgr140[c]			Transport Inner Membrane	0	0	1000	0
12DGR141tipp	1 2 diacylglycerol transport via flipping periplasm to cytoplasm n C141	12dgr141[p] --> 12dgr141[c]			Transport Inner Membrane	0	0	1000	0
12DGR160tipp	1 2 diacylglycerol transport via flipping periplasm to cytoplasm n C160	12dgr160[p] --> 12dgr160[c]			Transport Inner Membrane	0	0	1000	0
12DGR161tipp	1 2 diacylglycerol transport via flipping periplasm to cytoplasm n C161	12dgr161[p] --> 12dgr161[c]			Transport Inner Membrane	0	0	1000	0
12DGR180tipp	1 2 diacylglycerol transport via flipping periplasm to cytoplasm n C180	12dgr180[p] --> 12dgr180[c]			Transport Inner Membrane	0	0	1000	0
12DGR181tipp	1 2 diacylglycerol transport via flipping periplasm to cytoplasm n C181	12dgr181[p] --> 12dgr181[c]			Transport Inner Membrane	0	0	1000	0
12PPDRtex	R Propane 1 2 diol transport via diffusion extracellular to periplasm	12ppd-R[e] <==> 12ppd-R[p]	( ECW_m0355 or ECW_m1039 or ECW_m1509 or ECW_m2416 )	ECW_m0355 ECW_m1039 ECW_m1509 ECW_m2416	Transport Outer Membrane Porin	1	-1000	1000	0
12PPDRtpp	R Propane 1 2 diol facilitated transport periplasm	12ppd-R[p] <==> 12ppd-R[c]			Transport Inner Membrane	1	-1000	1000	0
12PPDStex	S Propane 1 2 diol transport via diffusion extracellular to periplasm	12ppd-S[e] <==> 12ppd-S[p]	( ECW_m0355 or ECW_m1039 or ECW_m1509 or ECW_m2416 )	ECW_m0355 ECW_m1039 ECW_m1509 ECW_m2416	Transport Outer Membrane Porin	1	-1000	1000	0
12PPDStpp	S Propane 1 2 diol facilitated transport periplasm	12ppd-S[p] <==> 12ppd-S[c]			Transport Inner Membrane	1	-1000	1000	0
14GLUCANabcpp	1 4 alpha D glucan transport via ABC system periplasm	14glucan[p] + atp[c] + h2o[c] --> 14glucan[c] + adp[c] + h[c] + pi[c]	( ECW_m4397 and ECW_m4396 and ECW_m4395 and ECW_m4399 )	ECW_m4395 ECW_m4396 ECW_m4397 ECW_m4399	Transport Inner Membrane	0	0	1000	0
14GLUCANtexi	1 4 alpha D glucan transport via diffusion extracellular to periplasm irreversible	14glucan[e] --> 14glucan[p]	ECW_m4400	ECW_m4400	Transport Outer Membrane	0	0	1000	0
23CAMPtex	23cAMP transport via diffusion extracellular to periplasm	23camp[e] <==> 23camp[p]	( ECW_m0355 or ECW_m1039 or ECW_m1509 or ECW_m2416 )	ECW_m0355 ECW_m1039 ECW_m1509 ECW_m2416	Transport Outer Membrane Porin	1	-1000	1000	0
23CCMPtex	23cCMP transport via diffusion extracellular to periplasm	23ccmp[e] <==> 23ccmp[p]	( ECW_m0355 or ECW_m1039 or ECW_m1509 or ECW_m2416 )	ECW_m0355 ECW_m1039 ECW_m1509 ECW_m2416	Transport Outer Membrane Porin	1	-1000	1000	0
23CGMPtex	23cGMP transport via diffusion extracellular to periplasm	23cgmp[e] <==> 23cgmp[p]	( ECW_m0355 or ECW_m1039 or ECW_m1509 or ECW_m2416 )	ECW_m0355 ECW_m1039 ECW_m1509 ECW_m2416	Transport Outer Membrane Porin	1	-1000	1000	0
23CUMPtex	23cUMP transport via diffusion extracellular to periplasm	23cump[e] <==> 23cump[p]	( ECW_m0355 or ECW_m1039 or ECW_m1509 or ECW_m2416 )	ECW_m0355 ECW_m1039 ECW_m1509 ECW_m2416	Transport Outer Membrane Porin	1	-1000	1000	0
23DAPPAt2pp	2 3 diaminopropionate transport in via proton symport	23dappa[p] + h[p] --> 23dappa[c] + h[c]			Transport Inner Membrane	0	0	1000	0
23DAPPAtex	2 3 diaminopropionate transport via diffusion	23dappa[e] <==> 23dappa[p]	( ECW_m0355 or ECW_m1039 or ECW_m1509 or ECW_m2416 )	ECW_m0355 ECW_m1039 ECW_m1509 ECW_m2416	Transport Outer Membrane Porin	1	-1000	1000	0
23PDE2pp	2 3 cyclic nucleotide phosphodiesterase UMP periplasm	[p] : 23cump + h2o --> 3ump + h	ECW_m4577	ECW_m4577	Nucleotide Salvage Pathway	0	0	1000	0
23PDE4pp	2 3 cyclic nucleotide phosphodiesterase CMP periplasm	[p] : 23ccmp + h2o --> 3cmp + h	ECW_m4577	ECW_m4577	Nucleotide Salvage Pathway	0	0	1000	0
23PDE7pp	2 3 cyclic nucleotide phosphodiesterase AMP periplasm	[p] : 23camp + h2o --> 3amp + h	ECW_m4577	ECW_m4577	Nucleotide Salvage Pathway	0	0	1000	0
23PDE9pp	2 3 cyclic nucleotide phosphodiesterase GMP periplasm	[p] : 23cgmp + h2o --> 3gmp + h	ECW_m4577	ECW_m4577	Nucleotide Salvage Pathway	0	0	1000	0
26DAHtex	meso 2 6 Diaminoheptanedioate transport via diffusion extracellular to periplasm	26dap-M[e] <==> 26dap-M[p]	( ECW_m0355 or ECW_m1039 or ECW_m1509 or ECW_m2416 )	ECW_m0355 ECW_m1039 ECW_m1509 ECW_m2416	Transport Outer Membrane Porin	1	-1000	1000	0
2AGPA120tipp	2 Acyl sn glycero 3 phosphatidate n C120 transporter via facilitated diffusion periplasm	2ddecg3p[p] --> 2ddecg3p[c]	ECW_m3078	ECW_m3078	Transport Inner Membrane	0	0	1000	0
2AGPA140tipp	2 Acyl sn glycero 3 phosphatidate n C140 transporter via facilitated diffusion periplasm	2tdecg3p[p] --> 2tdecg3p[c]	ECW_m3078	ECW_m3078	Transport Inner Membrane	0	0	1000	0
2AGPA141tipp	2 Acyl sn glycero 3 phosphatidate n C141 transporter via facilitated diffusion periplasm	2tdec7eg3p[p] --> 2tdec7eg3p[c]	ECW_m3078	ECW_m3078	Transport Inner Membrane	0	0	1000	0
2AGPA160tipp	2 Acyl sn glycero 3 phosphatidate n C160 transporter via facilitated diffusion periplasm	2hdecg3p[p] --> 2hdecg3p[c]	ECW_m3078	ECW_m3078	Transport Inner Membrane	0	0	1000	0
2AGPA161tipp	2 Acyl sn glycero 3 phosphatidate n C161 transporter via facilitated diffusion periplasm	2hdec9eg3p[p] --> 2hdec9eg3p[c]	ECW_m3078	ECW_m3078	Transport Inner Membrane	0	0	1000	0
2AGPA180tipp	2 Acyl sn glycero 3 phosphatidate n C180 transporter via facilitated diffusion periplasm	2odecg3p[p] --> 2odecg3p[c]	ECW_m3078	ECW_m3078	Transport Inner Membrane	0	0	1000	0
2AGPA181tipp	2 Acyl sn glycero 3 phosphatidate n C181 transporter via facilitated diffusion periplasm	2odec11eg3p[p] --> 2odec11eg3p[c]	ECW_m3078	ECW_m3078	Transport Inner Membrane	0	0	1000	0
2AGPE120tipp	2 Acyl sn glycero 3 phosphoethanolamine n C120 transporter via facilitated diffusion periplasm	2agpe120[p] --> 2agpe120[c]	ECW_m3078	ECW_m3078	Transport Inner Membrane	0	0	1000	0
2AGPE140tipp	2 Acyl sn glycero 3 phosphoethanolamine n C140 transporter via facilitated diffusion periplasm	2agpe140[p] --> 2agpe140[c]	ECW_m3078	ECW_m3078	Transport Inner Membrane	0	0	1000	0
2AGPE141tipp	2 Acyl sn glycero 3 phosphoethanolamine n C141 transporter via facilitated diffusion periplasm	2agpe141[p] --> 2agpe141[c]	ECW_m3078	ECW_m3078	Transport Inner Membrane	0	0	1000	0
2AGPE160tipp	2 Acyl sn glycero 3 phosphoethanolamine n C160 transporter via facilitated diffusion periplasm	2agpe160[p] --> 2agpe160[c]	ECW_m3078	ECW_m3078	Transport Inner Membrane	0	0	1000	0
2AGPE161tipp	2 Acyl sn glycero 3 phosphoethanolamine n C161 transporter via facilitated diffusion periplasm	2agpe161[p] --> 2agpe161[c]	ECW_m3078	ECW_m3078	Transport Inner Membrane	0	0	1000	0
2AGPE180tipp	2 Acyl sn glycero 3 phosphoethanolamine n C180 transporter via facilitated diffusion periplasm	2agpe180[p] --> 2agpe180[c]	ECW_m3078	ECW_m3078	Transport Inner Membrane	0	0	1000	0
2AGPE181tipp	2 Acyl sn glycero 3 phosphoethanolamine n C181 transporter via facilitated diffusion periplasm	2agpe181[p] --> 2agpe181[c]	ECW_m3078	ECW_m3078	Transport Inner Membrane	0	0	1000	0
2AGPEAT120	2 acyl glycerophospho ethanolamine acyltransferase n C120	[c] : 2agpe120 + atp + ddca --> amp + pe120 + ppi	ECW_m3079	ECW_m3079	Glycerophospholipid Metabolism	0	0	1000	0
2AGPEAT140	2 acyl glycerophospho ethanolamine acyltransferase n C140	[c] : 2agpe140 + atp + ttdca --> amp + pe140 + ppi	ECW_m3079	ECW_m3079	Glycerophospholipid Metabolism	0	0	1000	0
2AGPEAT141	2 acyl glycerophospho ethanolamine acyltransferase n C141	[c] : 2agpe141 + atp + ttdcea --> amp + pe141 + ppi	ECW_m3079	ECW_m3079	Glycerophospholipid Metabolism	0	0	1000	0
2AGPEAT160	2 acyl glycerophospho ethanolamine acyltransferase n C160	[c] : 2agpe160 + atp + hdca --> amp + pe160 + ppi	ECW_m3079	ECW_m3079	Glycerophospholipid Metabolism	0	0	1000	0
2AGPEAT161	2 acyl glycerophospho ethanolamine acyltransferase n C161	[c] : 2agpe161 + atp + hdcea --> amp + pe161 + ppi	ECW_m3079	ECW_m3079	Glycerophospholipid Metabolism	0	0	1000	0
2AGPEAT180	2 acyl glycerophospho ethanolamine acyltransferase n C180	[c] : 2agpe180 + atp + ocdca --> amp + pe180 + ppi	ECW_m3079	ECW_m3079	Glycerophospholipid Metabolism	0	0	1000	0
2AGPEAT181	2 acyl glycerophospho ethanolamine acyltransferase n C181	[c] : 2agpe181 + atp + ocdcea --> amp + pe181 + ppi	ECW_m3079	ECW_m3079	Glycerophospholipid Metabolism	0	0	1000	0
2AGPG120tipp	2 Acyl sn glycero 3 phosphoglycerol n C120 transporter via facilitated diffusion periplasm	2agpg120[p] --> 2agpg120[c]	ECW_m3078	ECW_m3078	Transport Inner Membrane	0	0	1000	0
2AGPG140tipp	2 Acyl sn glycero 3 phosphoglycerol n C140 transporter via facilitated diffusion periplasm	2agpg140[p] --> 2agpg140[c]	ECW_m3078	ECW_m3078	Transport Inner Membrane	0	0	1000	0
2AGPG141tipp	2 Acyl sn glycero 3 phosphoglycerol n C141 transporter via facilitated diffusion periplasm	2agpg141[p] --> 2agpg141[c]	ECW_m3078	ECW_m3078	Transport Inner Membrane	0	0	1000	0
2AGPG160tipp	2 Acyl sn glycero 3 phosphoglycerol n C160 transporter via facilitated diffusion periplasm	2agpg160[p] --> 2agpg160[c]	ECW_m3078	ECW_m3078	Transport Inner Membrane	0	0	1000	0
2AGPG161tipp	2 Acyl sn glycero 3 phosphoglycerol n C161 transporter via facilitated diffusion periplasm	2agpg161[p] --> 2agpg161[c]	ECW_m3078	ECW_m3078	Transport Inner Membrane	0	0	1000	0
2AGPG180tipp	2 Acyl sn glycero 3 phosphoglycerol n C180 transporter via facilitated diffusion periplasm	2agpg180[p] --> 2agpg180[c]	ECW_m3078	ECW_m3078	Transport Inner Membrane	0	0	1000	0
2AGPG181tipp	2 Acyl sn glycero 3 phosphoglycerol n C181 transporter via facilitated diffusion periplasm	2agpg181[p] --> 2agpg181[c]	ECW_m3078	ECW_m3078	Transport Inner Membrane	0	0	1000	0
2AGPGAT120	2 acyl glycerophospho glycerol acyltransferase n C120	[c] : 2agpg120 + atp + ddca --> amp + pg120 + ppi	ECW_m3079	ECW_m3079	Glycerophospholipid Metabolism	0	0	1000	0
2AGPGAT140	2 acyl glycerophospho glycerol acyltransferase n C140	[c] : 2agpg140 + atp + ttdca --> amp + pg140 + ppi	ECW_m3079	ECW_m3079	Glycerophospholipid Metabolism	0	0	1000	0
2AGPGAT141	2 acyl glycerophospho glycerol acyltransferase n C141	[c] : 2agpg141 + atp + ttdcea --> amp + pg141 + ppi	ECW_m3079	ECW_m3079	Glycerophospholipid Metabolism	0	0	1000	0
2AGPGAT160	2 acyl glycerophospho glycerol acyltransferase n C160	[c] : 2agpg160 + atp + hdca --> amp + pg160 + ppi	ECW_m3079	ECW_m3079	Glycerophospholipid Metabolism	0	0	1000	0
2AGPGAT161	2 acyl glycerophospho glycerol acyltransferase n C161	[c] : 2agpg161 + atp + hdcea --> amp + pg161 + ppi	ECW_m3079	ECW_m3079	Glycerophospholipid Metabolism	0	0	1000	0
2AGPGAT180	2 acyl glycerophospho glycerol acyltransferase n C180	[c] : 2agpg180 + atp + ocdca --> amp + pg180 + ppi	ECW_m3079	ECW_m3079	Glycerophospholipid Metabolism	0	0	1000	0
2AGPGAT181	2 acyl glycerophospho glycerol acyltransferase n C181	[c] : 2agpg181 + atp + ocdcea --> amp + pg181 + ppi	ECW_m3079	ECW_m3079	Glycerophospholipid Metabolism	0	0	1000	0
2DGLCNRx	2 dehydro D gluconate reductase NADH	[c] : 2dhglcn + h + nadh --> glcn + nad	ECW_m3825	ECW_m3825	Alternate Carbon Metabolism	0	0	1000	0
2DGLCNRy	2 dehydro D gluconate reductase NADPH	[c] : 2dhglcn + h + nadph --> glcn + nadp	ECW_m3825	ECW_m3825	Alternate Carbon Metabolism	0	0	1000	0
2DGULRx	2 dehydro L gulonate reductase NADH	[c] : 2dhguln + h + nadh --> idon-L + nad	ECW_m3825	ECW_m3825	Alternate Carbon Metabolism	0	0	1000	0
2DGULRy	2 dehydro L gulonate reductase NADPH	[c] : 2dhguln + h + nadph --> idon-L + nadp	ECW_m3825	ECW_m3825	Alternate Carbon Metabolism	0	0	1000	0
2MAHMP	2 Methyl 4 amino 5 hydroxymethylpyrimidine diphosphatase	[c] : 2mahmp + h2o --> 4ampm + h + pi	( ECW_m0518 or ECW_m1242 )	ECW_m0518 ECW_m1242	Cofactor and Prosthetic Group Biosynthesis	0	0	1000	0
34dhpactex	dihydroxyphenylacetaldehyde transport via diffusion extracellular to periplasm	34dhpac[e] <==> 34dhpac[p]	( ECW_m0355 or ECW_m1039 or ECW_m1509 or ECW_m2416 )	ECW_m0355 ECW_m1039 ECW_m1509 ECW_m2416	Transport Outer Membrane Porin	1	-1000	1000	0
3AMPtex	3AMP transport via diffusion extracellular to periplasm	3amp[e] <==> 3amp[p]	( ECW_m0355 or ECW_m1039 or ECW_m1509 or ECW_m2416 )	ECW_m0355 ECW_m1039 ECW_m1509 ECW_m2416	Transport Outer Membrane Porin	1	-1000	1000	0
3CMPtex	3CMP transport via diffusion extracellular to periplasm	3cmp[e] <==> 3cmp[p]	( ECW_m0355 or ECW_m1039 or ECW_m1509 or ECW_m2416 )	ECW_m0355 ECW_m1039 ECW_m1509 ECW_m2416	Transport Outer Membrane Porin	1	-1000	1000	0
3GMPtex	3GMP transport via diffusion extracellular to periplasm	3gmp[e] <==> 3gmp[p]	( ECW_m0355 or ECW_m1509 or ECW_m2416 or ECW_m1039 )	ECW_m0355 ECW_m1039 ECW_m1509 ECW_m2416	Transport Outer Membrane Porin	1	-1000	1000	0
3HAD100	3 hydroxyacyl acyl carrier protein dehydratase n C100	[c] : 3hdecACP --> h2o + tdec2eACP	( ECW_m1064 or ECW_m0176 )	ECW_m0176 ECW_m1064	Cell Envelope Biosynthesis	0	0	1000	0
3HAD120	3 hydroxyacyl acyl carrier protein dehydratase n C120	[c] : 3hddecACP --> h2o + tddec2eACP	( ECW_m1064 or ECW_m0176 )	ECW_m0176 ECW_m1064	Cell Envelope Biosynthesis	0	0	1000	0
3HAD121	3 hydroxyacyl acyl carrier protein dehydratase n C121	[c] : 3hcddec5eACP --> h2o + t3c5ddeceACP	( ECW_m0176 or ECW_m1064 )	ECW_m0176 ECW_m1064	Cell Envelope Biosynthesis	0	0	1000	0
3HAD140	3 hydroxyacyl acyl carrier protein dehydratase n C140	[c] : 3hmrsACP --> h2o + tmrs2eACP	( ECW_m1064 or ECW_m0176 )	ECW_m0176 ECW_m1064	Cell Envelope Biosynthesis	0	0	1000	0
3HAD141	3 hydroxyacyl acyl carrier protein dehydratase n C141	[c] : 3hcmrs7eACP --> h2o + t3c7mrseACP	( ECW_m1064 or ECW_m0176 )	ECW_m0176 ECW_m1064	Cell Envelope Biosynthesis	0	0	1000	0
3HAD160	3 hydroxyacyl acyl carrier protein dehydratase n C160	[c] : 3hpalmACP --> h2o + tpalm2eACP	( ECW_m1064 or ECW_m0176 )	ECW_m0176 ECW_m1064	Cell Envelope Biosynthesis	0	0	1000	0
3HAD161	3 hydroxyacyl acyl carrier protein dehydratase n C161	[c] : 3hcpalm9eACP --> h2o + t3c9palmeACP	( ECW_m0176 or ECW_m1064 )	ECW_m0176 ECW_m1064	Cell Envelope Biosynthesis	0	0	1000	0
3HAD180	3 hydroxyacyl acyl carrier protein dehydratase n C180	[c] : 3hoctaACP --> h2o + toctd2eACP	( ECW_m1064 or ECW_m0176 )	ECW_m0176 ECW_m1064	Cell Envelope Biosynthesis	0	0	1000	0
3HAD181	3 hydroxyacyl acyl carrier protein dehydratase n C181	[c] : 3hcvac11eACP --> h2o + t3c11vaceACP	( ECW_m0176 or ECW_m1064 )	ECW_m0176 ECW_m1064	Cell Envelope Biosynthesis	0	0	1000	0
3HAD40	3 hydroxyacyl acyl carrier protein dehydratase n C40	[c] : 3haACP --> but2eACP + h2o	( ECW_m1064 or ECW_m0176 )	ECW_m0176 ECW_m1064	Cell Envelope Biosynthesis	0	0	1000	0
3HAD60	3 hydroxyacyl acyl carrier protein dehydratase n C60	[c] : 3hhexACP --> h2o + thex2eACP	( ECW_m1064 or ECW_m0176 )	ECW_m0176 ECW_m1064	Cell Envelope Biosynthesis	0	0	1000	0
3HAD80	3 hydroxyacyl acyl carrier protein dehydratase n C80	[c] : 3hoctACP --> h2o + toct2eACP	( ECW_m1064 or ECW_m0176 )	ECW_m0176 ECW_m1064	Cell Envelope Biosynthesis	0	0	1000	0
3HCINNMH	3 hydroxycinnamate hydroxylase	[c] : 3hcinnm + h + nadh + o2 --> dhcinnm + h2o + nad	ECW_m0425	ECW_m0425	Alternate Carbon Metabolism	0	0	1000	0
3HPPPNH	3 3 hydroxy phenyl propionate hydroxylase	[c] : 3hpppn + h + nadh + o2 --> dhpppn + h2o + nad	ECW_m0425	ECW_m0425	Alternate Carbon Metabolism	0	0	1000	0
3KGK	3 keto L gulonate kinase	[c] : 3dhguln + atp --> 3dhgulnp + adp + h	ECW_m3854	ECW_m3854	Alternate Carbon Metabolism	0	0	1000	0
3NTD2pp	3 nucleotidase UMP periplasm	[p] : 3ump + h2o --> pi + uri	ECW_m4577	ECW_m4577	Nucleotide Salvage Pathway	0	0	1000	0
3NTD4pp	3 nucleotidase CMP periplasm	[p] : 3cmp + h2o --> cytd + pi	ECW_m4577	ECW_m4577	Nucleotide Salvage Pathway	0	0	1000	0
3NTD7pp	3 nucleotidase AMP periplasm	[p] : 3amp + h2o --> adn + pi	ECW_m4577	ECW_m4577	Nucleotide Salvage Pathway	0	0	1000	0
3NTD9pp	3 nucleotidase GMP periplasm	[p] : 3gmp + h2o --> gsn + pi	ECW_m4577	ECW_m4577	Nucleotide Salvage Pathway	0	0	1000	0
3OAR100	3 oxoacyl acyl carrier protein reductase n C100	[c] : 3odecACP + h + nadph <==> 3hdecACP + nadp	ECW_m1201	ECW_m1201	Cell Envelope Biosynthesis	1	-1000	1000	0
3OAR120	3 oxoacyl acyl carrier protein reductase n C120	[c] : 3oddecACP + h + nadph <==> 3hddecACP + nadp	ECW_m1201	ECW_m1201	Cell Envelope Biosynthesis	1	-1000	1000	0
3OAR121	3 oxoacyl acyl carrier protein reductase n C121	[c] : 3ocddec5eACP + h + nadph --> 3hcddec5eACP + nadp	ECW_m1201	ECW_m1201	Cell Envelope Biosynthesis	0	0	1000	0
3OAR140	3 oxoacyl acyl carrier protein reductase n C140	[c] : 3omrsACP + h + nadph <==> 3hmrsACP + nadp	ECW_m1201	ECW_m1201	Cell Envelope Biosynthesis	1	-1000	1000	0
3OAR141	3 oxoacyl acyl carrier protein reductase n C141	[c] : 3ocmrs7eACP + h + nadph --> 3hcmrs7eACP + nadp	ECW_m1201	ECW_m1201	Cell Envelope Biosynthesis	0	0	1000	0
3OAR160	3 oxoacyl acyl carrier protein reductase n C160	[c] : 3opalmACP + h + nadph <==> 3hpalmACP + nadp	ECW_m1201	ECW_m1201	Cell Envelope Biosynthesis	1	-1000	1000	0
3OAR161	3 oxoacyl acyl carrier protein reductase n C161	[c] : 3ocpalm9eACP + h + nadph --> 3hcpalm9eACP + nadp	ECW_m1201	ECW_m1201	Cell Envelope Biosynthesis	0	0	1000	0
3OAR180	3 oxoacyl acyl carrier protein reductase n C180	[c] : 3ooctdACP + h + nadph <==> 3hoctaACP + nadp	ECW_m1201	ECW_m1201	Cell Envelope Biosynthesis	1	-1000	1000	0
3OAR181	3 oxoacyl acyl carrier protein reductase n C181	[c] : 3ocvac11eACP + h + nadph --> 3hcvac11eACP + nadp	ECW_m1201	ECW_m1201	Cell Envelope Biosynthesis	0	0	1000	0
3OAR40	3 oxoacyl acyl carrier protein reductase n C40	[c] : actACP + h + nadph <==> 3haACP + nadp	ECW_m1201	ECW_m1201	Cell Envelope Biosynthesis	1	-1000	1000	0
3OAR60	3 oxoacyl acyl carrier protein reductase n C60	[c] : 3ohexACP + h + nadph <==> 3hhexACP + nadp	ECW_m1201	ECW_m1201	Cell Envelope Biosynthesis	1	-1000	1000	0
3OAR80	3 oxoacyl acyl carrier protein reductase n C80	[c] : 3ooctACP + h + nadph <==> 3hoctACP + nadp	ECW_m1201	ECW_m1201	Cell Envelope Biosynthesis	1	-1000	1000	0
3OAS100	3 oxoacyl acyl carrier protein synthase n C100	[c] : h + malACP + ocACP --> 3odecACP + ACP + co2	( ECW_m2512 or ECW_m1203 )	ECW_m1203 ECW_m2512	Cell Envelope Biosynthesis	0	0	1000	0
3OAS120	3 oxoacyl acyl carrier protein synthase n C120	[c] : dcaACP + h + malACP --> 3oddecACP + ACP + co2	( ECW_m2512 or ECW_m1203 )	ECW_m1203 ECW_m2512	Cell Envelope Biosynthesis	0	0	1000	0
3OAS121	3 oxoacyl acyl carrier protein synthase n C121	[c] : cdec3eACP + h + malACP --> 3ocddec5eACP + ACP + co2	ECW_m2512	ECW_m2512	Cell Envelope Biosynthesis	0	0	1000	0
3OAS140	3 oxoacyl acyl carrier protein synthase n C140	[c] : ddcaACP + h + malACP --> 3omrsACP + ACP + co2	( ECW_m2512 or ECW_m1203 )	ECW_m1203 ECW_m2512	Cell Envelope Biosynthesis	0	0	1000	0
3OAS141	3 oxoacyl acyl carrier protein synthase n C141	[c] : cddec5eACP + h + malACP --> 3ocmrs7eACP + ACP + co2	ECW_m2512	ECW_m2512	Cell Envelope Biosynthesis	0	0	1000	0
3OAS160	3 oxoacyl acyl carrier protein synthase n C160	[c] : h + malACP + myrsACP --> 3opalmACP + ACP + co2	( ECW_m2512 or ECW_m1203 )	ECW_m1203 ECW_m2512	Cell Envelope Biosynthesis	0	0	1000	0
3OAS161	3 oxoacyl acyl carrier protein synthase n C161	[c] : h + malACP + tdeACP --> 3ocpalm9eACP + ACP + co2	ECW_m2512	ECW_m2512	Cell Envelope Biosynthesis	0	0	1000	0
3OAS180	3 oxoacyl acyl carrier protein synthase n C180	[c] : h + malACP + palmACP --> 3ooctdACP + ACP + co2	( ECW_m1203 or ECW_m2512 )	ECW_m1203 ECW_m2512	Cell Envelope Biosynthesis	0	0	1000	0
3OAS181	3 oxoacyl acyl carrier protein synthase n C181	[c] : h + hdeACP + malACP --> 3ocvac11eACP + ACP + co2	ECW_m1203	ECW_m1203	Cell Envelope Biosynthesis	0	0	1000	0
3OAS60	3 oxoacyl acyl carrier protein synthase n C60	[c] : butACP + h + malACP --> 3ohexACP + ACP + co2	( ECW_m2512 or ECW_m1203 )	ECW_m1203 ECW_m2512	Cell Envelope Biosynthesis	0	0	1000	0
3OAS80	3 oxoacyl acyl carrier protein synthase n C80	[c] : h + hexACP + malACP --> 3ooctACP + ACP + co2	( ECW_m2512 or ECW_m1203 )	ECW_m1203 ECW_m2512	Cell Envelope Biosynthesis	0	0	1000	0
3PEPTabcpp	tripeptide LalaDgluMdap transport via ABC system periplasm	LalaDgluMdap[p] + atp[c] + h2o[c] --> LalaDgluMdap[c] + adp[c] + h[c] + pi[c]	( ECW_m1427 and ECW_m1336 and ECW_m1337 and ECW_m1338 and ECW_m1339 )	ECW_m1336 ECW_m1337 ECW_m1338 ECW_m1339 ECW_m1427	Murein Recycling	0	0	1000	0
3PEPTtex	LalaDgluMdap tripeptide transport via diffusion extracellular to periplasm	LalaDgluMdap[e] <==> LalaDgluMdap[p]	( ECW_m0355 or ECW_m1039 or ECW_m1509 or ECW_m2416 )	ECW_m0355 ECW_m1039 ECW_m1509 ECW_m2416	Transport Outer Membrane Porin	1	-1000	1000	0
3UMPtex	3UMP transport via diffusion extracellular to periplasm	3ump[e] <==> 3ump[p]	( ECW_m0355 or ECW_m1039 or ECW_m1509 or ECW_m2416 )	ECW_m0355 ECW_m1039 ECW_m1509 ECW_m2416	Transport Outer Membrane Porin	1	-1000	1000	0
42A12BOOXpp	4 2 Aminoethyl 1 2 benzenedioloxygen oxidoreductase deaminating flavin containing	[p] : dopa + h2o + o2 --> 34dhpac + h2o2 + nh4	ECW_m1520	ECW_m1520	Nitrogen Metabolism	0	0	1000	0
4HOXPACDtex	4 hydroxyphenylacetaldehyde transport via diffusion extracellular to periplasm	4hoxpacd[e] <==> 4hoxpacd[p]	( ECW_m0355 or ECW_m1039 or ECW_m1509 or ECW_m2416 )	ECW_m0355 ECW_m1039 ECW_m1509 ECW_m2416	Transport Outer Membrane Porin	1	-1000	1000	0
4HTHRS	4 Hydroxy L threonine synthase	[c] : h2o + phthr --> 4hthr + pi	ECW_m0004	ECW_m0004	Cofactor and Prosthetic Group Biosynthesis	0	0	1000	0
4PCP	tetrapeptide L D carboxypeptidase	[c] : LalaDgluMdapDala + h2o --> LalaDgluMdap + ala-D	ECW_m1278	ECW_m1278	Murein Recycling	0	0	1000	0
4PCPpp	tetrapeptide L D carboxypeptidase periplasm	[p] : LalaDgluMdapDala + h2o --> LalaDgluMdap + ala-D			Murein Recycling	0	0	1000	0
4PEPTabcpp	tetrapeptide LalaDgluMdapDala transport via ABC system periplasm	LalaDgluMdapDala[p] + atp[c] + h2o[c] --> LalaDgluMdapDala[c] + adp[c] + h[c] + pi[c]	( ECW_m1335 and ECW_m1336 and ECW_m1337 and ECW_m1338 and ECW_m1339 )	ECW_m1335 ECW_m1336 ECW_m1337 ECW_m1338 ECW_m1339	Murein Recycling	0	0	1000	0
4PEPTtex	LalaDgluMdapDala pentapeptide transport via diffusion extracellular to periplasm	LalaDgluMdapDala[e] <==> LalaDgluMdapDala[p]	( ECW_m0355 or ECW_m1039 or ECW_m1509 or ECW_m2416 )	ECW_m0355 ECW_m1039 ECW_m1509 ECW_m2416	Transport Outer Membrane Porin	1	-1000	1000	0
5DGLCNR	5 dehydro D gluconate reductase	[c] : 5dglcn + h + nadph <==> glcn + nadp	ECW_m4626	ECW_m4626	Alternate Carbon Metabolism	1	-1000	1000	0
5DGLCNt2rpp	5 Dehydro D gluconate transport via proton symport reversible periplasm	5dglcn[p] + h[p] <==> 5dglcn[c] + h[c]	ECW_m4625	ECW_m4625	Transport Inner Membrane	1	-1000	1000	0
5DGLCNtex	5 Dehydro D gluconate transport via diffusion extracellular to periplasm	5dglcn[e] <==> 5dglcn[p]	( ECW_m0355 or ECW_m1509 or ECW_m1039 or ECW_m2416 )	ECW_m0355 ECW_m1039 ECW_m1509 ECW_m2416	Transport Outer Membrane Porin	1	-1000	1000	0
5DOAN	5 deoxyadenosine nuclosidase	[c] : dad-5 + h2o --> 5drib + ade	ECW_m0156	ECW_m0156	Cofactor and Prosthetic Group Biosynthesis	0	0	1000	0
A5PISO	arabinose 5 phosphate isomerase	[c] : ru5p-D <==> ara5p	( ECW_m2907 or ECW_m3469 )	ECW_m2907 ECW_m3469	Alternate Carbon Metabolism	1	-1000	1000	0
AACPS1	acyl acyl carrier protein synthetase n C140	[c] : ACP + atp + ttdca --> amp + myrsACP + ppi	( ECW_m3079 and ECW_m1202 )	ECW_m1202 ECW_m3079	Cell Envelope Biosynthesis	0	0	1000	0
AACPS2	acyl acyl carrier protein synthetase n C141	[c] : ACP + atp + ttdcea --> amp + ppi + tdeACP	( ECW_m3079 and ECW_m1202 )	ECW_m1202 ECW_m3079	Cell Envelope Biosynthesis	0	0	1000	0
AACPS3	acyl acyl carrier protein synthetase n C160	[c] : ACP + atp + hdca --> amp + palmACP + ppi	( ECW_m3079 and ECW_m1202 )	ECW_m1202 ECW_m3079	Cell Envelope Biosynthesis	0	0	1000	0
AACPS4	acyl acyl carrier protein synthetase n C161	[c] : ACP + atp + hdcea --> amp + hdeACP + ppi	( ECW_m3079 and ECW_m1202 )	ECW_m1202 ECW_m3079	Cell Envelope Biosynthesis	0	0	1000	0
AACPS5	acyl acyl carrier protein synthetase n C181	[c] : ACP + atp + ocdcea --> amp + octeACP + ppi	( ECW_m3079 and ECW_m1202 )	ECW_m1202 ECW_m3079	Cell Envelope Biosynthesis	0	0	1000	0
AACPS6	acyl acyl carrier protein synthetase n C180	[c] : ACP + atp + ocdca --> amp + ocdcaACP + ppi	( ECW_m3079 and ECW_m1202 )	ECW_m1202 ECW_m3079	Cell Envelope Biosynthesis	0	0	1000	0
AACPS7	acyl acyl carrier protein synthetase n C120	[c] : ACP + atp + ddca --> amp + ddcaACP + ppi	( ECW_m3079 and ECW_m1202 )	ECW_m1202 ECW_m3079	Cell Envelope Biosynthesis	0	0	1000	0
AACPS8	acyl acyl carrier protein synthetase n C100	[c] : ACP + atp + dca --> amp + dcaACP + ppi	( ECW_m3079 and ECW_m1202 )	ECW_m1202 ECW_m3079	Cell Envelope Biosynthesis	0	0	1000	0
AACPS9	acyl acyl carrier protein synthetase n C80	[c] : ACP + atp + octa --> amp + ocACP + ppi	( ECW_m3079 and ECW_m1202 )	ECW_m1202 ECW_m3079	Cell Envelope Biosynthesis	0	0	1000	0
AACTOOR	Aminoacetoneoxygen oxidoreductase deaminating flavin containing	[c] : aact + h2o + o2 --> h2o2 + mthgxl + nh4			Methylglyoxal Metabolism	0	0	1000	0
AADDGT	dTDP N 4 acetamido 4 6 dideoxy D galactose transferase	[c] : dtdp4aaddg + unagamu --> dtdp + h + unagamuf	ECW_m4091	ECW_m4091	Cell Envelope Biosynthesis	0	0	1000	0
AAMYL	alpha amylase	[c] : 14glucan --> malthx	ECW_m2101	ECW_m2101	Alternate Carbon Metabolism	0	0	1000	0
AAMYLpp	alpha amylase periplasm	[p] : 14glucan --> malthx	ECW_m3845	ECW_m3845	Alternate Carbon Metabolism	0	0	1000	0
AB6PGH	Arbutin 6 phosphate glucohydrolase	[c] : arbt6p + h2o --> g6p + hqn	ECW_m3154	ECW_m3154	Alternate Carbon Metabolism	0	0	1000	0
ABTA	4 aminobutyrate transaminase	[c] : 4abut + akg --> glu-L + sucsal	( ECW_m2859 or ECW_m1398 )	ECW_m1398 ECW_m2859	Arginine and Proline Metabolism	0	0	1000	0
ABUTD	Aminobutyraldehyde dehydrogenase	[c] : 4abutn + h2o + nad --> 4abut + (2) h + nadh	ECW_m1572	ECW_m1572	Arginine and Proline Metabolism	0	0	1000	0
ABUTt2pp	4 aminobutyrate transport in via proton symport periplasm	4abut[p] + h[p] --> 4abut[c] + h[c]	ECW_m2860	ECW_m2860	Transport Inner Membrane	0	0	1000	0
ABUTtex	4 aminobutyrate transport via diffusion extracellular to periplasm	4abut[e] <==> 4abut[p]	( ECW_m0355 or ECW_m1039 or ECW_m1509 or ECW_m2416 )	ECW_m0355 ECW_m1039 ECW_m1509 ECW_m2416	Transport Outer Membrane Porin	1	-1000	1000	0
ACACtex	acetoacetate transport via diffusion extracellular to periplasm	acac[e] <==> acac[p]	( ECW_m0355 or ECW_m1039 or ECW_m1509 or ECW_m2416 )	ECW_m0355 ECW_m1039 ECW_m1509 ECW_m2416	Transport Outer Membrane Porin	1	-1000	1000	0
ACALD	acetaldehyde dehydrogenase acetylating	[c] : acald + coa + nad <==> accoa + h + nadh	( ECW_m0429 or ECW_m1331 )	ECW_m0429 ECW_m1331	Pyruvate Metabolism	1	-1000	1000	0
ACALDtex	acetaldehyde transport via diffusion extracellular to periplasm	acald[e] <==> acald[p]	( ECW_m0355 or ECW_m1039 or ECW_m1509 or ECW_m2416 )	ECW_m0355 ECW_m1039 ECW_m1509 ECW_m2416	Transport Outer Membrane Porin	1	-1000	1000	0
ACALDtpp	acetaldehyde reversible transport periplasm	acald[p] <==> acald[c]	s0001	s0001	Transport Inner Membrane	1	-1000	1000	0
ACANTHAT	acetyl CoAanthranilate acetyltransferase	[c] : accoa + anth --> acanth + coa	ECW_m1591	ECW_m1591	Tyrosine Tryptophan and Phenylalanine Metabolism	0	0	1000	0
ACBIPGT	Adenosyl cobinamide phosphate guanyltransferase	[c] : adocbip + gtp + h --> agdpcbi + ppi	ECW_m2165	ECW_m2165	Cofactor and Prosthetic Group Biosynthesis	0	0	1000	0
ACCOAC	acetyl CoA carboxylase	[c] : accoa + atp + hco3 --> adp + h + malcoa + pi	( ECW_m0181 and ECW_m2505 and ECW_m3521 and ECW_m3522 )	ECW_m0181 ECW_m2505 ECW_m3521 ECW_m3522	Membrane Lipid Metabolism	0	0	1000	0
ACCOAL	acetate CoA ligase ADP forming	[c] : atp + coa + ppa --> adp + pi + ppcoa	ECW_m0413	ECW_m0413	Alternate Carbon Metabolism	0	0	1000	0
ACGAL1PPpp	N acetyl D galactosamine 1 phosphatase periplasm	[p] : acgal1p + h2o --> acgal + pi			Alternate Carbon Metabolism	0	0	1000	0
ACGAL1Ptex	N acetyl D galactosamine 1 phosphate transport via diffusion extracellular to periplasm	acgal1p[e] <==> acgal1p[p]	( ECW_m0355 or ECW_m1039 or ECW_m1509 or ECW_m2416 )	ECW_m0355 ECW_m1039 ECW_m1509 ECW_m2416	Transport Outer Membrane Porin	1	-1000	1000	0
ACGALtex	N acetyl D galactosamine transport via diffusion extracellular to periplasm	acgal[e] <==> acgal[p]	( ECW_m0355 or ECW_m1039 or ECW_m1509 or ECW_m2416 )	ECW_m0355 ECW_m1039 ECW_m1509 ECW_m2416	Transport Outer Membrane Porin	1	-1000	1000	0
ACGAM1PPpp	N acetyl D glucosamine 1 phosphatase periplasm	[p] : acgam1p + h2o --> acgam + pi			Alternate Carbon Metabolism	0	0	1000	0
ACGAM1Ptex	N acetyl D glucosamine 1 phosphate transport via diffusion extracellular to periplasm	acgam1p[e] <==> acgam1p[p]	( ECW_m0355 or ECW_m1039 or ECW_m1509 or ECW_m2416 )	ECW_m0355 ECW_m1039 ECW_m1509 ECW_m2416	Transport Outer Membrane Porin	1	-1000	1000	0
ACGAMK	N acetylglucosamine kinase	[c] : acgam + atp --> acgam6p + adp + h	ECW_m1227	ECW_m1227	Murein Recycling	0	0	1000	0
ACGAptspp	N Acetyl D glucosamine transport via PEPPyr PTS periplasm	acgam[p] + pep[c] --> acgam6p[c] + pyr[c]	( ( ECW_m2646 and ECW_m1209 and ECW_m2644 and ECW_m2645 ) or ( ECW_m0730 and ECW_m2644 and ECW_m2645 ) )	ECW_m0730 ECW_m1209 ECW_m2644 ECW_m2645 ECW_m2646	Transport Inner Membrane	0	0	1000	0
ACGAtex	N Acetyl D glucosamine transport via diffusion extracellular to periplasm	acgam[e] <==> acgam[p]	( ECW_m0355 or ECW_m1039 or ECW_m1509 or ECW_m2416 )	ECW_m0355 ECW_m1039 ECW_m1509 ECW_m2416	Transport Outer Membrane Porin	1	-1000	1000	0
ACGK	acetylglutamate kinase	[c] : acglu + atp --> acg5p + adp	ECW_m4315	ECW_m4315	Arginine and Proline Metabolism	0	0	1000	0
ACGS	N acetylglutamate synthase	[c] : accoa + glu-L --> acglu + coa + h	ECW_m3060	ECW_m3060	Arginine and Proline Metabolism	0	0	1000	0
ACHBS	2 aceto 2 hydroxybutanoate synthase	[c] : 2obut + h + pyr --> 2ahbut + co2	( ( ECW_m3968 and ECW_m3969 ) or ( ECW_m0077 and ECW_m0078 ) )	ECW_m0077 ECW_m0078 ECW_m3968 ECW_m3969	Valine Leucine and Isoleucine Metabolism	0	0	1000	0
ACKr	acetate kinase	[c] : ac + atp <==> actp + adp	( ECW_m3384 or ECW_m2485 or ECW_m2023 )	ECW_m2023 ECW_m2485 ECW_m3384	Pyruvate Metabolism	1	-1000	1000	0
ACLS	acetolactate synthase	[c] : h + (2) pyr --> alac-S + co2	( ( ECW_m0077 and ECW_m0078 ) or ( ECW_m3968 and ECW_m3969 ) or ( ECW_m4064 and ECW_m4065 ) )	ECW_m0077 ECW_m0078 ECW_m3968 ECW_m3969	Valine Leucine and Isoleucine Metabolism	0	0	1000	0
ACM6PH	N acetylmuramate 6 phosphate hydrolase	[c] : acmum6p + h2o --> acgam6p + lac-D			Alternate Carbon Metabolism	0	0	1000	0
ACMAMUT	UDP N acetyl D mannosaminuronic acid transferase	[c] : uacmamu + unaga --> h + udp + unagamu	ECW_m4093	ECW_m4093	Cell Envelope Biosynthesis	0	0	1000	0
ACMANAptspp	N acetyl D mannosamine transport via PTS periplasm	acmana[p] + pep[c] --> acmanap[c] + pyr[c]	( ECW_m1987 and ECW_m1988 and ECW_m1989 and ECW_m2644 and ECW_m2645 )	ECW_m1987 ECW_m1988 ECW_m1989 ECW_m2644 ECW_m2645	Transport Inner Membrane	0	0	1000	0
ACMANAtex	N acetyl D mannosamine transport via diffusion extracellular to periplasm	acmana[e] <==> acmana[p]	( ECW_m2416 or ECW_m0355 or ECW_m1039 or ECW_m1509 )	ECW_m0355 ECW_m1039 ECW_m1509 ECW_m2416	Transport Outer Membrane Porin	1	-1000	1000	0
ACMUMptspp	N acetylmuramate transport via PEPPyr PTS periplasm	acmum[p] + pep[c] --> acmum6p[c] + pyr[c]	( ECW_m2646 and ECW_m2657 and ECW_m2644 and ECW_m2645 )	ECW_m2644 ECW_m2645 ECW_m2646 ECW_m2657	Transport Inner Membrane	0	0	1000	0
ACMUMtex	N acetylmuramate transport via diffusion extracellular to periplasm	acmum[e] --> acmum[p]	( ECW_m0355 or ECW_m1039 or ECW_m1509 or ECW_m2416 )	ECW_m0355 ECW_m1039 ECW_m1509 ECW_m2416	Transport Outer Membrane Porin	0	0	1000	0
ACNAMt2pp	N acetylneuraminate proton symport periplasm	acnam[p] + h[p] --> acnam[c] + h[c]	ECW_m3491	ECW_m3491	Transport Inner Membrane	0	0	1000	0
ACNAMtex	N acetylneuraminate transport via diffusion extracellular to periplasm	acnam[e] <==> acnam[p]	( ECW_m4668 or ECW_m1039 or ECW_m2416 )	ECW_m1039 ECW_m2416 ECW_m4668	Transport Outer Membrane	1	-1000	1000	0
ACNML	N Acetylneuraminate lyase	[c] : acnam --> acmana + pyr	ECW_m3492	ECW_m3492	Alternate Carbon Metabolism	0	0	1000	0
ACOAD1f	acyl CoA dehydrogenase butanoyl CoA	[c] : btcoa + fad <==> b2coa + fadh2	ECW_m0241	ECW_m0241	Membrane Lipid Metabolism	1	-1000	1000	0
ACOAD2f	acyl CoA dehydrogenase hexanoyl CoA	[c] : fad + hxcoa <==> fadh2 + hx2coa	ECW_m0241	ECW_m0241	Membrane Lipid Metabolism	1	-1000	1000	0
ACOAD3f	acyl CoA dehydrogenase octanoyl CoA	[c] : fad + occoa <==> fadh2 + oc2coa	ECW_m0241	ECW_m0241	Membrane Lipid Metabolism	1	-1000	1000	0
ACOAD4f	acyl CoA dehydrogenase decanoyl CoA	[c] : dcacoa + fad <==> dc2coa + fadh2	ECW_m0241	ECW_m0241	Membrane Lipid Metabolism	1	-1000	1000	0
ACOAD5f	acyl CoA dehydrogenase dodecanoyl CoA	[c] : ddcacoa + fad <==> dd2coa + fadh2	ECW_m0241	ECW_m0241	Membrane Lipid Metabolism	1	-1000	1000	0
ACOAD6f	acyl CoA dehydrogenase tetradecanoyl CoA	[c] : fad + tdcoa <==> fadh2 + td2coa	ECW_m0241	ECW_m0241	Membrane Lipid Metabolism	1	-1000	1000	0
ACOAD7f	acyl CoA dehydrogenase hexadecanoyl CoA	[c] : fad + pmtcoa <==> fadh2 + hdd2coa	ECW_m0241	ECW_m0241	Membrane Lipid Metabolism	1	-1000	1000	0
ACOAD8f	acyl CoA dehydrogenase octadecanoyl CoA	[c] : fad + stcoa <==> fadh2 + od2coa	ECW_m0241	ECW_m0241	Membrane Lipid Metabolism	1	-1000	1000	0
ACOATA	Acetyl CoA ACP transacylase	[c] : ACP + accoa <==> acACP + coa	( ECW_m1202 and ECW_m1199 )	ECW_m1199 ECW_m1202	Membrane Lipid Metabolism	1	-1000	1000	0
ACODA	acetylornithine deacetylase	[c] : acorn + h2o --> ac + orn	ECW_m4313	ECW_m4313	Arginine and Proline Metabolism	0	0	1000	0
ACONIs	aconitate isomerase spontaneous	[c] : acon-T <==> acon-C	s0001	s0001	Unassigned	1	-1000	1000	0
ACONMT	Trans aconitate methyltransferase	[c] : acon-T + amet --> aconm + ahcys	ECW_m1648	ECW_m1648	Unassigned	0	0	1000	0
ACONTa	aconitase half reaction A Citrate hydro lyase	[c] : cit <==> acon-C + h2o	( ECW_m0115 or ECW_m1370 )	ECW_m0115 ECW_m1370	Citric Acid Cycle	1	-1000	1000	0
ACONTb	aconitase half reaction B Isocitrate hydro lyase	[c] : acon-C + h2o <==> icit	( ECW_m0115 or ECW_m1370 )	ECW_m0115 ECW_m1370	Citric Acid Cycle	1	-1000	1000	0
ACOTA	acetylornithine transaminase	[c] : acorn + akg <==> acg5sa + glu-L	( ECW_m3615 or ECW_m1917 )	ECW_m1917 ECW_m3615	Arginine and Proline Metabolism	1	-1000	1000	0
ACPS1	acyl carrier protein synthase	[c] : apoACP + coa --> ACP + h + pap	( ECW_m2791 or ECW_m3736 )	ECW_m2791 ECW_m3736	Cofactor and Prosthetic Group Biosynthesis	0	0	1000	0
ACS	acetyl CoA synthetase	[c] : ac + atp + coa --> accoa + amp + ppi	ECW_m4435	ECW_m4435	Pyruvate Metabolism	0	0	1000	0
ACSERtex	O Acetyl L serine transport via diffusion extracellular to periplasm	acser[e] <==> acser[p]	( ECW_m0355 or ECW_m1039 or ECW_m1509 or ECW_m2416 )	ECW_m0355 ECW_m1039 ECW_m1509 ECW_m2416	Transport Outer Membrane Porin	1	-1000	1000	0
ACSERtpp	O Acetyl L serine export via facilitated transport	acser[c] --> acser[p]	( ECW_m2807 or ECW_m1668 )	ECW_m1668 ECW_m2807	Transport Inner Membrane	0	0	1000	0
ACt2rpp	acetate reversible transport via proton symport periplasm	ac[p] + h[p] <==> ac[c] + h[c]			Transport Inner Membrane	1	-1000	1000	0
ACt4pp	NaAcetate symport periplasm	ac[p] + na1[p] --> ac[c] + na1[c]	ECW_m4433	ECW_m4433	Transport Inner Membrane	0	0	1000	0
ACtex	Acetate transport via diffusion extracellular to periplasm	ac[e] <==> ac[p]	( ECW_m0355 or ECW_m1039 or ECW_m1509 or ECW_m2416 )	ECW_m0355 ECW_m1039 ECW_m1509 ECW_m2416	Transport Outer Membrane Porin	1	-1000	1000	0
ADA	Adenosine deaminase	[c] : adn + h2o + h --> ins + nh4	ECW_m1789	ECW_m1789	Nucleotide Salvage Pathway	0	0	1000	0
ADCL	4 aminobenzoate synthase	[c] : 4adcho --> 4abz + h + pyr	ECW_m1204	ECW_m1204	Cofactor and Prosthetic Group Biosynthesis	0	0	1000	0
ADCS	4 amino 4 deoxychorismate synthase	[c] : chor + gln-L --> 4adcho + glu-L	( ECW_m3616 and ECW_m1982 )	ECW_m1982 ECW_m3616	Cofactor and Prosthetic Group Biosynthesis	0	0	1000	0
ADD	adenine deaminase	[c] : ade + h2o + h --> hxan + nh4	ECW_m3963	ECW_m3963	Nucleotide Salvage Pathway	0	0	1000	0
ADEt2rpp	adenine transport via proton symport reversible periplasm	ade[p] + h[p] <==> ade[c] + h[c]	ECW_m3931	ECW_m3931	Transport Inner Membrane	1	-1000	1000	0
ADEtex	adenine transport via diffusion extracellular to periplasm	ade[e] <==> ade[p]	( ECW_m0355 or ECW_m1039 or ECW_m1509 or ECW_m2416 )	ECW_m0355 ECW_m1039 ECW_m1509 ECW_m2416	Transport Outer Membrane Porin	1	-1000	1000	0
ADK1	adenylate kinase	[c] : amp + atp <==> (2) adp	ECW_m0546	ECW_m0546	Nucleotide Salvage Pathway	1	-1000	1000	0
ADK3	adentylate kinase GTP	[c] : amp + gtp <==> adp + gdp	ECW_m0546	ECW_m0546	Nucleotide Salvage Pathway	1	-1000	1000	0
ADK4	adentylate kinase ITP	[c] : amp + itp <==> adp + idp	ECW_m0546	ECW_m0546	Nucleotide Salvage Pathway	1	-1000	1000	0
ADMDC	adenosylmethionine decarboxylase	[c] : amet + h --> ametam + co2	ECW_m0117	ECW_m0117	Arginine and Proline Metabolism	0	0	1000	0
ADNCYC	adenylate cyclase	[c] : atp --> camp + ppi	ECW_m4107	ECW_m4107	Nucleotide Salvage Pathway	0	0	1000	0
ADNK1	adenosine kinase	[c] : adn + atp --> adp + amp + h	ECW_m0546	ECW_m0546	Nucleotide Salvage Pathway	0	0	1000	0
ADNUC	adenosine hydrolase	[c] : adn + h2o --> ade + rib-D	ECW_m0029	ECW_m0029	Alternate Carbon Metabolism	0	0	1000	0
ADNt2pp	adenosine transport in via proton symport periplasm	adn[p] + h[p] --> adn[c] + h[c]	( ECW_m3222 or ECW_m2625 )	ECW_m2625 ECW_m3222	Transport Inner Membrane	0	0	1000	0
ADNtex	adenosine transport via diffusion extracellular to periplasm	adn[e] <==> adn[p]	ECW_m0480	ECW_m0480	Transport Outer Membrane	1	-1000	1000	0
ADOCBIK	Adenosyl cobinamide kinase	[c] : adocbi + atp --> adocbip + adp + h	ECW_m2165	ECW_m2165	Cofactor and Prosthetic Group Biosynthesis	0	0	1000	0
ADOCBLS	Adenosylcobalamin 5 phosphate synthase	[c] : agdpcbi + rdmbzi --> adocbl + gmp + h	ECW_m2164	ECW_m2164	Cofactor and Prosthetic Group Biosynthesis	0	0	1000	0
ADOCBLabcpp	Adenosylcobalamin transport via ABC system periplasm	adocbl[p] + atp[c] + h2o[c] --> adocbl[c] + adp[c] + h[c] + pi[c]	( ECW_m1880 and ECW_m1878 and ECW_m0155 )	ECW_m0155 ECW_m1878 ECW_m1880	Transport Inner Membrane	0	0	1000	0
ADOCBLtonex	Adenosylcobalimin transport via ton system extermal	adocbl[e] + h[p] --> adocbl[p] + h[c]	( ECW_m4324 and ( ECW_m1344 and ECW_m3277 and ECW_m3278 ) )	ECW_m1344 ECW_m3277 ECW_m3278 ECW_m4324	Transport Outer Membrane	0	0	1000	0
ADPRDP	ADPribose diphosphatase	[c] : adprib + h2o --> amp + (2) h + r5p	ECW_m3652	ECW_m3652	Nucleotide Salvage Pathway	0	0	1000	0
ADPT	adenine phosphoribosyltransferase	[c] : ade + prpp --> amp + ppi	ECW_m0541	ECW_m0541	Nucleotide Salvage Pathway	0	0	1000	0
ADSK	adenylyl sulfate kinase	[c] : aps + atp --> adp + h + paps	ECW_m2956	ECW_m2956	Cysteine Metabolism	0	0	1000	0
ADSL1r	adenylsuccinate lyase	[c] : dcamp <==> amp + fum	ECW_m1239	ECW_m1239	Purine and Pyrimidine Biosynthesis	1	-1000	1000	0
ADSL2r	adenylosuccinate lyase	[c] : 25aics <==> aicar + fum	ECW_m1239	ECW_m1239	Purine and Pyrimidine Biosynthesis	1	-1000	1000	0
ADSS	adenylosuccinate synthase	[c] : asp-L + gtp + imp --> dcamp + gdp + (2) h + pi	ECW_m4539	ECW_m4539	Purine and Pyrimidine Biosynthesis	0	0	1000	0
AGDC	N acetylglucosamine 6 phosphate deacetylase	[c] : acgam6p + h2o --> ac + gam6p	ECW_m0728	ECW_m0728	Alternate Carbon Metabolism	0	0	1000	0
AGM3PA	N Acetyl D glucosamine anhydrous N Acetylmuramyl tripeptide amidase	[c] : anhgm3p + h2o --> LalaDgluMdap + anhgm	ECW_m0107	ECW_m0107	Murein Recycling	0	0	1000	0
AGM3PApp	N Acetyl D glucosamine anhydrous N Acetylmuramyl tripeptide amidase periplasm	[p] : anhgm3p + h2o --> LalaDgluMdap + anhgm	( ECW_m4531 or ECW_m2663 or ECW_m3059 )	ECW_m2663 ECW_m3059 ECW_m4531	Murein Recycling	0	0	1000	0
AGM3PH	N Acetyl D glucosamine anhydrous N Acetylmuramyl tripeptide beta 1 4 N acetylglucosaminidase	[c] : anhgm3p + h2o --> acgam + anhm3p	ECW_m1215	ECW_m1215	Murein Recycling	0	0	1000	0
AGM3Pt2pp	GlcNAc anhMurNAc tripeptide transport in via proton symport periplasm	anhgm3p[p] + h[p] --> anhgm3p[c] + h[c]	ECW_m0505	ECW_m0505	Murein Recycling	0	0	1000	0
AGM4PA	N Acetyl D glucosamine anhydrous N Acetylmuramyl tetrapeptide amidase	[c] : anhgm4p + h2o --> LalaDgluMdapDala + anhgm	ECW_m0107	ECW_m0107	Murein Recycling	0	0	1000	0
AGM4PApp	N Acetyl D glucosamine anhydrous N Acetylmuramyl tetrapeptide amidase periplasm	[p] : anhgm4p + h2o --> LalaDgluMdapDala + anhgm	( ECW_m3059 or ECW_m4531 or ECW_m2663 )	ECW_m2663 ECW_m3059 ECW_m4531	Murein Recycling	0	0	1000	0
AGM4PCP	N Acetyl D glucosamine anhydrous N Acetylmuramyl tetrapeptide L D carboxypeptidase	[c] : anhgm4p + h2o --> ala-D + anhgm3p	ECW_m1278	ECW_m1278	Murein Recycling	0	0	1000	0
AGM4PCPpp	N Acetyl D glucosamine anhydrous N Acetylmuramyl tetrapeptide L D carboxypeptidase periplasmic	[p] : anhgm4p + h2o --> ala-D + anhgm3p			Murein Recycling	0	0	1000	0
AGM4PH	N Acetyl D glucosamine anhydrous N Acetylmuramyl tetrapeptide beta 1 4 N acetylglucosaminidase	[c] : anhgm4p + h2o --> acgam + anhm4p	ECW_m1215	ECW_m1215	Murein Recycling	0	0	1000	0
AGM4Pt2pp	GlcNAc anhMurNAc tetrapeptide transport in via proton symport periplasm	anhgm4p[p] + h[p] --> anhgm4p[c] + h[c]	ECW_m0505	ECW_m0505	Murein Recycling	0	0	1000	0
AGMH	N Acetyl D glucosamine anhydrous N Acetylmuramyl beta 1 4 N acetylglucosaminidase	[c] : anhgm + h2o --> acgam + anhm	ECW_m1215	ECW_m1215	Murein Recycling	0	0	1000	0
AGMHE	ADP D glycero D manno heptose epimerase	[c] : adphep-DD --> adphep-LD	ECW_m3897	ECW_m3897	Lipopolysaccharide Biosynthesis Recycling	0	0	1000	0
AGMT	agmatinase	[c] : agm + h2o --> ptrc + urea	ECW_m3196	ECW_m3196	Arginine and Proline Metabolism	0	0	1000	0
AGMt2pp	GlcNAc anhMurNAc transport in via proton symport periplasm	anhgm[p] + h[p] --> anhgm[c] + h[c]	ECW_m0505	ECW_m0505	Murein Recycling	0	0	1000	0
AGMtex	agmatine transport via diffusion extracellular to periplasm	agm[e] <==> agm[p]	( ECW_m0355 or ECW_m1039 or ECW_m1509 or ECW_m2416 )	ECW_m0355 ECW_m1039 ECW_m1509 ECW_m2416	Transport Outer Membrane Porin	1	-1000	1000	0
AGPAT120	1 tetradecanoyl sn glycerol 3 phosphate O acyltransferase n C120	[c] : 1ddecg3p + ddcaACP --> ACP + pa120	ECW_m3288	ECW_m3288	Glycerophospholipid Metabolism	0	0	1000	0
AGPAT140	1 tetradecanoyl sn glycerol 3 phosphate O acyltransferase n C140	[c] : 1tdecg3p + myrsACP --> ACP + pa140	ECW_m3288	ECW_m3288	Glycerophospholipid Metabolism	0	0	1000	0
AGPAT141	1 tetradec 7 enoyl sn glycerol 3 phosphate O acyltransferase n C141	[c] : 1tdec7eg3p + tdeACP --> ACP + pa141	ECW_m3288	ECW_m3288	Glycerophospholipid Metabolism	0	0	1000	0
AGPAT160	1 hexadecanoyl sn glycerol 3 phosphate O acyltransferase n C160	[c] : 1hdecg3p + palmACP --> ACP + pa160	ECW_m3288	ECW_m3288	Glycerophospholipid Metabolism	0	0	1000	0
AGPAT161	1 hexadec 7 enoyl sn glycerol 3 phosphate O acyltransferase n C161	[c] : 1hdec9eg3p + hdeACP --> ACP + pa161	ECW_m3288	ECW_m3288	Glycerophospholipid Metabolism	0	0	1000	0
AGPAT180	1 octadecanoyl sn glycerol 3 phosphate O acyltransferase n C180	[c] : 1odecg3p + ocdcaACP --> ACP + pa180	ECW_m3288	ECW_m3288	Glycerophospholipid Metabolism	0	0	1000	0
AGPAT181	1 octadec 7 enoyl sn glycerol 3 phosphate O acyltransferase n C181	[c] : 1odec11eg3p + octeACP --> ACP + pa181	ECW_m3288	ECW_m3288	Glycerophospholipid Metabolism	0	0	1000	0
AGPR	N acetyl g glutamyl phosphate reductase	[c] : acg5sa + nadp + pi <==> acg5p + h + nadph	ECW_m4314	ECW_m4314	Arginine and Proline Metabolism	1	-1000	1000	0
AGt3	silver transport out via proton antiport	ag[c] + h[e] --> ag[e] + h[c]	( ECW_m0624 and ECW_m0625 and ECW_m0626 and ECW_m0627 )	ECW_m0624 ECW_m0625 ECW_m0626 ECW_m0627	Inorganic Ion Transport and Metabolism	0	0	1000	0
AHCYSNS	S adenosylhomocysteine nucleosidase	[c] : ahcys + h2o --> ade + rhcys	ECW_m0156	ECW_m0156	Methionine Metabolism	0	0	1000	0
AICART	phosphoribosylaminoimidazolecarboxamide formyltransferase	[c] : 10fthf + aicar <==> fprica + thf	ECW_m4366	ECW_m4366	Purine and Pyrimidine Biosynthesis	1	-1000	1000	0
AIRC2	phosphoribosylaminoimidazole carboxylase	[c] : air + atp + hco3 --> 5caiz + adp + h + pi	ECW_m0593	ECW_m0593	Purine and Pyrimidine Biosynthesis	0	0	1000	0
AIRC3	phosphoribosylaminoimidazole carboxylase mutase rxn	[c] : 5aizc <==> 5caiz	ECW_m0594	ECW_m0594	Purine and Pyrimidine Biosynthesis	1	-1000	1000	0
AKGDH	2 Oxogluterate dehydrogenase	[c] : akg + coa + nad --> co2 + nadh + succoa	( ECW_m0113 and ECW_m0780 and ECW_m0781 )	ECW_m0113 ECW_m0780 ECW_m0781	Citric Acid Cycle	0	0	1000	0
AKGt2rpp	2 oxoglutarate reversible transport via symport periplasm	akg[p] + h[p] <==> akg[c] + h[c]	ECW_m2816	ECW_m2816	Transport Inner Membrane	1	-1000	1000	0
AKGtex	alpha ketoglutarate transport via diffusion extracellular to periplasm	akg[e] <==> akg[p]	( ECW_m0355 or ECW_m1039 or ECW_m1509 or ECW_m2416 )	ECW_m0355 ECW_m1039 ECW_m1509 ECW_m2416	Transport Outer Membrane Porin	1	-1000	1000	0
ALAALAD	D alanine D alanine dipeptidase	[c] : alaala + h2o --> (2) ala-D	ECW_m1616	ECW_m1616	Murein Recycling	0	0	1000	0
ALAALAabcpp	D alanyl D alanine DalaDala transport via ABC system periplasm	alaala[p] + atp[c] + h2o[c] --> adp[c] + alaala[c] + h[c] + pi[c]	( ( ECW_m1615 and ECW_m1614 and ECW_m1613 and ECW_m1612 and ECW_m1611 ) or ( ECW_m3810 and ECW_m3809 and ECW_m3808 and ECW_m3807 and ECW_m3806 ) )	ECW_m1611 ECW_m1612 ECW_m1613 ECW_m1614 ECW_m1615 ECW_m3806 ECW_m3807 ECW_m3808 ECW_m3809 ECW_m3810	Transport Inner Membrane	0	0	1000	0
ALAALAr	D alanine D alanine ligase reversible	[c] : (2) ala-D + atp <==> adp + alaala + h + pi	( ECW_m0451 or ECW_m0091 )	ECW_m0091 ECW_m0451	Cell Envelope Biosynthesis	1	-1000	1000	0
ALAALAtex	D alanyl D alanine DalaDala transport via diffusion extracellular to periplasm	alaala[e] <==> alaala[p]	( ECW_m0355 or ECW_m1039 or ECW_m1509 or ECW_m2416 )	ECW_m0355 ECW_m1039 ECW_m1509 ECW_m2416	Transport Outer Membrane Porin	1	-1000	1000	0
ALAGLUE	L alanyl gamma glutamate epimerase	[c] : LalaDglu <==> LalaLglu	ECW_m1421	ECW_m1421	Murein Recycling	1	-1000	1000	0
ALAR	alanine racemase	[c] : ala-L <==> ala-D	( ECW_m4418 or ECW_m1275 )	ECW_m1275 ECW_m4418	Alanine and Aspartate Metabolism	1	-1000	1000	0
ALATA_D2	D alanine transaminase	[c] : ala-D + pydx5p --> pyam5p + pyr	( ECW_m2777 or ECW_m0979 )	ECW_m0979 ECW_m2777	Cofactor and Prosthetic Group Biosynthesis	0	0	1000	0
ALATA_L	L alanine transaminase	[c] : akg + ala-L <==> glu-L + pyr			Alanine and Aspartate Metabolism	1	-1000	1000	0
ALATA_L2	alanine transaminase	[c] : ala-L + pydx5p --> pyam5p + pyr	( ECW_m0979 or ECW_m2777 )	ECW_m0979 ECW_m2777	Cofactor and Prosthetic Group Biosynthesis	0	0	1000	0
ALATRS	Alanyl tRNA synthetase	[c] : ala-L + atp + trnaala --> alatrna + amp + ppi	ECW_m2896	ECW_m2896	tRNA Charging	0	0	1000	0
ALAabcpp	L alanine transport via ABC system periplasm	ala-L[p] + atp[c] + h2o[c] --> adp[c] + ala-L[c] + h[c] + pi[c]	( ECW_m3713 and ECW_m3714 and ECW_m3716 and ECW_m3721 and ECW_m3715 )	ECW_m3713 ECW_m3714 ECW_m3715 ECW_m3716 ECW_m3721	Transport Inner Membrane	0	0	1000	0
ALAt2pp	L alanine transport in via proton symport periplasm	ala-L[p] + h[p] --> ala-L[c] + h[c]	ECW_m4572	ECW_m4572	Transport Inner Membrane	0	0	1000	0
ALAt4pp	L alanine transport in via sodium symport periplasm	ala-L[p] + na1[p] --> ala-L[c] + na1[c]	ECW_m0008	ECW_m0008	Transport Inner Membrane	0	0	1000	0
ALAtex	L alanine transport via diffusion extracellular to periplasm	ala-L[e] <==> ala-L[p]	( ECW_m0355 or ECW_m1039 or ECW_m1509 or ECW_m2416 )	ECW_m0355 ECW_m1039 ECW_m1509 ECW_m2416	Transport Outer Membrane Porin	1	-1000	1000	0
ALCD19	alcohol dehydrogenase glycerol	[c] : glyald + h + nadh <==> glyc + nad	ECW_m0434	ECW_m0434	Alternate Carbon Metabolism	1	-1000	1000	0
ALCD2x	alcohol dehydrogenase ethanol	[c] : etoh + nad <==> acald + h + nadh	( ECW_m0434 or ECW_m1606 or ECW_m1331 )	ECW_m0434 ECW_m1331 ECW_m1606	Pyruvate Metabolism	1	-1000	1000	0
ALDD19x	aldehyde dehydrogenase phenylacetaldehyde NAD	[c] : h2o + nad + pacald --> (2) h + nadh + pac	ECW_m1519	ECW_m1519	Alternate Carbon Metabolism	0	0	1000	0
ALDD2x	aldehyde dehydrogenase acetaldehyde NAD	[c] : acald + h2o + nad --> ac + (2) h + nadh	ECW_m1396	ECW_m1396	Alternate Carbon Metabolism	0	0	1000	0
ALDD2y	aldehyde dehydrogenase acetaldehyde NADP	[c] : acald + h2o + nadp --> ac + (2) h + nadph	ECW_m3863	ECW_m3863	Alternate Carbon Metabolism	0	0	1000	0
ALDD3y	aldehyde dehydrogenase propanal NADP	[c] : h2o + nadp + ppal --> (2) h + nadph + ppa	ECW_m3863	ECW_m3863	Alternate Carbon Metabolism	0	0	1000	0
ALDD4	aldehyde dehydrogenase butanal NAD	[c] : btal + h2o + nad --> but + (2) h + nadh			Alternate Carbon Metabolism	0	0	1000	0
ALLTAMH	allantoate amidohydrolase	[c] : alltt + (2) h2o + (2) h --> co2 + (2) nh4 + urdglyc	ECW_m0587	ECW_m0587	Alternate Carbon Metabolism	0	0	1000	0
ALLTN	allantoinase	[c] : alltn + h2o --> alltt + h	ECW_m0583	ECW_m0583	Nitrogen Metabolism	0	0	1000	0
ALLTNt2rpp	allantoin transport in via proton symport periplasm	alltn[p] + h[p] <==> alltn[c] + h[c]	ECW_m0582	ECW_m0582	Transport Inner Membrane	1	-1000	1000	0
ALLTNtex	allantoin transport via diffusion extracellular to periplasm	alltn[e] <==> alltn[p]	( ECW_m0355 or ECW_m1039 or ECW_m1509 or ECW_m2416 )	ECW_m0355 ECW_m1039 ECW_m1509 ECW_m2416	Transport Outer Membrane Porin	1	-1000	1000	0
ALLtex	Allose transport via diffusion extracellular to periplasm	all-D[e] <==> all-D[p]	( ECW_m0355 or ECW_m1039 or ECW_m1509 or ECW_m2416 )	ECW_m0355 ECW_m1039 ECW_m1509 ECW_m2416	Transport Outer Membrane Porin	1	-1000	1000	0
ALPATE160pp	apolipoprotein N acyltransferase phosphatidylethanolamine periplasm	[p] : alpp + pe160 --> 2agpe160 + lpp	( ECW_m0712 and ECW_m1844 )	ECW_m0712 ECW_m1844	Unassigned	0	0	1000	0
ALPATG160pp	apolipoprotein N acyltransferase phosphatidylglycerol periplasm	[p] : alpp + pg160 --> 2agpg160 + lpp	( ECW_m0712 and ECW_m1844 )	ECW_m0712 ECW_m1844	Unassigned	0	0	1000	0
ALR2	aldose reductase methylglyoxal	[c] : h + mthgxl + nadph --> acetol + nadp	( ECW_m3283 or ECW_m0204 or ECW_m1950 or ECW_m3274 )	ECW_m0204 ECW_m1950 ECW_m3274 ECW_m3283	Methylglyoxal Metabolism	0	0	1000	0
ALR4x	aldose reductase acetol	[c] : acetol + h + nadh --> 12ppd-R + nad	ECW_m4302	ECW_m4302	Glycerophospholipid Metabolism	0	0	1000	0
ALTRH	altronate hydrolase	[c] : altrn --> 2ddglcn + h2o	ECW_m3358	ECW_m3358	Alternate Carbon Metabolism	0	0	1000	0
AM3PA	anhydrous N Acetylmuramyl tripeptide amidase	[c] : anhm3p + h2o --> LalaDgluMdap + anhm	ECW_m0107	ECW_m0107	Murein Recycling	0	0	1000	0
AM4PA	anhydrous N Acetylmuramyl tetrapeptide amidase	[c] : anhm4p + h2o --> LalaDgluMdapDala + anhm	ECW_m0107	ECW_m0107	Murein Recycling	0	0	1000	0
AM4PCP	anhydrous N Acetylmuramyl tetrapeptide L D carboxypeptidase	[c] : anhm4p + h2o --> ala-D + anhm3p	ECW_m1278	ECW_m1278	Murein Recycling	0	0	1000	0
AMALT1	Amylomaltase maltotriose	[c] : malt + malttr --> glc-D + maltttr	ECW_m3674	ECW_m3674	Alternate Carbon Metabolism	0	0	1000	0
AMALT2	Amylomaltase maltotetraose	[c] : malt + maltttr --> glc-D + maltpt	ECW_m3674	ECW_m3674	Alternate Carbon Metabolism	0	0	1000	0
AMALT3	Amylomaltase maltopentaose	[c] : malt + maltpt --> glc-D + malthx	ECW_m3674	ECW_m3674	Alternate Carbon Metabolism	0	0	1000	0
AMALT4	Amylomaltase maltohexaose	[c] : malt + malthx --> glc-D + malthp	ECW_m3674	ECW_m3674	Alternate Carbon Metabolism	0	0	1000	0
AMANAPEr	N acetylmannosamine 6 phosphate epimerase	[c] : acmanap <==> acgam6p	ECW_m3490	ECW_m3490	Alternate Carbon Metabolism	1	-1000	1000	0
AMANK	N acetyl D mannosamine kinase	[c] : acmana + atp --> acmanap + adp + h	ECW_m3489	ECW_m3489	Alternate Carbon Metabolism	0	0	1000	0
AMAOTr	adenosylmethionine 8 amino 7 oxononanoate transaminase	[c] : 8aonn + amet <==> amob + dann	ECW_m0829	ECW_m0829	Cofactor and Prosthetic Group Biosynthesis	1	-1000	1000	0
AMMQLT8	S adenosylmethione2 demthylmenaquinole methyltransferase menaquinone 8	[c] : 2dmmql8 + amet --> ahcys + h + mql8	ECW_m4135	ECW_m4135	Cofactor and Prosthetic Group Biosynthesis	0	0	1000	0
AMPMS2	4 amino 2 methyl 5 phosphomethylpyrimidine synthetase	[c] : air + h2o + nad --> 4ampm + (2) for + (3) h + nadh	ECW_m4352	ECW_m4352	Cofactor and Prosthetic Group Biosynthesis	0	0	1000	0
AMPN	AMP nucleosidase	[c] : amp + h2o --> ade + r5p	ECW_m2154	ECW_m2154	Nucleotide Salvage Pathway	0	0	1000	0
AMPTASECG	alanyl aminopeptidase cys gly	[c] : cgly + h2o --> cys-L + gly	( ECW_m1042 or ECW_m0351 or ECW_m4620 or ECW_m2749 )	ECW_m0351 ECW_m1042 ECW_m2749 ECW_m4620	Cysteine Metabolism	0	0	1000	0
AMPTASEPG	aminopeptidase pro gly	[c] : h2o + progly --> gly + pro-L	( ECW_m2749 or ECW_m4620 or ECW_m0351 or ECW_m1042 )	ECW_m0351 ECW_m1042 ECW_m2749 ECW_m4620	Arginine and Proline Metabolism	0	0	1000	0
AMPtex	AMP transport via diffusion extracellular to periplasm	amp[e] <==> amp[p]	( ECW_m1039 or ECW_m1509 or ECW_m2416 or ECW_m0355 )	ECW_m0355 ECW_m1039 ECW_m1509 ECW_m2416	Transport Outer Membrane Porin	1	-1000	1000	0
ANHGMtex	GlcNAc anhMurNAc transport via diffusion extracellular to periplasm	anhgm[e] <==> anhgm[p]	( ECW_m0355 or ECW_m1039 or ECW_m1509 or ECW_m2416 )	ECW_m0355 ECW_m1039 ECW_m1509 ECW_m2416	Transport Outer Membrane Porin	1	-1000	1000	0
ANHMK	1 6 anhydrous N Acetylmuramate kinase	[c] : anhm + atp + h2o --> acmum6p + adp + h	ECW_m1808	ECW_m1808	Murein Recycling	0	0	1000	0
ANPRT	anthranilate phosphoribosyltransferase	[c] : anth + prpp --> ppi + pran	ECW_m1355	ECW_m1355	Tyrosine Tryptophan and Phenylalanine Metabolism	0	0	1000	0
ANS	anthranilate synthase	[c] : chor + gln-L --> anth + glu-L + h + pyr	( ECW_m1355 and ECW_m1356 )	ECW_m1355 ECW_m1356	Tyrosine Tryptophan and Phenylalanine Metabolism	0	0	1000	0
AOBUTDs	L 2 amino 3 oxobutanoate decarboxylation spontaneous	[c] : 2aobut + h --> aact + co2	s0001	s0001	Threonine and Lysine Metabolism	0	0	1000	0
AOXSr	8 amino 7 oxononanoate synthase	[c] : ala-L + h + pmcoa <==> 8aonn + co2 + coa	ECW_m0831	ECW_m0831	Cofactor and Prosthetic Group Biosynthesis	1	-1000	1000	0
AP4AH	Ap4A hydrolase	[c] : ap4a + h2o --> (2) adp + (2) h	ECW_m0049	ECW_m0049	Nucleotide Salvage Pathway	0	0	1000	0
AP5AH	Ap5A hydrolase	[c] : ap5a + h2o --> adp + atp + (2) h	ECW_m0049	ECW_m0049	Nucleotide Salvage Pathway	0	0	1000	0
APRAUR	5 amino 6 5 phosphoribosylamino uracil reductase	[c] : 5apru + h + nadph --> 5aprbu + nadp	ECW_m0483	ECW_m0483	Cofactor and Prosthetic Group Biosynthesis	0	0	1000	0
ARAI	L arabinose isomerase	[c] : arab-L <==> rbl-L	ECW_m0060	ECW_m0060	Alternate Carbon Metabolism	1	-1000	1000	0
ARBTNR1	aerobactin reductase	[c] : (2) arbtn-fe3 + fadh2 --> (2) arbtn + fad + (2) fe2 + (2) h			Inorganic Ion Transport and Metabolism	0	0	1000	0
ARBTNR2	aerobactin reductase	[c] : (2) arbtn-fe3 + fmnh2 --> (2) arbtn + (2) fe2 + fmn + (2) h			Inorganic Ion Transport and Metabolism	0	0	1000	0
ARBTNR3	aerobactin reductase	[c] : (2) arbtn-fe3 + rbflvrd --> (2) arbtn + (2) fe2 + (2) h + ribflv			Inorganic Ion Transport and Metabolism	0	0	1000	0
ARBTNabcpp	aerobactin transport via ABC system periplasm	arbtn-fe3[p] + atp[c] + h2o[c] --> adp[c] + arbtn-fe3[c] + h[c] + pi[c]	( ECW_m0150 and ECW_m0148 and ECW_m0149 )	ECW_m0148 ECW_m0149 ECW_m0150	Transport Inner Membrane	0	0	1000	0
ARBTNexs	aerobactin Fe loading reaction spontaneous	[e] : arbtn + fe3 --> arbtn-fe3	s0001	s0001	Inorganic Ion Transport and Metabolism	0	0	1000	0
ARBTNtex	aerobactin secretion to extracellular	arbtn[p] + h[p] --> arbtn[e] + h[c]			Transport Outer Membrane	0	0	1000	0
ARBTNtonex	aerobactin transport via ton system extracellular	arbtn-fe3[e] + h[p] --> arbtn-fe3[p] + h[c]			Transport Outer Membrane	0	0	1000	0
ARBTNtpp	aerobactin secretion to periplasm	arbtn[c] + h[p] --> arbtn[p] + h[c]			Inorganic Ion Transport and Metabolism	0	0	1000	0
ARBabcpp	L arabinose transport via ABC system periplasm	arab-L[p] + atp[c] + h2o[c] --> adp[c] + arab-L[c] + h[c] + pi[c]	( ECW_m2075 and ECW_m2074 and ECW_m2073 )	ECW_m2074 ECW_m2075 ECW_m2073	Transport Inner Membrane	0	0	1000	0
ARBt2rpp	L arabinose transport via proton symport periplasm	arab-L[p] + h[p] <==> arab-L[c] + h[c]	ECW_m3086	ECW_m3086	Transport Inner Membrane	1	-1000	1000	0
ARBt3ipp	L arabinose transport via proton antiport periplasm	arab-L[c] + h[p] --> arab-L[p] + h[c]	ECW_m1657	ECW_m1657	Transport Inner Membrane	0	0	1000	0
ARBtex	L arabinose transport via diffusion extracellular to periplasm	arab-L[e] <==> arab-L[p]	( ECW_m0355 or ECW_m1039 or ECW_m1509 or ECW_m2416 )	ECW_m0355 ECW_m1039 ECW_m1509 ECW_m2416	Transport Outer Membrane Porin	1	-1000	1000	0
ARGAGMt7pp	Arginineagmatine antiport periplasm	agm[c] + arg-L[p] <==> agm[p] + arg-L[c]	ECW_m4475	ECW_m4475	Transport Inner Membrane	1	-1000	1000	0
ARGDC	arginine decarboxylase	[c] : arg-L + h --> agm + co2	ECW_m4477	ECW_m4477	Arginine and Proline Metabolism	0	0	1000	0
ARGDCpp	arginine decarboxylase	[p] : arg-L + h --> agm + co2	ECW_m3198	ECW_m3198	Arginine and Proline Metabolism	0	0	1000	0
ARGORNt7pp	arginineornithine antiporter periplasm	arg-L[p] + orn[c] <==> arg-L[c] + orn[p]	ECW_m1770	ECW_m1770	Transport Inner Membrane	1	-1000	1000	0
ARGSL	argininosuccinate lyase	[c] : argsuc <==> arg-L + fum	ECW_m4316	ECW_m4316	Arginine and Proline Metabolism	1	-1000	1000	0
ARGSS	argininosuccinate synthase	[c] : asp-L + atp + citr-L --> amp + argsuc + h + ppi	ECW_m3444	ECW_m3444	Arginine and Proline Metabolism	0	0	1000	0
ARGTRS	Arginyl tRNA synthetase	[c] : arg-L + atp + trnaarg --> amp + argtrna + ppi	ECW_m2052	ECW_m2052	tRNA Charging	0	0	1000	0
ARGabcpp	L arginine transport via ABC system periplasm	arg-L[p] + atp[c] + h2o[c] --> adp[c] + arg-L[c] + h[c] + pi[c]	( ( ECW_m2499 and ECW_m2496 and ECW_m2495 and ECW_m2497 ) or ( ECW_m0971 and ECW_m0968 and ECW_m0969 and ECW_m0972 and ECW_m0970 ) )	ECW_m0968 ECW_m0969 ECW_m0970 ECW_m0971 ECW_m0972 ECW_m2495 ECW_m2496 ECW_m2497 ECW_m2499	Transport Inner Membrane	0	0	1000	0
ARGt3pp	L arginine transport out via proton antiport cytoplasm to periplasm	arg-L[c] + h[p] --> arg-L[p] + h[c]	ECW_m3178	ECW_m3178	Transport Inner Membrane	0	0	1000	0
ARGtex	L arginine transport via diffusion extracellular to periplasm	arg-L[e] <==> arg-L[p]	( ECW_m0355 or ECW_m1039 or ECW_m1509 or ECW_m2416 )	ECW_m0355 ECW_m1039 ECW_m1509 ECW_m2416	Transport Outer Membrane Porin	1	-1000	1000	0
ASAD	aspartate semialdehyde dehydrogenase	[c] : aspsa + nadp + pi <==> 4pasp + h + nadph	ECW_m3693	ECW_m3693	Threonine and Lysine Metabolism	1	-1000	1000	0
ASCBPL	L ascorbate 6 phosphate lactonase	[c] : ascb6p + h2o --> 3dhgulnp + h	ECW_m4554	ECW_m4554	Alternate Carbon Metabolism	0	0	1000	0
ASCBtex	L ascorbate transport via diffusion extracellular to periplasm	ascb-L[e] <==> ascb-L[p]	( ECW_m0355 or ECW_m1039 or ECW_m1509 or ECW_m2416 )	ECW_m0355 ECW_m1039 ECW_m1509 ECW_m2416	Transport Outer Membrane Porin	1	-1000	1000	0
ASNN	L asparaginase	[c] : asn-L + h2o --> asp-L + nh4	( ECW_m1936 or ECW_m0886 )	ECW_m0886 ECW_m1936	Alanine and Aspartate Metabolism	0	0	1000	0
ASNNpp	L asparaginase	[p] : asn-L + h2o --> asp-L + nh4	ECW_m3215	ECW_m3215	Alanine and Aspartate Metabolism	0	0	1000	0
ASNS1	asparagine synthase glutamine hydrolysing	[c] : asp-L + atp + gln-L + h2o --> amp + asn-L + glu-L + h + ppi	ECW_m0725	ECW_m0725	Alanine and Aspartate Metabolism	0	0	1000	0
ASNS2	asparagine synthetase	[c] : asp-L + atp + nh4 --> amp + asn-L + h + ppi	ECW_m4047	ECW_m4047	Alanine and Aspartate Metabolism	0	0	1000	0
ASNTRS	Asparaginyl tRNA synthetase	[c] : asn-L + atp + trnaasn --> amp + asntrna + ppi	ECW_m1040	ECW_m1040	tRNA Charging	0	0	1000	0
ASNabcpp	L asparagine transport via ABC system periplasm	asn-L[p] + atp[c] + h2o[c] --> adp[c] + asn-L[c] + h[c] + pi[c]			Transport Inner Membrane	0	0	1000	0
ASNt2rpp	L asparagine reversible transport via proton symport periplasm	asn-L[p] + h[p] <==> asn-L[c] + h[c]	ECW_m1581	ECW_m1581	Transport Inner Membrane	1	-1000	1000	0
ASNtex	L asparagine transport via diffusion extracellular to periplasm	asn-L[e] <==> asn-L[p]	( ECW_m0355 or ECW_m1039 or ECW_m1509 or ECW_m2416 )	ECW_m0355 ECW_m1039 ECW_m1509 ECW_m2416	Transport Outer Membrane Porin	1	-1000	1000	0
ASO3t8pp	arsenite efflux via ATP hydrolysis periplasm	aso3[c] + atp[c] + h2o[c] --> adp[c] + aso3[p] + h[c] + pi[c]	ECW_m3762	ECW_m3762	Transport Inner Membrane	0	0	1000	0
ASO3tex	arsenite transport via diffusion extracellular to periplasm	aso3[e] <==> aso3[p]	( ECW_m0355 or ECW_m1039 or ECW_m1509 or ECW_m2416 )	ECW_m0355 ECW_m1039 ECW_m1509 ECW_m2416	Transport Outer Membrane Porin	1	-1000	1000	0
ASP1DC	aspartate 1 decarboxylase	[c] : asp-L + h --> ala-B + co2	ECW_m0128	ECW_m0128	Cofactor and Prosthetic Group Biosynthesis	0	0	1000	0
ASPCT	aspartate carbamoyltransferase	[c] : asp-L + cbp --> cbasp + h + pi	( ECW_m4606 and ECW_m4607 )	ECW_m4606 ECW_m4607	Purine and Pyrimidine Biosynthesis	0	0	1000	0
ASPK	aspartate kinase	[c] : asp-L + atp <==> 4pasp + adp	( ECW_m0002 or ECW_m4297 or ECW_m4386 )	ECW_m0002 ECW_m4297 ECW_m4386	Threonine and Lysine Metabolism	1	-1000	1000	0
ASPO3	L aspartate oxidase	[c] : asp-L + q8 --> h + iasp + q8h2	ECW_m2803	ECW_m2803	Cofactor and Prosthetic Group Biosynthesis	0	0	1000	0
ASPO4	L aspartate oxidase	[c] : asp-L + mqn8 --> h + iasp + mql8	ECW_m2803	ECW_m2803	Cofactor and Prosthetic Group Biosynthesis	0	0	1000	0
ASPO5	L aspartate oxidase	[c] : asp-L + fum --> h + iasp + succ	ECW_m2803	ECW_m2803	Cofactor and Prosthetic Group Biosynthesis	0	0	1000	0
ASPO6	L aspartate oxidase	[c] : asp-L + o2 --> h2o2 + h + iasp	ECW_m2803	ECW_m2803	Cofactor and Prosthetic Group Biosynthesis	0	0	1000	0
ASPT	L aspartase	[c] : asp-L --> fum + nh4	ECW_m4500	ECW_m4500	Alanine and Aspartate Metabolism	0	0	1000	0
ASPTA	aspartate transaminase	[c] : akg + asp-L <==> glu-L + oaa	ECW_m1038	ECW_m1038	Alanine and Aspartate Metabolism	1	-1000	1000	0
ASPTRS	Aspartyl tRNA synthetase	[c] : asp-L + atp + trnaasp --> amp + asptrna + ppi	ECW_m2042	ECW_m2042	tRNA Charging	0	0	1000	0
ASPabcpp	L aspartate transport via ABC system periplasm	asp-L[p] + atp[c] + h2o[c] --> adp[c] + asp-L[c] + h[c] + pi[c]	( ECW_m0710 and ECW_m0708 and ECW_m0707 and ECW_m0706 )	ECW_m0706 ECW_m0707 ECW_m0708 ECW_m0710	Transport Inner Membrane	0	0	1000	0
ASPt2_2pp	Aspartate transport via proton symport 2 H periplasm	asp-L[p] + (2) h[p] --> asp-L[c] + (2) h[c]	ECW_m3791	ECW_m3791	Transport Inner Membrane	0	0	1000	0
ASPt2_3pp	L asparate transport via proton symport 3 H periplasm	asp-L[p] + (3) h[p] --> asp-L[c] + (3) h[c]	( ECW_m4499 or ECW_m4483 )	ECW_m4483 ECW_m4499	Transport Inner Membrane	0	0	1000	0
ASPt2pp	L aspartate transport in via proton symport periplasm	asp-L[p] + h[p] --> asp-L[c] + h[c]	ECW_m4443	ECW_m4443	Transport Inner Membrane	0	0	1000	0
ASPtex	L aspartate transport via diffusion extracellular to periplasm	asp-L[e] <==> asp-L[p]	( ECW_m0355 or ECW_m1039 or ECW_m1509 or ECW_m2416 )	ECW_m0355 ECW_m1039 ECW_m1509 ECW_m2416	Transport Outer Membrane Porin	1	-1000	1000	0
ASR	arsenate reductase	[c] : aso4 + (2) gthrd --> aso3 + gthox + h2o	( ECW_m3763 and ECW_m1171 )	ECW_m1171 ECW_m3763	Inorganic Ion Transport and Metabolism	0	0	1000	0
AST	Arginine succinyltransferase	[c] : arg-L + succoa --> coa + h + sucarg	ECW_m1916	ECW_m1916	Arginine and Proline Metabolism	0	0	1000	0
ATHRDHr	L allo threonine dehydrogenase	[c] : athr-L + nadp <==> 2aobut + h + nadph	ECW_m1675	ECW_m1675	Threonine and Lysine Metabolism	1	-1000	1000	0
ATPHs	ATP amine hydrolysis spontaneous	[c] : atp + h2o + h --> itp + nh4	s0001	s0001	Nucleotide Salvage Pathway	0	0	1000	0
ATPM	ATP NGAM requirement	[c] : atp + h2o --> adp + h + pi			Unassigned	0	8.39	8.39	0
ATPPRT	ATP phosphoribosyltransferase	[c] : atp + prpp --> ppi + prbatp	ECW_m2179	ECW_m2179	Histidine Metabolism	0	0	1000	0
ATPS4rpp	ATP synthase four protons for one ATP periplasm	adp[c] + (4) h[p] + pi[c] <==> atp[c] + h2o[c] + (3) h[c]	( ( ( ECW_m4039 and ECW_m4040 and ECW_m4041 ) and ( ECW_m4034 and ECW_m4035 and ECW_m4036 and ECW_m4037 and ECW_m4038 ) ) or ( ( ECW_m4039 and ECW_m4040 and ECW_m4041 ) and ( ECW_m4034 and ECW_m4035 and ECW_m4036 and ECW_m4037 and ECW_m4038 ) and ECW_m4042 ) )	ECW_m4034 ECW_m4035 ECW_m4036 ECW_m4037 ECW_m4038 ECW_m4039 ECW_m4040 ECW_m4041 ECW_m4042	Oxidative Phosphorylation	1	-1000	1000	0
BALAt2pp	beta alanine transport in via proton symport periplasm	ala-B[p] + h[p] --> ala-B[c] + h[c]	ECW_m4572	ECW_m4572	Transport Inner Membrane	0	0	1000	0
BALAtex	beta alanine transport via diffusion extracellular to periplasm	ala-B[e] <==> ala-B[p]	( ECW_m0355 or ECW_m1039 or ECW_m1509 or ECW_m2416 )	ECW_m0355 ECW_m1039 ECW_m1509 ECW_m2416	Transport Outer Membrane Porin	1	-1000	1000	0
BETALDHx	betaine aldehyde dehydrogenase	[c] : betald + h2o + nad --> glyb + (2) h + nadh	ECW_m0386	ECW_m0386	Unassigned	0	0	1000	0
BETALDHy	betaine aldehyde dehydrogenase	[c] : betald + h2o + nadp --> glyb + (2) h + nadph	ECW_m0386	ECW_m0386	Unassigned	0	0	1000	0
BPNT	3 5 bisphosphate nucleotidase	[c] : h2o + pap --> amp + pi			Cysteine Metabolism	0	0	1000	0
BSORx	Biotin sulfoxide reductase	[c] : btnso + h + nadh --> btn + h2o + nad	ECW_m3823	ECW_m3823	Cofactor and Prosthetic Group Biosynthesis	0	0	1000	0
BSORy	Biotin sulfoxide reductase	[c] : btnso + h + nadph --> btn + h2o + nadp	ECW_m3823	ECW_m3823	Cofactor and Prosthetic Group Biosynthesis	0	0	1000	0
BTS4	Biotin synthase	[c] : amet + dtbt + s --> btn + dad-5 + h + met-L	ECW_m0830	ECW_m0830	Cofactor and Prosthetic Group Biosynthesis	0	0	1000	0
BUTSO3abcpp	butanesulfonate transport via ABC system periplasm	atp[c] + butso3[p] + h2o[c] --> adp[c] + butso3[c] + h[c] + pi[c]	( ( ECW_m1046 and ECW_m1043 and ECW_m1044 ) or ( ECW_m0439 and ECW_m0440 and ECW_m0441 ) )	ECW_m0439 ECW_m0440 ECW_m0441 ECW_m1043 ECW_m1044 ECW_m1046	Transport Inner Membrane	0	0	1000	0
BUTSO3tex	butanesulfonate transport via diffusion extracellular to periplasm	butso3[e] <==> butso3[p]	( ECW_m0355 or ECW_m1039 or ECW_m1509 or ECW_m2416 )	ECW_m0355 ECW_m1039 ECW_m1509 ECW_m2416	Transport Outer Membrane Porin	1	-1000	1000	0
BUTtex	Butyrate transport via diffusion extracellular to periplasm	but[e] <==> but[p]	( ECW_m0355 or ECW_m1039 or ECW_m1509 or ECW_m2416 )	ECW_m0355 ECW_m1039 ECW_m1509 ECW_m2416	Transport Outer Membrane Porin	1	-1000	1000	0
CA2t3pp	calcium Ca2 transport out via proton antiport periplasm	ca2[c] + h[p] --> ca2[p] + h[c]	ECW_m1308	ECW_m1308	Inorganic Ion Transport and Metabolism	0	0	1000	0
CA2tex	calcium Ca2 transport via diffusion extracellular to periplasm	ca2[e] <==> ca2[p]	( ECW_m0355 or ECW_m1039 or ECW_m1509 or ECW_m2416 )	ECW_m0355 ECW_m1039 ECW_m1509 ECW_m2416	Transport Outer Membrane Porin	1	-1000	1000	0
CADVtpp	LysineCadaverine antiporter periplasm	15dap[c] + h[p] + lys-L[p] --> 15dap[p] + h[c] + lys-L[c]	ECW_m4493	ECW_m4493	Transport Inner Membrane	0	0	1000	0
CAT	catalase	[c] : (2) h2o + o2 --> (2) h2o2	( ECW_m1901 or ECW_m4299 )	ECW_m1901 ECW_m4299	Unassigned	0	0	0	0
CAt6pp	calcium sodium antiporter 11	ca2[c] + na1[p] <==> ca2[p] + na1[c]	ECW_m3468	ECW_m3468	Inorganic Ion Transport and Metabolism	1	-1000	1000	0
CBIAT	Cobinamide adenyltransferase	[c] : atp + cbi + h <==> adocbi + pppi	ECW_m1361	ECW_m1361	Cofactor and Prosthetic Group Biosynthesis	1	-1000	1000	0
CBItonex	Cobinamide transport via ton system extermal	cbi[e] + h[p] --> cbi[p] + h[c]	( ECW_m4324 and ( ECW_m1344 and ECW_m3277 and ECW_m3278 ) )	ECW_m1344 ECW_m3277 ECW_m3278 ECW_m4324	Transport Outer Membrane	0	0	1000	0
CBIuabcpp	Cobinamide transport via ABC system uptake periplasm	atp[c] + cbi[p] + h2o[c] --> adp[c] + cbi[c] + h[c] + pi[c]	( ECW_m1880 and ECW_m1878 and ECW_m0155 )	ECW_m0155 ECW_m1878 ECW_m1880	Transport Inner Membrane	0	0	1000	0
CBL1abcpp	Cob 1 alamin transport via ABC system periplasm	atp[c] + cbl1[p] + h2o[c] --> adp[c] + cbl1[c] + h[c] + pi[c]	( ECW_m1880 and ECW_m1878 and ECW_m0155 )	ECW_m0155 ECW_m1878 ECW_m1880	Transport Inner Membrane	0	0	1000	0
CBL1tonex	Cob 1 alamin transport via ton system extermal	cbl1[e] + h[p] --> cbl1[p] + h[c]	( ECW_m4324 and ( ECW_m1344 and ECW_m3277 and ECW_m3278 ) )	ECW_m1344 ECW_m3277 ECW_m3278 ECW_m4324	Transport Outer Membrane	0	0	1000	0
CBLAT	cob I alamin adenosyltransferase	[c] : atp + cbl1 + h <==> adocbl + pppi	ECW_m1361	ECW_m1361	Cofactor and Prosthetic Group Biosynthesis	1	-1000	1000	0
CBMKr	Carbamate kinase	[c] : atp + co2 + nh4 <==> adp + cbp + (2) h	( ECW_m0592 or ECW_m0397 or ECW_m3127 )	ECW_m0397 ECW_m0592 ECW_m3127	Unassigned	1	-1000	1000	0
CBPS	carbamoyl phosphate synthase glutamine hydrolysing	[c] : (2) atp + gln-L + h2o + hco3 --> (2) adp + cbp + glu-L + (2) h + pi	( ECW_m0031 and ECW_m0032 )	ECW_m0031 ECW_m0032	Arginine and Proline Metabolism	0	0	1000	0
CD2abcpp	Cadmium Cd2 ABC transporter periplasm	atp[c] + cd2[c] + h2o[c] --> adp[c] + cd2[p] + h[c] + pi[c]	ECW_m3730	ECW_m3730	Inorganic Ion Transport and Metabolism	0	0	1000	0
CD2t3pp	cadmium Cd2 transport out via proton antiport periplasm	cd2[c] + h[p] --> cd2[p] + h[c]	( ECW_m0807 or ECW_m4266 )	ECW_m0807 ECW_m4266	Inorganic Ion Transport and Metabolism	0	0	1000	0
CD2tex	cadmium Cd2 transport via diffusion extracellular to periplasm	cd2[e] <==> cd2[p]	( ECW_m0355 or ECW_m1039 or ECW_m1509 or ECW_m2416 )	ECW_m0355 ECW_m1039 ECW_m1509 ECW_m2416	Transport Outer Membrane Porin	1	-1000	1000	0
CD2tpp	cadmium 2 transport in via permease no H	cd2[p] --> cd2[c]	ECW_m3305	ECW_m3305	Inorganic Ion Transport and Metabolism	0	0	1000	0
CDAPPA120	CDP Diacylglycerol pyrophostatase n C120	[c] : cdpdddecg + h2o --> cmp + (2) h + pa120	ECW_m4270	ECW_m4270	Glycerophospholipid Metabolism	0	0	1000	0
CDAPPA140	CDP Diacylglycerol pyrophostatase n C140	[c] : cdpdtdecg + h2o --> cmp + (2) h + pa140	ECW_m4270	ECW_m4270	Glycerophospholipid Metabolism	0	0	1000	0
CDAPPA141	CDP Diacylglycerol pyrophostatase n C141	[c] : cdpdtdec7eg + h2o --> cmp + (2) h + pa141	ECW_m4270	ECW_m4270	Glycerophospholipid Metabolism	0	0	1000	0
CDAPPA160	CDP Diacylglycerol pyrophostatase n C160	[c] : cdpdhdecg + h2o --> cmp + (2) h + pa160	ECW_m4270	ECW_m4270	Glycerophospholipid Metabolism	0	0	1000	0
CDAPPA161	CDP Diacylglycerol pyrophostatase n C161	[c] : cdpdhdec9eg + h2o --> cmp + (2) h + pa161	ECW_m4270	ECW_m4270	Glycerophospholipid Metabolism	0	0	1000	0
CDAPPA180	CDP Diacylglycerol pyrophostatase n C180	[c] : cdpdodecg + h2o --> cmp + (2) h + pa180	ECW_m4270	ECW_m4270	Glycerophospholipid Metabolism	0	0	1000	0
CDAPPA181	CDP Diacylglycerol pyrophostatase n C181	[c] : cdpdodec11eg + h2o --> cmp + (2) h + pa181	ECW_m4270	ECW_m4270	Glycerophospholipid Metabolism	0	0	1000	0
CDPMEK	4 cytidine 5 diphospho 2 C methyl D erythritol kinase	[c] : 4c2me + atp --> 2p4c2me + adp + h	ECW_m1294	ECW_m1294	Cofactor and Prosthetic Group Biosynthesis	0	0	1000	0
CFAS160E	cyclopropane fatty acid synthase Phosphatidylethanolamine n C160	[c] : (2) amet + pe161 --> (2) ahcys + cpe160 + (2) h	ECW_m1828	ECW_m1828	Glycerophospholipid Metabolism	0	0	1000	0
CFAS160G	cyclopropane fatty acid synthase Phosphatidylglycerol n C160	[c] : (2) amet + pg161 --> (2) ahcys + cpg160 + (2) h	ECW_m1828	ECW_m1828	Glycerophospholipid Metabolism	0	0	1000	0
CFAS180E	cyclopropane fatty acid synthase Phosphatidylethanolamine n C180	[c] : (2) amet + pe181 --> (2) ahcys + cpe180 + (2) h	ECW_m1828	ECW_m1828	Glycerophospholipid Metabolism	0	0	1000	0
CFAS180G	cyclopropane fatty acid synthase Phosphatidylglycerol n C180	[c] : (2) amet + pg181 --> (2) ahcys + cpg180 + (2) h	ECW_m1828	ECW_m1828	Glycerophospholipid Metabolism	0	0	1000	0
CGLYabcpp	L Cysteinylglycine Cys Gly transport via ABC system periplasm	atp[c] + cgly[p] + h2o[c] --> adp[c] + cgly[c] + h[c] + pi[c]	( ECW_m3810 and ECW_m3809 and ECW_m3808 and ECW_m3807 and ECW_m3806 )	ECW_m3806 ECW_m3807 ECW_m3808 ECW_m3809 ECW_m3810	Transport Inner Membrane	0	0	1000	0
CGLYtex	L Cysteinylglycine transport via diffusion extracellular to periplasm	cgly[e] <==> cgly[p]	( ECW_m0355 or ECW_m1039 or ECW_m1509 or ECW_m2416 )	ECW_m0355 ECW_m1039 ECW_m1509 ECW_m2416	Transport Outer Membrane Porin	1	-1000	1000	0
CHLabcpp	choline transport via ABC system periplasm	atp[c] + chol[p] + h2o[c] --> adp[c] + chol[c] + h[c] + pi[c]	( ECW_m2330 and ECW_m2331 and ECW_m2332 and ECW_m2333 )	ECW_m2330 ECW_m2331 ECW_m2332 ECW_m2333	Transport Inner Membrane	0	0	1000	0
CHLt2pp	choline transport via proton symport periplasm	chol[p] + h[p] --> chol[c] + h[c]	( ECW_m0388 or ECW_m1970 )	ECW_m0388 ECW_m1970	Transport Inner Membrane	0	0	1000	0
CHLtex	choline transport via diffusion extracellular to periplasm	chol[e] <==> chol[p]	( ECW_m0355 or ECW_m1039 or ECW_m1509 or ECW_m2416 )	ECW_m0355 ECW_m1039 ECW_m1509 ECW_m2416	Transport Outer Membrane Porin	1	-1000	1000	0
CHORM	chorismate mutase	[c] : chor --> pphn	( ECW_m2827 or ECW_m2828 )	ECW_m2827 ECW_m2828	Tyrosine Tryptophan and Phenylalanine Metabolism	0	0	1000	0
CHORS	chorismate synthase	[c] : 3psme --> chor + pi	ECW_m2518	ECW_m2518	Tyrosine Tryptophan and Phenylalanine Metabolism	0	0	1000	0
CHRPL	Chorismate pyruvate lyase	[c] : chor --> 4hbz + pyr	ECW_m4405	ECW_m4405	Cofactor and Prosthetic Group Biosynthesis	0	0	1000	0
CINNDO	Cinnamate dioxygenase	[c] : cinnm + h + nadh + o2 --> cenchddd + nad	( ECW_m2764 and ECW_m2765 and ECW_m2766 and ECW_m2768 )	ECW_m2764 ECW_m2765 ECW_m2766 ECW_m2768	Alternate Carbon Metabolism	0	0	1000	0
CITL	Citrate lyase	[c] : cit --> ac + oaa	( ( ECW_m0670 and ECW_m0671 and ECW_m0672 ) and ECW_m0669 )	ECW_m0669 ECW_m0670 ECW_m0671 ECW_m0672	Citric Acid Cycle	0	0	1000	0
CITt7pp	Citrate transport via succinate antiport periplasm	cit[p] + succ[c] --> cit[c] + succ[p]	ECW_m0667	ECW_m0667	Transport Inner Membrane	0	0	1000	0
CITtex	citrate transport via diffusion extracellular to periplasm	cit[e] <==> cit[p]	( ECW_m0355 or ECW_m1039 or ECW_m1509 or ECW_m2416 )	ECW_m0355 ECW_m1039 ECW_m1509 ECW_m2416	Transport Outer Membrane Porin	1	-1000	1000	0
CLPNH120pp	cardiolipin hydrolase periplasm n C120	[p] : clpn120 + h2o --> h + pa120 + pg120			Glycerophospholipid Metabolism	0	0	1000	0
CLPNH140pp	cardiolipin hydrolase periplasm n C140	[p] : clpn140 + h2o --> h + pa140 + pg140			Glycerophospholipid Metabolism	0	0	1000	0
CLPNH141pp	cardiolipin hydrolase periplasm n C141	[p] : clpn141 + h2o --> h + pa141 + pg141			Glycerophospholipid Metabolism	0	0	1000	0
CLPNH160pp	cardiolipin hydrolase periplasm n C160	[p] : clpn160 + h2o --> h + pa160 + pg160			Glycerophospholipid Metabolism	0	0	1000	0
CLPNH161pp	cardiolipin hydro+B2078lase periplasm n C161	[p] : clpn161 + h2o --> h + pa161 + pg161			Glycerophospholipid Metabolism	0	0	1000	0
CLPNH180pp	cardiolipin hydrolase periplasm n C180	[p] : clpn180 + h2o --> h + pa180 + pg180			Glycerophospholipid Metabolism	0	0	1000	0
CLPNH181pp	cardiolipin hydrolase periplasm n C181	[p] : clpn181 + h2o --> h + pa181 + pg181			Glycerophospholipid Metabolism	0	0	1000	0
CLPNS120pp	cardiolipin synthase periplasmic n C120	[p] : (2) pg120 <==> clpn120 + glyc	( ECW_m1341 or ECW_m0845 )	ECW_m0845 ECW_m1341	Glycerophospholipid Metabolism	1	-1000	1000	0
CLPNS140pp	cardiolipin synthase periplasmic n C140	[p] : (2) pg140 <==> clpn140 + glyc	( ECW_m1341 or ECW_m0845 )	ECW_m0845 ECW_m1341	Glycerophospholipid Metabolism	1	-1000	1000	0
CLPNS141pp	cardiolipin synthase periplasmic n C141	[p] : (2) pg141 <==> clpn141 + glyc	( ECW_m1341 or ECW_m0845 )	ECW_m0845 ECW_m1341	Glycerophospholipid Metabolism	1	-1000	1000	0
CLPNS160pp	cardiolipin synthase periplasmic n C160	[p] : (2) pg160 <==> clpn160 + glyc	( ECW_m1341 or ECW_m0845 )	ECW_m0845 ECW_m1341	Glycerophospholipid Metabolism	1	-1000	1000	0
CLPNS161pp	cardiolipin synthase periplasmic n C161	[p] : (2) pg161 <==> clpn161 + glyc	( ECW_m1341 or ECW_m0845 )	ECW_m0845 ECW_m1341	Glycerophospholipid Metabolism	1	-1000	1000	0
CLPNS180pp	cardiolipin synthase periplasmic n C180	[p] : (2) pg180 <==> clpn180 + glyc	( ECW_m1341 or ECW_m0845 )	ECW_m0845 ECW_m1341	Glycerophospholipid Metabolism	1	-1000	1000	0
CLPNS181pp	cardiolipin synthase periplasmic n C181	[p] : (2) pg181 <==> clpn181 + glyc	( ECW_m1341 or ECW_m0845 )	ECW_m0845 ECW_m1341	Glycerophospholipid Metabolism	1	-1000	1000	0
CLt3_2pp	chloride transport out via proton antiport 21 periplasm	(2) cl[p] + h[c] --> (2) cl[c] + h[p]	( ECW_m0152 or ECW_m1757 )	ECW_m0152 ECW_m1757	Inorganic Ion Transport and Metabolism	0	0	1000	0
CLtex	chloride Cl 1 transport via diffusion extracellular to periplasm	cl[e] <==> cl[p]	( ECW_m0355 or ECW_m1039 or ECW_m1509 or ECW_m2416 )	ECW_m0355 ECW_m1039 ECW_m1509 ECW_m2416	Transport Outer Membrane Porin	1	-1000	1000	0
CMPN	CMP nucleosidase	[c] : cmp + h2o --> csn + r5p			Nucleotide Salvage Pathway	0	0	1000	0
CMPtex	CMP transport via diffusion extracellular to periplasm	cmp[e] <==> cmp[p]	( ECW_m0355 or ECW_m1039 or ECW_m1509 or ECW_m2416 )	ECW_m0355 ECW_m1039 ECW_m1509 ECW_m2416	Transport Outer Membrane Porin	1	-1000	1000	0
CO2tex	CO2 transport via diffusion extracellular to periplasm	co2[e] <==> co2[p]	( ECW_m0355 or ECW_m1039 or ECW_m1509 or ECW_m2416 )	ECW_m0355 ECW_m1039 ECW_m1509 ECW_m2416	Transport Outer Membrane Porin	1	-1000	1000	0
CO2tpp	CO2 transporter via diffusion periplasm	co2[p] <==> co2[c]	s0001	s0001	Transport Inner Membrane	1	-1000	1000	0
COBALT2abcpp	Cobalt Co2 ABC transporter periplasm	atp[c] + cobalt2[c] + h2o[c] --> adp[c] + cobalt2[p] + h[c] + pi[c]	ECW_m3730	ECW_m3730	Inorganic Ion Transport and Metabolism	0	0	1000	0
COBALT2t3pp	cobalt Co2 transport out via proton antiport periplasm	cobalt2[c] + h[p] --> cobalt2[p] + h[c]	( ECW_m4266 or ECW_m0807 )	ECW_m0807 ECW_m4266	Inorganic Ion Transport and Metabolism	0	0	1000	0
COBALT2tex	cobalt Co2 transport via diffusion extracellular to periplasm	cobalt2[e] <==> cobalt2[p]	( ECW_m0355 or ECW_m1039 or ECW_m1509 or ECW_m2416 )	ECW_m0355 ECW_m1039 ECW_m1509 ECW_m2416	Transport Outer Membrane Porin	1	-1000	1000	0
COBALT2tpp	cobalt transport in via permease no H	cobalt2[p] --> cobalt2[c]	( ECW_m3305 or ECW_m4117 )	ECW_m3305 ECW_m4117	Inorganic Ion Transport and Metabolism	0	0	1000	0
CPGNR1	coprogen Fe III reductase	[c] : (2) cpgn + fadh2 --> (2) cpgn-un + fad + (2) fe2 + (2) h			Inorganic Ion Transport and Metabolism	0	0	1000	0
CPGNR2	coprogen Fe III reductase	[c] : (2) cpgn + fmnh2 --> (2) cpgn-un + (2) fe2 + fmn + (2) h			Inorganic Ion Transport and Metabolism	0	0	1000	0
CPGNR3	coprogen Fe III reductase	[c] : (2) cpgn + rbflvrd --> (2) cpgn-un + (2) fe2 + (2) h + ribflv			Inorganic Ion Transport and Metabolism	0	0	1000	0
CPGNUtex	coprogen unloaded secretion extracellular	cpgn-un[p] + h[p] --> cpgn-un[e] + h[c]			Inorganic Ion Transport and Metabolism	0	0	1000	0
CPGNUtpp	coprogen unloaded secretion	cpgn-un[c] + h[p] --> cpgn-un[p] + h[c]			Inorganic Ion Transport and Metabolism	0	0	1000	0
CPGNabcpp	coprogen transport via ABC system periplasm	atp[c] + cpgn[p] + h2o[c] --> adp[c] + cpgn[c] + h[c] + pi[c]	( ECW_m0150 and ECW_m0148 and ECW_m0149 )	ECW_m0148 ECW_m0149 ECW_m0150	Transport Inner Membrane	0	0	1000	0
CPGNexs	coprogen Fe loading reaction spontaneaous	[e] : cpgn-un + fe3 --> cpgn	s0001	s0001	Inorganic Ion Transport and Metabolism	0	0	1000	0
CPGNtonex	Coprogen transport via ton system extracellular	cpgn[e] + h[p] --> cpgn[p] + h[c]	( ECW_m1210 and ( ECW_m1344 and ECW_m3277 and ECW_m3278 ) )	ECW_m1210 ECW_m1344 ECW_m3277 ECW_m3278	Transport Outer Membrane	0	0	1000	0
CPPPGO	coproporphyrinogen oxidase O2 required	[c] : cpppg3 + (2) h + o2 --> (2) co2 + (2) h2o + pppg9	ECW_m2664	ECW_m2664	Cofactor and Prosthetic Group Biosynthesis	0	0	1000	0
CPPPGO2	Oxygen Independent coproporphyrinogen III oxidase	[c] : (2) amet + cpppg3 --> (2) co2 + (2) dad-5 + (2) met-L + pppg9	ECW_m4169	ECW_m4169	Cofactor and Prosthetic Group Biosynthesis	0	0	1000	0
CRNBTCT	gamma butyrobetainyl CoA carnitine CoA transferase	[c] : bbtcoa + crn <==> crncoa + gbbtn	ECW_m0038	ECW_m0038	Oxidative Phosphorylation	1	-1000	1000	0
CRNCAL2	Carnitine CoA Ligase	[c] : atp + coa + crn --> adp + crncoa + pi	ECW_m0037	ECW_m0037	Oxidative Phosphorylation	0	0	1000	0
CRNCAR	carnitine CoA racemase	[c] : crncoa <==> crnDcoa	ECW_m0036	ECW_m0036	Oxidative Phosphorylation	1	-1000	1000	0
CRNCBCT	crotonobetainyl CoA carnitine CoA transferase	[c] : crn + ctbtcoa <==> crncoa + ctbt	ECW_m0038	ECW_m0038	Oxidative Phosphorylation	1	-1000	1000	0
CRNCDH	Carnityl CoA dehydratse	[c] : crncoa <==> ctbtcoa + h2o	ECW_m0036	ECW_m0036	Oxidative Phosphorylation	1	-1000	1000	0
CRNDCAL2	D Carnitine CoA Ligase	[c] : atp + coa + crn-D --> adp + crnDcoa + pi	ECW_m0037	ECW_m0037	Oxidative Phosphorylation	0	0	1000	0
CRNDabcpp	D carnitine transport via ABC system periplasm	atp[c] + crn-D[p] + h2o[c] --> adp[c] + crn-D[c] + h[c] + pi[c]	( ECW_m2874 and ECW_m2875 and ECW_m2876 )	ECW_m2874 ECW_m2875 ECW_m2876	Transport Inner Membrane	0	0	1000	0
CRNDt2rpp	D carnitine outward transport H antiport	crn-D[p] + h[p] <==> crn-D[c] + h[c]	ECW_m4471	ECW_m4471	Transport Inner Membrane	1	-1000	1000	0
CRNabcpp	L carnitine transport via ABC system periplasm	atp[c] + crn[p] + h2o[c] --> adp[c] + crn[c] + h[c] + pi[c]	( ECW_m2874 and ECW_m2875 and ECW_m2876 )	ECW_m2874 ECW_m2875 ECW_m2876	Transport Inner Membrane	0	0	1000	0
CRNt2rpp	L carnitine outward transport H antiport	crn[p] + h[p] <==> crn[c] + h[c]	ECW_m4471	ECW_m4471	Transport Inner Membrane	1	-1000	1000	0
CRNt7pp	Carnitinebutyrobetaine antiporter periplasm	crn[p] + gbbtn[c] --> crn[c] + gbbtn[p]	ECW_m0040	ECW_m0040	Transport Inner Membrane	0	0	1000	0
CRNt8pp	L carnitineD carnitine antiporter periplasm	crn-D[c] + crn[p] --> crn-D[p] + crn[c]	ECW_m0040	ECW_m0040	Transport Inner Membrane	0	0	1000	0
CRNtex	L carnitine transport via diffusion extracellular to periplasm	crn[e] <==> crn[p]	( ECW_m0355 or ECW_m1039 or ECW_m1509 or ECW_m2416 )	ECW_m0355 ECW_m1039 ECW_m1509 ECW_m2416	Transport Outer Membrane Porin	1	-1000	1000	0
CS	citrate synthase	[c] : accoa + h2o + oaa --> cit + coa + h	ECW_m0774	ECW_m0774	Citric Acid Cycle	0	0	1000	0
CSND	Cytosine deaminase	[c] : csn + h2o + h --> nh4 + ura	ECW_m0415	ECW_m0415	Nucleotide Salvage Pathway	0	0	1000	0
CSNt2pp	cytosine transport in via proton symport periplasm	csn[p] + h[p] --> csn[c] + h[c]	ECW_m0414	ECW_m0414	Transport Inner Membrane	0	0	1000	0
CSNtex	cytosine transport via diffusion extracellular to periplasm	csn[e] <==> csn[p]	( ECW_m0355 or ECW_m1039 or ECW_m1509 or ECW_m2416 )	ECW_m0355 ECW_m1039 ECW_m1509 ECW_m2416	Transport Outer Membrane Porin	1	-1000	1000	0
CTBTCAL2	Crotonobetaine CoA Ligase	[c] : atp + coa + ctbt --> adp + ctbtcoa + pi	ECW_m0037	ECW_m0037	Oxidative Phosphorylation	0	0	1000	0
CTBTabcpp	crotonobetaine transport via ABC system periplasm	atp[c] + ctbt[p] + h2o[c] --> adp[c] + ctbt[c] + h[c] + pi[c]	( ECW_m2874 and ECW_m2875 and ECW_m2876 )	ECW_m2874 ECW_m2875 ECW_m2876	Transport Inner Membrane	0	0	1000	0
CTBTt2rpp	cronobetaine outward transport H antiport	ctbt[p] + h[p] <==> ctbt[c] + h[c]	ECW_m4471	ECW_m4471	Transport Inner Membrane	1	-1000	1000	0
CTPS2	CTP synthase glutamine	[c] : atp + gln-L + h2o + utp --> adp + ctp + glu-L + (2) h + pi	ECW_m2989	ECW_m2989	Purine and Pyrimidine Biosynthesis	0	0	1000	0
CU1Opp	Cuprous Oxidase Cu1	[p] : (4) cu + (4) h + o2 --> (4) cu2 + (2) h2o	ECW_m0120	ECW_m0120	Inorganic Ion Transport and Metabolism	0	0	1000	0
CU1abcpp	Copper Cu 1 ABC transporter periplasm	atp[c] + cu[c] + h2o[c] --> adp[c] + cu[p] + h[c] + pi[c]	ECW_m0557	ECW_m0557	Inorganic Ion Transport and Metabolism	0	0	1000	0
CU2abcpp	Copper Cu2 ABC transporter periplasm	atp[c] + cu2[c] + h2o[c] --> adp[c] + cu2[p] + h[c] + pi[c]	ECW_m3730	ECW_m3730	Inorganic Ion Transport and Metabolism	0	0	1000	0
CU2tex	copper Cu2 transport via diffusion extracellular to periplasm	cu2[e] <==> cu2[p]	( ECW_m2416 or ECW_m0355 or ECW_m1039 or ECW_m1509 )	ECW_m0355 ECW_m1039 ECW_m1509 ECW_m2416	Transport Outer Membrane Porin	1	-1000	1000	0
CU2tpp	copper transport in via permease no H	cu2[p] --> cu2[c]	ECW_m3305	ECW_m3305	Inorganic Ion Transport and Metabolism	0	0	1000	0
CUt3	copper transport out via proton antiport	cu[c] + h[e] --> cu[e] + h[c]	( ECW_m0624 and ECW_m0625 and ECW_m0626 and ECW_m0627 )	ECW_m0624 ECW_m0625 ECW_m0626 ECW_m0627	Transport Outer Membrane	0	0	1000	0
CUtex	copper Cu1 transport via diffusion extracellular to periplasm	cu[e] <==> cu[p]	( ECW_m0355 or ECW_m1039 or ECW_m1509 or ECW_m2416 )	ECW_m0355 ECW_m1039 ECW_m1509 ECW_m2416	Transport Outer Membrane Porin	1	-1000	1000	0
CYANST	Cyanide sulfurtransferase	[c] : cyan + tsul --> h + so3 + tcynt	ECW_m3682	ECW_m3682	Unassigned	0	0	1000	0
CYANSTpp	Cyanide sulfurtransferase periplasmic	[p] : cyan + tsul --> h + so3 + tcynt	ECW_m1404	ECW_m1404	Inorganic Ion Transport and Metabolism	0	0	1000	0
CYANtex	Cyanide transport via diffusion extracellular to periplasm	cyan[e] <==> cyan[p]	( ECW_m0355 or ECW_m1039 or ECW_m1509 or ECW_m2416 )	ECW_m0355 ECW_m1039 ECW_m1509 ECW_m2416	Transport Outer Membrane Porin	1	-1000	1000	0
CYNTAH	Cyanate aminohydrolase	[c] : cynt + (3) h + hco3 --> (2) co2 + nh4	ECW_m0418	ECW_m0418	Nitrogen Metabolism	0	0	1000	0
CYNTt2pp	Cyanate transport via proton symport periplasm	cynt[p] + h[p] --> cynt[c] + h[c]	ECW_m0419	ECW_m0419	Transport Inner Membrane	0	0	1000	0
CYNTtex	Cyanate transport via diffusion extracellular to periplasm	cynt[e] <==> cynt[p]	( ECW_m0355 or ECW_m1039 or ECW_m1509 or ECW_m2416 )	ECW_m0355 ECW_m1039 ECW_m1509 ECW_m2416	Transport Outer Membrane Porin	1	-1000	1000	0
CYSDDS	D cysteine desulfhydrase	[c] : cys-D + h2o --> h2s + nh4 + pyr	ECW_m2093	ECW_m2093	Cysteine Metabolism	0	0	1000	0
CYSDS	Cysteine Desulfhydrase	[c] : cys-L + h2o --> h2s + nh4 + pyr	( ECW_m4007 or ECW_m3279 )	ECW_m3279 ECW_m4007	Cysteine Metabolism	0	0	1000	0
CYSDabcpp	D cysteine uptake via ABC system periplasm	atp[c] + cys-D[p] + h2o[c] --> adp[c] + cys-D[c] + h[c] + pi[c]			Transport Inner Membrane	0	0	1000	0
CYSDtex	D cysteine transport via diffusion extracellular to periplasm	cys-D[e] <==> cys-D[p]	( ECW_m0355 or ECW_m1039 or ECW_m1509 or ECW_m2416 )	ECW_m0355 ECW_m1039 ECW_m1509 ECW_m2416	Transport Outer Membrane Porin	1	-1000	1000	0
CYSS	cysteine synthase	[c] : acser + h2s --> ac + cys-L + h	( ECW_m2643 or ECW_m2649 )	ECW_m2643 ECW_m2649	Cysteine Metabolism	0	0	1000	0
CYSSADS	L cysteine sulfinic acid desulfurase	[c] : 3sala + (2) h --> ala-L + so2	ECW_m3021	ECW_m3021	Cysteine Metabolism	0	0	1000	0
CYSTL	cystathionine b lyase	[c] : cyst-L + h2o --> hcys-L + nh4 + pyr	( ECW_m1788 or ECW_m3279 )	ECW_m1788 ECW_m3279	Methionine Metabolism	0	0	1000	0
CYSTRS	Cysteinyl tRNA synthetase	[c] : atp + cys-L + trnacys --> amp + cystrna + ppi	ECW_m0597	ECW_m0597	tRNA Charging	0	0	1000	0
CYSabc2pp	L cysteine export via ABC system cytoplasm to periplasm	atp[c] + cys-L[c] + h2o[c] --> adp[c] + cys-L[p] + h[c] + pi[c]	( ECW_m0996 and ECW_m0997 )	ECW_m0996 ECW_m0997	Transport Inner Membrane	0	0	1000	0
CYSabcpp	L cysteine uptake via ABC system periplasm	atp[c] + cys-L[p] + h2o[c] --> adp[c] + cys-L[c] + h[c] + pi[c]			Transport Inner Membrane	0	0	1000	0
CYStex	L cysteine transport via diffusion extracellular to periplasm	cys-L[e] <==> cys-L[p]	( ECW_m0355 or ECW_m1039 or ECW_m1509 or ECW_m2416 )	ECW_m0355 ECW_m1039 ECW_m1509 ECW_m2416	Transport Outer Membrane Porin	1	-1000	1000	0
CYStpp	L cysteine export via facilitated transport	cys-L[c] --> cys-L[p]	( ECW_m2807 or ECW_m1668 )	ECW_m1668 ECW_m2807	Transport Inner Membrane	0	0	1000	0
CYTBD2pp	cytochrome oxidase bd menaquinol 8 2 protons periplasm	(2) h[c] + mql8[c] + (0.5) o2[c] --> h2o[c] + (2) h[p] + mqn8[c]	( ECW_m1088 and ECW_m1089 )	ECW_m1088 ECW_m1089	Oxidative Phosphorylation	0	0	1000	0
CYTBDpp	cytochrome oxidase bd ubiquinol 8 2 protons periplasm	(2) h[c] + (0.5) o2[c] + q8h2[c] --> h2o[c] + (2) h[p] + q8[c]	( ( ECW_m1088 and ECW_m1089 ) or ( ECW_m0787 and ECW_m0788 ) )	ECW_m0787 ECW_m0788 ECW_m1088 ECW_m1089	Oxidative Phosphorylation	0	0	1000	0
CYTBO3_4pp	cytochrome oxidase bo3 ubiquinol 8 4 protons periplasm	(4) h[c] + (0.5) o2[c] + q8h2[c] --> h2o[c] + (4) h[p] + q8[c]	( ECW_m0501 and ECW_m0502 and ECW_m0503 and ECW_m0504 )	ECW_m0501 ECW_m0502 ECW_m0503 ECW_m0504	Oxidative Phosphorylation	0	0	1000	0
CYTD	cytidine deaminase	[c] : cytd + h2o + h --> nh4 + uri	ECW_m2344	ECW_m2344	Nucleotide Salvage Pathway	0	0	1000	0
CYTDH	Cytidine hydrolase	[c] : cytd + h2o --> csn + rib-D	( ECW_m2363 or ECW_m0705 or ECW_m0029 )	ECW_m0029 ECW_m0705 ECW_m2363	Alternate Carbon Metabolism	0	0	1000	0
CYTDK2	cytidine kinase GTP	[c] : cytd + gtp --> cmp + gdp + h	ECW_m2225	ECW_m2225	Nucleotide Salvage Pathway	0	0	1000	0
CYTDt2pp	cytidine transport in via proton symport periplasm	cytd[p] + h[p] --> cytd[c] + h[c]	( ECW_m3222 or ECW_m2625 )	ECW_m2625 ECW_m3222	Transport Inner Membrane	0	0	1000	0
CYTDtex	cytidine transport via diffusion extracellular to periplasm	cytd[e] <==> cytd[p]	( ECW_m0355 or ECW_m1039 or ECW_m1509 or ECW_m2416 )	ECW_m0355 ECW_m1039 ECW_m1509 ECW_m2416	Transport Outer Membrane Porin	1	-1000	1000	0
CYTK1	cytidylate kinase CMP	[c] : atp + cmp <==> adp + cdp	ECW_m1020	ECW_m1020	Nucleotide Salvage Pathway	1	-1000	1000	0
CYTK2	cytidylate kinase dCMP	[c] : atp + dcmp <==> adp + dcdp	ECW_m1020	ECW_m1020	Nucleotide Salvage Pathway	1	-1000	1000	0
DAAD	D Amino acid dehydrogenase	[c] : ala-D + fad + h2o --> fadh2 + nh4 + pyr	ECW_m1274	ECW_m1274	Alanine and Aspartate Metabolism	0	0	1000	0
DADA	Deoxyadenosine deaminase	[c] : dad-2 + h2o + h --> din + nh4	ECW_m1789	ECW_m1789	Nucleotide Salvage Pathway	0	0	1000	0
DADK	deoxyadenylate kinase	[c] : atp + damp <==> adp + dadp	ECW_m0546	ECW_m0546	Nucleotide Salvage Pathway	1	-1000	1000	0
DADNt2pp	deoxyadenosine transport in via proton symport periplasm	dad-2[p] + h[p] --> dad-2[c] + h[c]	( ECW_m2625 or ECW_m3222 )	ECW_m2625 ECW_m3222	Transport Inner Membrane	0	0	1000	0
DADNtex	deoxyadenosine transport via diffusion extracellular to periplasm	dad-2[e] <==> dad-2[p]	ECW_m0480	ECW_m0480	Transport Outer Membrane	1	-1000	1000	0
DAGK120	diacylglycerol kinase n C120	[c] : 12dgr120 + atp --> adp + h + pa120	ECW_m4408	ECW_m4408	Glycerophospholipid Metabolism	0	0	1000	0
DAGK140	diacylglycerol kinase n C140	[c] : 12dgr140 + atp --> adp + h + pa140	ECW_m4408	ECW_m4408	Glycerophospholipid Metabolism	0	0	1000	0
DAGK141	diacylglycerol kinase n C141	[c] : 12dgr141 + atp --> adp + h + pa141	ECW_m4408	ECW_m4408	Glycerophospholipid Metabolism	0	0	1000	0
DAGK160	diacylglycerol kinase n C160	[c] : 12dgr160 + atp --> adp + h + pa160	ECW_m4408	ECW_m4408	Glycerophospholipid Metabolism	0	0	1000	0
DAGK161	diacylglycerol kinase n C161	[c] : 12dgr161 + atp --> adp + h + pa161	ECW_m4408	ECW_m4408	Glycerophospholipid Metabolism	0	0	1000	0
DAGK180	diacylglycerol kinase n C180	[c] : 12dgr180 + atp --> adp + h + pa180	ECW_m4408	ECW_m4408	Glycerophospholipid Metabolism	0	0	1000	0
DAGK181	diacylglycerol kinase n C181	[c] : 12dgr181 + atp --> adp + h + pa181	ECW_m4408	ECW_m4408	Glycerophospholipid Metabolism	0	0	1000	0
DALAt2pp	D alanine transport in via proton symport periplasm	ala-D[p] + h[p] --> ala-D[c] + h[c]	ECW_m4572	ECW_m4572	Transport Inner Membrane	0	0	1000	0
DALAtex	D Alanine transport via diffusion extracellular to periplasm	ala-D[e] <==> ala-D[p]	( ECW_m0355 or ECW_m1039 or ECW_m1509 or ECW_m2416 )	ECW_m0355 ECW_m1039 ECW_m1509 ECW_m2416	Transport Outer Membrane Porin	1	-1000	1000	0
DAMPtex	dAMP transport via diffusion extracellular to periplasm	damp[e] <==> damp[p]	( ECW_m0355 or ECW_m1039 or ECW_m1509 or ECW_m2416 )	ECW_m0355 ECW_m1039 ECW_m1509 ECW_m2416	Transport Outer Membrane Porin	1	-1000	1000	0
DAPAL	2 3 diaminopropionate amonnia lyase	[c] : 23dappa + h2o --> (2) nh4 + pyr	ECW_m3124	ECW_m3124	Alternate Carbon Metabolism	0	0	1000	0
DAPDC	diaminopimelate decarboxylase	[c] : 26dap-M + h --> co2 + lys-L	ECW_m3083	ECW_m3083	Threonine and Lysine Metabolism	0	0	1000	0
DAPE	diaminopimelate epimerase	[c] : 26dap-LL <==> 26dap-M	ECW_m4110	ECW_m4110	Threonine and Lysine Metabolism	1	-1000	1000	0
DAPabcpp	M diaminopimelic acid ABC transport periplasm	26dap-M[p] + atp[c] + h2o[c] --> 26dap-M[c] + adp[c] + h[c] + pi[c]			Transport Inner Membrane	0	0	1000	0
DAPtex	1 5 Diaminopentane transport via diffusion extracellular to periplasm	15dap[e] <==> 15dap[p]	( ECW_m0355 or ECW_m1039 or ECW_m1509 or ECW_m2416 )	ECW_m0355 ECW_m1039 ECW_m1509 ECW_m2416	Transport Outer Membrane Porin	1	-1000	1000	0
DASYN120	CDP diacylglycerol synthetase n C120	[c] : ctp + h + pa120 --> cdpdddecg + ppi	ECW_m0171	ECW_m0171	Glycerophospholipid Metabolism	0	0	1000	0
DASYN140	CDP diacylglycerol synthetase n C140	[c] : ctp + h + pa140 --> cdpdtdecg + ppi	ECW_m0171	ECW_m0171	Glycerophospholipid Metabolism	0	0	1000	0
DASYN141	CDP diacylglycerol synthetase n C141	[c] : ctp + h + pa141 --> cdpdtdec7eg + ppi	ECW_m0171	ECW_m0171	Glycerophospholipid Metabolism	0	0	1000	0
DASYN160	CDP diacylglycerol synthetase n C160	[c] : ctp + h + pa160 --> cdpdhdecg + ppi	ECW_m0171	ECW_m0171	Glycerophospholipid Metabolism	0	0	1000	0
DASYN161	CDP diacylglycerol synthetase n C161	[c] : ctp + h + pa161 --> cdpdhdec9eg + ppi	ECW_m0171	ECW_m0171	Glycerophospholipid Metabolism	0	0	1000	0
DASYN180	CDP diacylglycerol synthetase n C180	[c] : ctp + h + pa180 --> cdpdodecg + ppi	ECW_m0171	ECW_m0171	Glycerophospholipid Metabolism	0	0	1000	0
DASYN181	CDP diacylglycerol synthetase n C181	[c] : ctp + h + pa181 --> cdpdodec11eg + ppi	ECW_m0171	ECW_m0171	Glycerophospholipid Metabolism	0	0	1000	0
DATPHs	dATP amine hydrolysis spontaneous	[c] : datp + h2o + h --> ditp + nh4	s0001	s0001	Nucleotide Salvage Pathway	0	0	1000	0
DB4PS	3 4 Dihydroxy 2 butanone 4 phosphate synthase	[c] : ru5p-D --> db4p + for + h	ECW_m3307	ECW_m3307	Cofactor and Prosthetic Group Biosynthesis	0	0	1000	0
DBTS	dethiobiotin synthase	[c] : atp + co2 + dann --> adp + dtbt + (3) h + pi	ECW_m0833	ECW_m0833	Cofactor and Prosthetic Group Biosynthesis	0	0	1000	0
DCAtex	Decanoate transport via diffusion extracellular to periplasm	dca[e] <==> dca[p]	( ECW_m0355 or ECW_m1039 or ECW_m1509 or ECW_m2416 )	ECW_m0355 ECW_m1039 ECW_m1509 ECW_m2416	Transport Outer Membrane Porin	1	-1000	1000	0
DCMPtex	dCMP transport via diffusion extracellular to periplasm	dcmp[e] <==> dcmp[p]	( ECW_m0355 or ECW_m1039 or ECW_m1509 or ECW_m2416 )	ECW_m0355 ECW_m1039 ECW_m1509 ECW_m2416	Transport Outer Membrane Porin	1	-1000	1000	0
DCTPD	dCTP deaminase	[c] : dctp + h2o + h --> dutp + nh4	ECW_m2224	ECW_m2224	Nucleotide Salvage Pathway	0	0	1000	0
DCYTD	deoxycytidine deaminase	[c] : dcyt + h2o + h --> duri + nh4	ECW_m2344	ECW_m2344	Nucleotide Salvage Pathway	0	0	1000	0
DCYTt2pp	deoxycytidine transport in via proton symport periplasm	dcyt[p] + h[p] --> dcyt[c] + h[c]	( ECW_m3222 or ECW_m2625 )	ECW_m2625 ECW_m3222	Transport Inner Membrane	0	0	1000	0
DCYTtex	deoxycytidine transport via diffusion extracellular to periplasm	dcyt[e] <==> dcyt[p]	ECW_m0480	ECW_m0480	Transport Outer Membrane	1	-1000	1000	0
DDCAtexi	Fatty acid dodecanoate transport via facilitated irreversible diffusion extracellular to periplasm	ddca[e] --> ddca[p]	ECW_m2532	ECW_m2532	Transport Outer Membrane	0	0	1000	0
DDGALK	2 dehydro 3 deoxygalactonokinase	[c] : 2dh3dgal + atp --> 2dh3dgal6p + adp + h	ECW_m3993	ECW_m3993	Alternate Carbon Metabolism	0	0	1000	0
DDGLCNt2rpp	2 dehydro 3 deoxy D gluconate transport via proton symport reversible periplasm	2ddglcn[p] + h[p] <==> 2ddglcn[c] + h[c]	ECW_m4218	ECW_m4218	Transport Inner Membrane	1	-1000	1000	0
DDGLCNtex	2 dehydro 3 deoxy D gluconate transport via diffusion extracellular to periplasm	2ddglcn[e] <==> 2ddglcn[p]	( ECW_m0355 or ECW_m1039 or ECW_m1509 or ECW_m2416 )	ECW_m0355 ECW_m1039 ECW_m1509 ECW_m2416	Transport Outer Membrane Porin	1	-1000	1000	0
DDGLK	2 dehydro 3 deoxygluconokinase	[c] : 2ddglcn + atp --> 2ddg6p + adp + h	ECW_m3789	ECW_m3789	Alternate Carbon Metabolism	0	0	1000	0
DDPA	3 deoxy D arabino heptulosonate 7 phosphate synthetase	[c] : e4p + h2o + pep --> 2dda7p + pi	( ECW_m2829 or ECW_m0809 or ECW_m1873 )	ECW_m0809 ECW_m1873 ECW_m2829	Tyrosine Tryptophan and Phenylalanine Metabolism	0	0	1000	0
DDPGALA	2 dehydro 3 deoxy 6 phosphogalactonate aldolase	[c] : 2dh3dgal6p <==> g3p + pyr	ECW_m3992	ECW_m3992	Alternate Carbon Metabolism	1	-1000	1000	0
DGK1	deoxyguanylate kinase dGMPATP	[c] : atp + dgmp <==> adp + dgdp	ECW_m3924	ECW_m3924	Nucleotide Salvage Pathway	1	-1000	1000	0
DGMPtex	dGMP transport via diffusion extracellular to periplasm	dgmp[e] <==> dgmp[p]	( ECW_m0355 or ECW_m1039 or ECW_m1509 or ECW_m2416 )	ECW_m0355 ECW_m1039 ECW_m1509 ECW_m2416	Transport Outer Membrane Porin	1	-1000	1000	0
DGSNt2pp	deoxyguanosine transport in via proton symport periplasm	dgsn[p] + h[p] --> dgsn[c] + h[c]	ECW_m3222	ECW_m3222	Transport Inner Membrane	0	0	1000	0
DGSNtex	deoxyguanosine transport via diffusion extracellular to periplasm	dgsn[e] <==> dgsn[p]	( ECW_m0355 or ECW_m1039 or ECW_m1509 or ECW_m2416 )	ECW_m0355 ECW_m1039 ECW_m1509 ECW_m2416	Transport Outer Membrane Porin	1	-1000	1000	0
DHAD1	dihydroxy acid dehydratase 2 3 dihydroxy 3 methylbutanoate	[c] : 23dhmb --> 3mob + h2o	ECW_m4070	ECW_m4070	Valine Leucine and Isoleucine Metabolism	0	0	1000	0
DHAD2	Dihydroxy acid dehydratase 2 3 dihydroxy 3 methylpentanoate	[c] : 23dhmp --> 3mop + h2o	ECW_m4070	ECW_m4070	Valine Leucine and Isoleucine Metabolism	0	0	1000	0
DHAPT	Dihydroxyacetone phosphotransferase	[c] : dha + pep --> dhap + pyr	( ECW_m1286 and ECW_m1285 and ECW_m1284 and ECW_m2644 and ECW_m2645 )	ECW_m1284 ECW_m1285 ECW_m1286 ECW_m2644 ECW_m2645	Alternate Carbon Metabolism	0	0	1000	0
DHAtex	Dihydroxyacetone transport via diffusion extracellular to periplasm	dha[e] <==> dha[p]	( ECW_m0355 or ECW_m1039 or ECW_m1509 or ECW_m2416 )	ECW_m0355 ECW_m1039 ECW_m1509 ECW_m2416	Transport Outer Membrane Porin	1	-1000	1000	0
DHAtpp	Dihydroxyacetone transport via facilitated diffusion periplasm	dha[p] <==> dha[c]			Transport Inner Membrane	1	-1000	1000	0
DHBD	2 3 dihydro 2 3 dihydroxybenzoate dehydrogenase	[c] : 23ddhb + nad <==> 23dhb + h + nadh	ECW_m0651	ECW_m0651	Cofactor and Prosthetic Group Biosynthesis	1	-1000	1000	0
DHBS	2 3 dihydroxybenzoate adenylate synthase	[c] : 23dhb + atp + h --> 23dhba + ppi	ECW_m0649	ECW_m0649	Cofactor and Prosthetic Group Biosynthesis	0	0	1000	0
DHBSH	2 3 dihydroxybenzoylserine hydrolase	[c] : 23dhbzs + h2o --> 23dhb + ser-L			Cofactor and Prosthetic Group Biosynthesis	0	0	1000	0
DHCIND	2 3 dihydroxycinnamate dehydrogenase	[c] : cenchddd + nad --> dhcinnm + h + nadh	ECW_m2767	ECW_m2767	Alternate Carbon Metabolism	0	0	1000	0
DHCINDO	2 3 dihydroxycinnamate 1 2 dioxygenase	[c] : dhcinnm + o2 --> h + hkntd	ECW_m0426	ECW_m0426	Alternate Carbon Metabolism	0	0	1000	0
DHDPRy	dihydrodipicolinate reductase NADPH	[c] : 23dhdp + h + nadph --> nadp + thdp	ECW_m0030	ECW_m0030	Threonine and Lysine Metabolism	0	0	1000	0
DHDPS	dihydrodipicolinate synthase	[c] : aspsa + pyr --> 23dhdp + (2) h2o + h	ECW_m2701	ECW_m2701	Threonine and Lysine Metabolism	0	0	1000	0
DHFR	dihydrofolate reductase	[c] : dhf + h + nadph <==> nadp + thf	( ECW_m1771 or ECW_m0048 )	ECW_m0048 ECW_m1771	Cofactor and Prosthetic Group Biosynthesis	1	-1000	1000	0
DHFS	dihydrofolate synthase	[c] : atp + dhpt + glu-L --> adp + dhf + h + pi	ECW_m2504	ECW_m2504	Cofactor and Prosthetic Group Biosynthesis	0	0	1000	0
DHNAOT4	1 4 dihydroxy 2 naphthoate octaprenyltransferase	[c] : dhna + h + octdp --> 2dmmql8 + co2 + ppi	ECW_m4282	ECW_m4282	Cofactor and Prosthetic Group Biosynthesis	0	0	1000	0
DHNPA2	dihydroneopterin aldolase	[c] : dhnpt --> 6hmhpt + gcald	ECW_m3325	ECW_m3325	Cofactor and Prosthetic Group Biosynthesis	0	0	1000	0
DHORD2	dihydoorotic acid dehydrogenase quinone8	[c] : dhor-S + q8 --> orot + q8h2	ECW_m1055	ECW_m1055	Purine and Pyrimidine Biosynthesis	0	0	1000	0
DHORD5	dihydroorotic acid menaquinone 8	[c] : dhor-S + mqn8 --> mql8 + orot	ECW_m1055	ECW_m1055	Purine and Pyrimidine Biosynthesis	0	0	1000	0
DHORTS	dihydroorotase	[c] : dhor-S + h2o <==> cbasp + h	ECW_m1169	ECW_m1169	Purine and Pyrimidine Biosynthesis	1	-1000	1000	0
DHPPD	2 3 dihydroxyphenylpropionate dehydrogenase	[c] : cechddd + nad --> dhpppn + h + nadh	ECW_m2767	ECW_m2767	Alternate Carbon Metabolism	0	0	1000	0
DHPPDA2	diaminohydroxyphosphoribosylaminopryrimidine deaminase 25drapp	[c] : 25drapp + h2o + h --> 5apru + nh4	ECW_m0483	ECW_m0483	Cofactor and Prosthetic Group Biosynthesis	0	0	1000	0
DHPS2	dihydropteroate synthase	[c] : 4abz + 6hmhptpp --> dhpt + ppi	ECW_m3449	ECW_m3449	Cofactor and Prosthetic Group Biosynthesis	0	0	1000	0
DHPTDCs	4 5 dihydroxy 2 3 pentanedione cyclization spontaneous	[c] : dhptd --> h2o + hmfurn	s0001	s0001	Methionine Metabolism	0	0	1000	0
DHPTPE	dihydroneopterin triphosphate 2 epimerase	[c] : ahdt <==> dhmptp	ECW_m2492	ECW_m2492	Cofactor and Prosthetic Group Biosynthesis	1	-1000	1000	0
DHQS	3 dehydroquinate synthase	[c] : 2dda7p --> 3dhq + pi	ECW_m3644	ECW_m3644	Tyrosine Tryptophan and Phenylalanine Metabolism	0	0	1000	0
DHQTi	3 dehydroquinate dehydratase irreversible	[c] : 3dhq --> 3dhsk + h2o	ECW_m1862	ECW_m1862	Tyrosine Tryptophan and Phenylalanine Metabolism	0	0	1000	0
DIMPtex	dIMP transport via diffusion extracellular to periplasm	dimp[e] <==> dimp[p]	( ECW_m0355 or ECW_m1039 or ECW_m1509 or ECW_m2416 )	ECW_m0355 ECW_m1039 ECW_m1509 ECW_m2416	Transport Outer Membrane Porin	1	-1000	1000	0
DINSt2pp	deoxyinosine transport in via proton symport periplasm	din[p] + h[p] --> din[c] + h[c]	ECW_m3222	ECW_m3222	Transport Inner Membrane	0	0	1000	0
DINStex	deoxyinosine transport via diffusion extracellular to periplasm	din[e] <==> din[p]	( ECW_m0355 or ECW_m1039 or ECW_m1509 or ECW_m2416 )	ECW_m0355 ECW_m1039 ECW_m1509 ECW_m2416	Transport Outer Membrane Porin	1	-1000	1000	0
DKGLCNR1	2 5 diketo D gluconate reductase	[c] : 25dkglcn + h + nadph --> 2dhguln + nadp	( ECW_m3283 or ECW_m0204 )	ECW_m0204 ECW_m3283	Alternate Carbon Metabolism	0	0	1000	0
DKGLCNR2x	2 5 diketo D gluconate reductase NADH	[c] : 25dkglcn + h + nadh --> 5dglcn + nad	ECW_m3825	ECW_m3825	Alternate Carbon Metabolism	0	0	1000	0
DKGLCNR2y	2 5 diketo D gluconate reductase NADPH	[c] : 25dkglcn + h + nadph --> 5dglcn + nadp	ECW_m3825	ECW_m3825	Alternate Carbon Metabolism	0	0	1000	0
DKMPPD	2 3 diketo 5 methylthio 1 phosphopentane degradation reaction	[c] : dkmpp + h2o + o2 --> 2kmb + for + (2) h + pi			Arginine and Proline Metabolism	0	0	1000	0
DKMPPD3	2 3 diketo 5 methylthio 1 phosphopentane degradation reaction	[c] : dkmpp + (3) h2o + (2) nad --> 2kmb + for + (4) h + (2) nadh + pi			Arginine and Proline Metabolism	0	0	1000	0
DMATT	dimethylallyltranstransferase	[c] : dmpp + ipdp --> grdp + ppi	ECW_m0490	ECW_m0490	Cofactor and Prosthetic Group Biosynthesis	0	0	1000	0
DMPPS	1 hydroxy 2 methyl 2 E butenyl 4 diphosphate reductase dmpp	[c] : h2mb4p + h + nadh --> dmpp + h2o + nad	ECW_m0028	ECW_m0028	Cofactor and Prosthetic Group Biosynthesis	0	0	1000	0
DMQMT	3 Dimethylubiquinonol 3 methyltransferase	[c] : 2omhmbl + amet --> ahcys + h + q8h2	ECW_m2427	ECW_m2427	Cofactor and Prosthetic Group Biosynthesis	0	0	1000	0
DMSOR1	Dimethyl sulfoxide reductase Menaquinol 8	[c] : dmso + mql8 --> dms + h2o + mqn8	( ( ECW_m1752 and ECW_m1753 and ECW_m1754 and ECW_m1755 ) or ( ECW_m1004 and ECW_m1005 and ECW_m1006 ) )	ECW_m1004 ECW_m1005 ECW_m1006 ECW_m1752 ECW_m1753 ECW_m1754 ECW_m1755	Oxidative Phosphorylation	0	0	1000	0
DMSOR1pp	Dimethyl sulfoxide reductase Menaquinol 8 periplasm	dmso[p] + mql8[c] --> dms[p] + h2o[p] + mqn8[c]	( ECW_m2048 and ECW_m2049 )	ECW_m2048 ECW_m2049	Oxidative Phosphorylation	0	0	1000	0
DMSOR2	Dimethyl sulfoxide reductase Demethylmenaquinol 8	[c] : 2dmmql8 + dmso --> 2dmmq8 + dms + h2o	( ECW_m1004 and ECW_m1005 and ECW_m1006 )	ECW_m1004 ECW_m1005 ECW_m1006	Oxidative Phosphorylation	0	0	1000	0
DMSOR2pp	Dimethyl sulfoxide reductase Demethylmenaquinol 8 periplasm	2dmmql8[c] + dmso[p] --> 2dmmq8[c] + dms[p] + h2o[p]	( ECW_m2048 and ECW_m2049 )	ECW_m2048 ECW_m2049	Oxidative Phosphorylation	0	0	1000	0
DMSOtex	Dimethyl sulfoxide transport via diffusion extracellular to periplasm	dmso[e] <==> dmso[p]	( ECW_m0355 or ECW_m1039 or ECW_m1509 or ECW_m2416 )	ECW_m0355 ECW_m1039 ECW_m1509 ECW_m2416	Transport Outer Membrane Porin	1	-1000	1000	0
DMStex	Dimethyl sulfide transport via diffusion extracellular to periplasm	dms[e] <==> dms[p]	( ECW_m0355 or ECW_m1039 or ECW_m1509 or ECW_m2416 )	ECW_m0355 ECW_m1039 ECW_m1509 ECW_m2416	Transport Outer Membrane Porin	1	-1000	1000	0
DM_4HBA	Sink needed to allow 4 hydroxy benzoate to leave system	4hba[c] -->			Exchange	0	0	1000	0
DM_5DRIB	Sink needed to allow 5 deoxyribose to leave system	5drib[c] -->			Exchange	0	0	1000	0
DM_AACALD	Sink needed to allow aminoacetaldehyde to leave system	aacald[c] -->			Exchange	0	0	1000	0
DM_HMFURN	Sink needed to allow 4 hydroxy 5 methyl 3 2H furanone to leave system	hmfurn[c] -->			Exchange	0	0	1000	0
DM_OXAM	Sink needed to allow oxamate to leave system	oxam[c] -->			Exchange	0	0	1000	0
DNMPPA	Dihydroneopterin monophosphate dephosphorylase	[c] : dhpmp + h2o --> dhnpt + pi			Cofactor and Prosthetic Group Biosynthesis	0	0	1000	0
DNTPPA	Dihydroneopterin triphosphate pyrophosphatase	[c] : ahdt + h2o --> dhpmp + h + ppi	( ECW_m2041 or ECW_m0098 )	ECW_m0098 ECW_m2041	Cofactor and Prosthetic Group Biosynthesis	0	0	1000	0
DOGULNR	2 3 dioxo L gulonate reductase	[c] : 23doguln + h + nadh --> 3dhguln + nad	ECW_m3849	ECW_m3849	Alternate Carbon Metabolism	0	0	1000	0
DOPAtex	dopamine transport via diffusion extracellular to periplasm	dopa[e] <==> dopa[p]	( ECW_m0355 or ECW_m1039 or ECW_m1509 or ECW_m2416 )	ECW_m0355 ECW_m1039 ECW_m1509 ECW_m2416	Transport Outer Membrane Porin	1	-1000	1000	0
DPCOAK	dephospho CoA kinase	[c] : atp + dpcoa --> adp + coa + h	ECW_m0101	ECW_m0101	Cofactor and Prosthetic Group Biosynthesis	0	0	1000	0
DPR	2 dehydropantoate 2 reductase	[c] : 2dhp + h + nadph --> nadp + pant-R	( ECW_m0494 or ECW_m4073 )	ECW_m0494 ECW_m4073	Cofactor and Prosthetic Group Biosynthesis	0	0	1000	0
DRPA	deoxyribose phosphate aldolase	[c] : 2dr5p --> acald + g3p	ECW_m4743	ECW_m4743	Alternate Carbon Metabolism	0	0	1000	0
DSBAO1	DsbA protein reoxidation reaction aerobic	dsbard[p] + q8[c] --> dsbaox[p] + q8h2[c]	( ECW_m4160 and ECW_m1270 )	ECW_m1270 ECW_m4160	Unassigned	0	0	1000	0
DSBAO2	DsbA protein reoxidation reaction anaerobic	dsbard[p] + mqn8[c] --> dsbaox[p] + mql8[c]	( ECW_m4160 and ECW_m1270 )	ECW_m1270 ECW_m4160	Unassigned	0	0	1000	0
DSBCGT	DsbCglutathione thiotransferase	[p] : dsbcox + (2) gthrd --> dsbcrd + gthox	ECW_m3146	ECW_m3146	Unassigned	0	0	1000	0
DSBDR	DsbD reductase	[c] : dsbdox + trdrd --> dsbdrd + trdox	( ( ECW_m4497 and ECW_m4079 ) or ( ECW_m4497 and ECW_m2811 ) )	ECW_m2811 ECW_m4079 ECW_m4497	Unassigned	0	0	1000	0
DSBGGT	DsbGglutathione thiotransferase	[p] : dsbgox + (2) gthrd --> dsbgrd + gthox	ECW_m0660	ECW_m0660	Unassigned	0	0	1000	0
DSERDHr	D serine dehydrogenase	[c] : nadp + ser-D <==> 2amsa + h + nadph	ECW_m1675	ECW_m1675	Glycine and Serine Metabolism	1	-1000	1000	0
DSERt2pp	D serine transport in via proton symport periplasm	h[p] + ser-D[p] --> h[c] + ser-D[c]	ECW_m4572	ECW_m4572	Transport Inner Membrane	0	0	1000	0
DTMPK	dTMP kinase	[c] : atp + dtmp <==> adp + dtdp	ECW_m1206	ECW_m1206	Nucleotide Salvage Pathway	1	-1000	1000	0
DTMPtex	dTMP transport via diffusion extracellular to periplasm	dtmp[e] <==> dtmp[p]	( ECW_m0355 or ECW_m1039 or ECW_m1509 or ECW_m2416 )	ECW_m0355 ECW_m1039 ECW_m1509 ECW_m2416	Transport Outer Membrane Porin	1	-1000	1000	0
DUMPtex	dUMP transport via diffusion extracellular to periplasm	dump[e] <==> dump[p]	( ECW_m0355 or ECW_m1039 or ECW_m1509 or ECW_m2416 )	ECW_m0355 ECW_m1039 ECW_m1509 ECW_m2416	Transport Outer Membrane Porin	1	-1000	1000	0
DURIK1	deoxyuridine kinase ATPDeoxyuridine	[c] : atp + duri --> adp + dump + h	ECW_m1330	ECW_m1330	Nucleotide Salvage Pathway	0	0	1000	0
DURIPP	deoxyuridine phosphorylase	[c] : duri + pi <==> 2dr1p + ura	( ECW_m4744 or ECW_m4746 )	ECW_m4744 ECW_m4746	Nucleotide Salvage Pathway	1	-1000	1000	0
DURIt2pp	deoxyuridine transport in via proton symport periplasm	duri[p] + h[p] --> duri[c] + h[c]	( ECW_m2625 or ECW_m3222 )	ECW_m2625 ECW_m3222	Transport Inner Membrane	0	0	1000	0
DURItex	deoxyuridine transport via diffusion extracellular to periplasm	duri[e] <==> duri[p]	ECW_m0480	ECW_m0480	Transport Outer Membrane	1	-1000	1000	0
DUTPDP	dUTP diphosphatase	[c] : dutp + h2o --> dump + h + ppi	( ECW_m2442 or ECW_m3916 )	ECW_m2442 ECW_m3916	Nucleotide Salvage Pathway	0	0	1000	0
DXPRIi	1 deoxy D xylulose reductoisomerase	[c] : dxyl5p + h + nadph --> 2me4p + nadp	ECW_m0169	ECW_m0169	Cofactor and Prosthetic Group Biosynthesis	0	0	1000	0
DXPS	1 deoxy D xylulose 5 phosphate synthase	[c] : g3p + h + pyr --> co2 + dxyl5p	ECW_m0489	ECW_m0489	Cofactor and Prosthetic Group Biosynthesis	0	0	1000	0
DXYLK	1 Deoxy D xylulose kinase	[c] : atp + dxyl --> adp + dxyl5p + h	ECW_m3838	ECW_m3838	Cofactor and Prosthetic Group Biosynthesis	0	0	1000	0
D_LACt2pp	D lactate transport via proton symport periplasm	h[p] + lac-D[p] <==> h[c] + lac-D[c]	( ECW_m3882 or ECW_m3240 )	ECW_m3240 ECW_m3882	Transport Inner Membrane	1	-1000	1000	0
D_LACtex	D lactate transport via diffusion extracellular to periplasm	lac-D[e] <==> lac-D[p]	( ECW_m0355 or ECW_m1039 or ECW_m1509 or ECW_m2416 )	ECW_m0355 ECW_m1039 ECW_m1509 ECW_m2416	Transport Outer Membrane Porin	1	-1000	1000	0
E4PD	Erythrose 4 phosphate dehydrogenase	[c] : e4p + h2o + nad <==> 4per + (2) h + nadh	ECW_m3182	ECW_m3182	Cofactor and Prosthetic Group Biosynthesis	1	-1000	1000	0
EAR100x	enoyl acyl carrier protein reductase NADH n C100	[c] : h + nadh + tdec2eACP --> dcaACP + nad	ECW_m1384	ECW_m1384	Cell Envelope Biosynthesis	0	0	1000	0
EAR100y	enoyl acyl carrier protein reductase NADPH n C100	[c] : h + nadph + tdec2eACP --> dcaACP + nadp	ECW_m1384	ECW_m1384	Cell Envelope Biosynthesis	0	0	1000	0
EAR120x	enoyl acyl carrier protein reductase NADH n C120	[c] : h + nadh + tddec2eACP --> ddcaACP + nad	ECW_m1384	ECW_m1384	Cell Envelope Biosynthesis	0	0	1000	0
EAR120y	enoyl acyl carrier protein reductase NADPH n C120	[c] : h + nadph + tddec2eACP --> ddcaACP + nadp	ECW_m1384	ECW_m1384	Cell Envelope Biosynthesis	0	0	1000	0
EAR121x	enoyl acyl carrier protein reductase NADH n C121	[c] : h + nadh + t3c5ddeceACP --> cddec5eACP + nad	ECW_m1384	ECW_m1384	Cell Envelope Biosynthesis	0	0	1000	0
EAR121y	enoyl acyl carrier protein reductase NADPH n C121	[c] : h + nadph + t3c5ddeceACP --> cddec5eACP + nadp	ECW_m1384	ECW_m1384	Cell Envelope Biosynthesis	0	0	1000	0
EAR140x	enoyl acyl carrier protein reductase NADH n C140	[c] : h + nadh + tmrs2eACP --> myrsACP + nad	ECW_m1384	ECW_m1384	Cell Envelope Biosynthesis	0	0	1000	0
EAR140y	enoyl acyl carrier protein reductase NADPH n C140	[c] : h + nadph + tmrs2eACP --> myrsACP + nadp	ECW_m1384	ECW_m1384	Cell Envelope Biosynthesis	0	0	1000	0
EAR141x	enoyl acyl carrier protein reductase NADH n C141	[c] : h + nadh + t3c7mrseACP --> nad + tdeACP	ECW_m1384	ECW_m1384	Cell Envelope Biosynthesis	0	0	1000	0
EAR141y	enoyl acyl carrier protein reductase NADPH n C141	[c] : h + nadph + t3c7mrseACP --> nadp + tdeACP	ECW_m1384	ECW_m1384	Cell Envelope Biosynthesis	0	0	1000	0
EAR160x	enoyl acyl carrier protein reductase NADH n C160	[c] : h + nadh + tpalm2eACP --> nad + palmACP	ECW_m1384	ECW_m1384	Cell Envelope Biosynthesis	0	0	1000	0
EAR160y	enoyl acyl carrier protein reductase NADPH n C160	[c] : h + nadph + tpalm2eACP --> nadp + palmACP	ECW_m1384	ECW_m1384	Cell Envelope Biosynthesis	0	0	1000	0
EAR161x	enoyl acyl carrier protein reductase NADH n C161	[c] : h + nadh + t3c9palmeACP --> hdeACP + nad	ECW_m1384	ECW_m1384	Cell Envelope Biosynthesis	0	0	1000	0
EAR161y	enoyl acyl carrier protein reductase NADPH n C161	[c] : h + nadph + t3c9palmeACP --> hdeACP + nadp	ECW_m1384	ECW_m1384	Cell Envelope Biosynthesis	0	0	1000	0
EAR180x	enoyl acyl carrier protein reductase NADH n C180	[c] : h + nadh + toctd2eACP --> nad + ocdcaACP	ECW_m1384	ECW_m1384	Cell Envelope Biosynthesis	0	0	1000	0
EAR180y	enoyl acyl carrier protein reductase NADPH n C180	[c] : h + nadph + toctd2eACP --> nadp + ocdcaACP	ECW_m1384	ECW_m1384	Cell Envelope Biosynthesis	0	0	1000	0
EAR181x	enoyl acyl carrier protein reductase NADH n C181	[c] : h + nadh + t3c11vaceACP --> nad + octeACP	ECW_m1384	ECW_m1384	Cell Envelope Biosynthesis	0	0	1000	0
EAR181y	enoyl acyl carrier protein reductase NADPH n C181	[c] : h + nadph + t3c11vaceACP --> nadp + octeACP	ECW_m1384	ECW_m1384	Cell Envelope Biosynthesis	0	0	1000	0
EAR40x	enoyl acyl carrier protein reductase NADH n C40	[c] : but2eACP + h + nadh --> butACP + nad	ECW_m1384	ECW_m1384	Cell Envelope Biosynthesis	0	0	1000	0
EAR40y	enoyl acyl carrier protein reductase NADPH n C40	[c] : but2eACP + h + nadph --> butACP + nadp	ECW_m1384	ECW_m1384	Cell Envelope Biosynthesis	0	0	1000	0
EAR60x	enoyl acyl carrier protein reductase NADH n C60	[c] : h + nadh + thex2eACP --> hexACP + nad	ECW_m1384	ECW_m1384	Cell Envelope Biosynthesis	0	0	1000	0
EAR60y	enoyl acyl carrier protein reductase NADPH n C60	[c] : h + nadph + thex2eACP --> hexACP + nadp	ECW_m1384	ECW_m1384	Cell Envelope Biosynthesis	0	0	1000	0
EAR80x	enoyl acyl carrier protein reductase NADH n C80	[c] : h + nadh + toct2eACP --> nad + ocACP	ECW_m1384	ECW_m1384	Cell Envelope Biosynthesis	0	0	1000	0
EAR80y	enoyl acyl carrier protein reductase NADPH n C80	[c] : h + nadph + toct2eACP --> nadp + ocACP	ECW_m1384	ECW_m1384	Cell Envelope Biosynthesis	0	0	1000	0
ECAP1pp	enterobacterial common antigen polymerase periplasm	[p] : (2) unagamuf --> eca2und + h + udcpdp	( ECW_m4092 and ECW_m4083 )	ECW_m4083 ECW_m4092	Lipopolysaccharide Biosynthesis Recycling	0	0	1000	0
ECAP2pp	enterobacterial common antigen polymerase periplasm	[p] : eca2und + unagamuf --> eca3und + h + udcpdp	( ECW_m4092 and ECW_m4083 )	ECW_m4083 ECW_m4092	Lipopolysaccharide Biosynthesis Recycling	0	0	1000	0
ECAP3pp	enterobacterial common antigen polymerase periplasm	[p] : eca3und + unagamuf --> eca4und + h + udcpdp	( ECW_m4092 and ECW_m4083 )	ECW_m4083 ECW_m4092	Lipopolysaccharide Biosynthesis Recycling	0	0	1000	0
ECAtpp	enterobacterial common antigen transferase flippase cytoplasm to periplasm	unagamuf[c] --> unagamuf[p]	ECW_m4090	ECW_m4090	Lipopolysaccharide Biosynthesis Recycling	0	0	1000	0
ECOAH1	3 hydroxyacyl CoA dehydratase 3 hydroxybutanoyl CoA	[c] : 3hbcoa <==> b2coa + h2o	( ECW_m4146 or ECW_m2529 )	ECW_m2529 ECW_m4146	Membrane Lipid Metabolism	1	-1000	1000	0
ECOAH2	3 hydroxyacyl CoA dehydratase 3 hydroxyhexanoyl CoA	[c] : 3hhcoa <==> h2o + hx2coa	( ECW_m4146 or ECW_m2529 )	ECW_m2529 ECW_m4146	Membrane Lipid Metabolism	1	-1000	1000	0
ECOAH3	3 hydroxyacyl CoA dehydratase 3 hydroxyoctanoyl CoA	[c] : 3hocoa <==> h2o + oc2coa	( ECW_m2529 or ECW_m4146 )	ECW_m2529 ECW_m4146	Membrane Lipid Metabolism	1	-1000	1000	0
ECOAH4	3 hydroxyacyl CoA dehydratase 3 hydroxydecanoyl CoA	[c] : 3hdcoa <==> dc2coa + h2o	( ECW_m4146 or ECW_m2529 )	ECW_m2529 ECW_m4146	Membrane Lipid Metabolism	1	-1000	1000	0
ECOAH5	3 hydroxyacyl CoA dehydratase 3 hydroxydodecanoyl CoA	[c] : 3hddcoa <==> dd2coa + h2o	( ECW_m4146 or ECW_m2529 )	ECW_m2529 ECW_m4146	Membrane Lipid Metabolism	1	-1000	1000	0
ECOAH6	3 hydroxyacyl CoA dehydratase 3 hydroxytetradecanoyl CoA	[c] : 3htdcoa <==> h2o + td2coa	( ECW_m4146 or ECW_m2529 )	ECW_m2529 ECW_m4146	Membrane Lipid Metabolism	1	-1000	1000	0
ECOAH7	3 hydroxyacyl CoA dehydratase 3 hydroxyhexadecanoyl CoA	[c] : 3hhdcoa <==> h2o + hdd2coa	( ECW_m4146 or ECW_m2529 )	ECW_m2529 ECW_m4146	Membrane Lipid Metabolism	1	-1000	1000	0
ECOAH8	3 hydroxyacyl CoA dehydratase 3 hydroxyoctadecanoyl CoA	[c] : 3hodcoa <==> h2o + od2coa	( ECW_m4146 or ECW_m2529 )	ECW_m2529 ECW_m4146	Membrane Lipid Metabolism	1	-1000	1000	0
EDA	2 dehydro 3 deoxy phosphogluconate aldolase	[c] : 2ddg6p --> g3p + pyr	ECW_m2024	ECW_m2024	Pentose Phosphate Pathway	0	0	1000	0
EDD	6 phosphogluconate dehydratase	[c] : 6pgc --> 2ddg6p + h2o	ECW_m2025	ECW_m2025	Pentose Phosphate Pathway	0	0	1000	0
EDTXS1	Endotoxin Synthesis lauroyl transferase	[c] : ddcaACP + kdo2lipid4 --> ACP + kdo2lipid4L	ECW_m1161	ECW_m1161	Lipopolysaccharide Biosynthesis Recycling	0	0	1000	0
EDTXS3	Endotoxin Synthesis palmitoleoyl ACP	[c] : hdeACP + kdo2lipid4 --> ACP + kdo2lipid4p	ECW_m2611	ECW_m2611	Lipopolysaccharide Biosynthesis Recycling	0	0	1000	0
EDTXS4	Endotoxin Synthesis myristoyl transferase	[c] : kdo2lipid4p + myrsACP --> ACP + lipa-cold	ECW_m2030	ECW_m2030	Lipopolysaccharide Biosynthesis Recycling	0	0	1000	0
ENO	enolase	[c] : 2pg <==> h2o + pep	ECW_m2988	ECW_m2988	GlycolysisGluconeogenesis	1	-1000	1000	0
ENTCS	enterochelin synthase	[c] : (3) 23dhba + (3) seramp --> (6) amp + enter + (9) h	ECW_m0637	ECW_m0637	Cofactor and Prosthetic Group Biosynthesis	0	0	1000	0
ENTERES	Enterochelin Esterase	[c] : enter + (3) h2o --> (3) 23dhbzs + (3) h	ECW_m0639	ECW_m0639	Inorganic Ion Transport and Metabolism	0	0	1000	0
ENTERES2	Enterochelin Esterase Fe containing	[c] : feenter + (3) h2o --> (3) 23dhbzs + fe3 + (3) h	ECW_m0639	ECW_m0639	Inorganic Ion Transport and Metabolism	0	0	1000	0
ETHAAL	Ethanolamine ammonia lyase	[c] : etha --> acald + nh4	( ECW_m2668 and ECW_m2669 )	ECW_m2668 ECW_m2669	Cell Envelope Biosynthesis	0	0	1000	0
ETHAt2pp	ethanolamine transport in via proton symport	etha[p] + h[p] --> etha[c] + h[c]			Transport Inner Membrane	0	0	1000	0
ETHAtex	ethanolamine transport via diffusion extracellular	etha[e] <==> etha[p]	( ECW_m0355 or ECW_m1039 or ECW_m1509 or ECW_m2416 )	ECW_m0355 ECW_m1039 ECW_m1509 ECW_m2416	Transport Outer Membrane Porin	1	-1000	1000	0
ETHSO3abcpp	ethanesulfonate transport via ABC system periplasm	atp[c] + ethso3[p] + h2o[c] --> adp[c] + ethso3[c] + h[c] + pi[c]	( ECW_m1046 and ECW_m1043 and ECW_m1044 )	ECW_m1043 ECW_m1044 ECW_m1046	Transport Inner Membrane	0	0	1000	0
ETHSO3tex	ethanesulfonate transport via diffusion extracellular to periplasm	ethso3[e] <==> ethso3[p]	( ECW_m0355 or ECW_m1039 or ECW_m1509 or ECW_m2416 )	ECW_m0355 ECW_m1039 ECW_m1509 ECW_m2416	Transport Outer Membrane Porin	1	-1000	1000	0
ETOHt2rpp	ethanol reversible transport via proton symport periplasm	etoh[p] + h[p] <==> etoh[c] + h[c]			Transport Inner Membrane	1	-1000	1000	0
ETOHtex	ethanol transport via diffusion extracellular to periplasm	etoh[e] <==> etoh[p]	( ECW_m0355 or ECW_m1039 or ECW_m1509 or ECW_m2416 )	ECW_m0355 ECW_m1039 ECW_m1509 ECW_m2416	Transport Outer Membrane Porin	1	-1000	1000	0
EX_12ppd_R(e)	R Propane 1 2 diol exchange	12ppd-R[e] <==>			Exchange	1	0	1000	0
EX_12ppd_S(e)	S Propane 1 2 diol exchange	12ppd-S[e] <==>			Exchange	1	0	1000	0
EX_14glucan(e)	1 4 alpha D glucan exchange	14glucan[e] <==>			Exchange	1	0	1000	0
EX_15dap(e)	1 5 Diaminopentane exchange	15dap[e] <==>			Exchange	1	0	1000	0
EX_23camp(e)	2 3 Cyclic AMP exchange	23camp[e] <==>			Exchange	1	0	1000	0
EX_23ccmp(e)	2 3 Cyclic CMP exchange	23ccmp[e] <==>			Exchange	1	0	1000	0
EX_23cgmp(e)	2 3 Cyclic GMP exchange	23cgmp[e] <==>			Exchange	1	0	1000	0
EX_23cump(e)	2 3 Cyclic UMP exchange	23cump[e] <==>			Exchange	1	0	1000	0
EX_23dappa(e)	2 3 diaminopropionate exchange	23dappa[e] <==>			Exchange	1	0	1000	0
EX_26dap_M(e)	meso 2 6 Diaminoheptanedioate exchange	26dap-M[e] <==>			Exchange	1	0	1000	0
EX_2ddglcn(e)	2 Dehydro 3 deoxy D gluconate exchange	2ddglcn[e] <==>			Exchange	1	0	1000	0
EX_34dhpac(e)	3 4 Dihydroxyphenylacetaldehyde exchange	34dhpac[e] <==>			Exchange	1	0	1000	0
EX_3amp(e)	3 AMP exchange	3amp[e] <==>			Exchange	1	0	1000	0
EX_3cmp(e)	3 cmp exchange	3cmp[e] <==>			Exchange	1	0	1000	0
EX_3gmp(e)	3 GMP exchange	3gmp[e] <==>			Exchange	1	0	1000	0
EX_3hcinnm(e)	3 hydroxycinnamic acid exchange	3hcinnm[e] <==>			Exchange	1	0	1000	0
EX_3hpppn(e)	3 3 hydroxy phenyl propionate exchange	3hpppn[e] <==>			Exchange	1	0	1000	0
EX_3ump(e)	3 UMP exchange	3ump[e] <==>			Exchange	1	0	1000	0
EX_4abut(e)	4 Aminobutanoate exchange	4abut[e] <==>			Exchange	1	0	1000	0
EX_4hoxpacd(e)	4 Hydroxyphenylacetaldehyde exchange	4hoxpacd[e] <==>			Exchange	1	0	1000	0
EX_5dglcn(e)	5 Dehydro D gluconate exchange	5dglcn[e] <==>			Exchange	1	0	1000	0
EX_LalaDgluMdapDala(e)	L alanine D glutamate meso 2 6 diaminoheptanedioate D alanine exchange	LalaDgluMdapDala[e] <==>			Exchange	1	0	1000	0
EX_LalaDgluMdap(e)	L alanine D glutamate meso 2 6 diaminoheptanedioate exchange	LalaDgluMdap[e] <==>			Exchange	1	0	1000	0
EX_ac(e)	Acetate exchange	ac[e] <==>			Exchange	1	0	1000	0
EX_acac(e)	Acetoacetate exchange	acac[e] <==>			Exchange	1	0	1000	0
EX_acald(e)	Acetaldehyde exchange	acald[e] <==>			Exchange	1	0	1000	0
EX_acgal1p(e)	N Acetyl D galactosamine 1 phosphate exchange	acgal1p[e] <==>			Exchange	1	0	1000	0
EX_acgal(e)	N Acetyl D galactosamine exchange	acgal[e] <==>			Exchange	1	0	1000	0
EX_acgam1p(e)	N Acetyl D glucosamine 1 phosphate exchange	acgam1p[e] <==>			Exchange	1	0	1000	0
EX_acgam(e)	N Acetyl D glucosamine exchange	acgam[e] <==>			Exchange	1	0	1000	0
EX_acmana(e)	N Acetyl D mannosamine exchange	acmana[e] <==>			Exchange	1	0	1000	0
EX_acmum(e)	N Acetylmuramate exchange	acmum[e] <==>			Exchange	1	0	1000	0
EX_acnam(e)	N Acetylneuraminate exchange	acnam[e] <==>			Exchange	1	0	1000	0
EX_acolipa(e)	4 Amino 4 deoxy L arabinose modified core oligosaccharide lipid A exchange	acolipa[e] <==>			Exchange	1	0	1000	0
EX_acser(e)	O Acetyl L serine exchange	acser[e] <==>			Exchange	1	0	1000	0
EX_ade(e)	Adenine exchange	ade[e] <==>			Exchange	1	0	1000	0
EX_adn(e)	Adenosine exchange	adn[e] <==>			Exchange	1	0	1000	0
EX_adocbl(e)	Adenosylcobalamin exchange	adocbl[e] <==>			Exchange	1	0	1000	0
EX_ag(e)	silver exchange	ag[e] <==>			Exchange	1	0	1000	0
EX_agm(e)	Agmatine exchange	agm[e] <==>			Exchange	1	0	1000	0
EX_akg(e)	2 Oxoglutarate exchange	akg[e] <==>			Exchange	1	0	1000	0
EX_ala_B(e)	beta Alanine exchange	ala-B[e] <==>			Exchange	1	0	1000	0
EX_ala_D(e)	D Alanine exchange	ala-D[e] <==>			Exchange	1	0	1000	0
EX_ala_L(e)	L Alanine exchange	ala-L[e] <==>			Exchange	1	0	1000	0
EX_alaala(e)	D Alanyl D alanine exchange	alaala[e] <==>			Exchange	1	0	1000	0
EX_all_D(e)	D Allose exchange	all-D[e] <==>			Exchange	1	0	1000	0
EX_alltn(e)	Allantoin exchange	alltn[e] <==>			Exchange	1	0	1000	0
EX_amp(e)	AMP exchange	amp[e] <==>			Exchange	1	0	1000	0
EX_anhgm(e)	N Acetyl D glucosamine anhydrous N Acetylmuramic acid exchange	anhgm[e] <==>			Exchange	1	0	1000	0
EX_arab_L(e)	L Arabinose exchange	arab-L[e] <==>			Exchange	1	0	1000	0
EX_arbtn(e)	aerobactin minus Fe3 exchange	arbtn[e] <==>			Exchange	1	0	1000	0
EX_arbtn_fe3(e)	Aerobactin exchange	arbtn-fe3[e] <==>			Exchange	1	0	1000	0
EX_arg_L(e)	L Arginine exchange	arg-L[e] <==>			Exchange	1	0	1000	0
EX_ascb_L(e)	L Ascorbate exchange	ascb-L[e] <==>			Exchange	1	0	1000	0
EX_asn_L(e)	L Asparagine exchange	asn-L[e] <==>			Exchange	1	0	1000	0
EX_aso3(e)	arsenite exchange	aso3[e] <==>			Exchange	1	0	1000	0
EX_asp_L(e)	L Aspartate exchange	asp-L[e] <==>			Exchange	1	0	1000	0
EX_but(e)	Butyrate n C40 exchange	but[e] <==>			Exchange	1	0	1000	0
EX_butso3(e)	butanesulfonate exchange	butso3[e] <==>			Exchange	1	0	1000	0
EX_ca2(e)	Calcium exchange	ca2[e] <==>			Exchange	1	-1000	1000	0
EX_cbi(e)	Cobinamide exchange	cbi[e] <==>			Exchange	1	0	1000	0
EX_cbl1(e)	Cob I alamin exchange	cbl1[e] <==>			Exchange	1	-0.01	1000	0
EX_cd2(e)	Cadmium exchange	cd2[e] <==>			Exchange	1	0	1000	0
EX_cgly(e)	Cys Gly exchange	cgly[e] <==>			Exchange	1	0	1000	0
EX_chol(e)	Choline exchange	chol[e] <==>			Exchange	1	0	1000	0
EX_cit(e)	Citrate exchange	cit[e] <==>			Exchange	1	0	1000	0
EX_cl(e)	Chloride exchange	cl[e] <==>			Exchange	1	-1000	1000	0
EX_cmp(e)	CMP exchange	cmp[e] <==>			Exchange	1	0	1000	0
EX_co2(e)	CO2 exchange	co2[e] <==>			Exchange	1	-1000	1000	0
EX_cobalt2(e)	Co2 exchange	cobalt2[e] <==>			Exchange	1	-1000	1000	0
EX_colipa(e)	core oligosaccharide lipid A exchange	colipa[e] <==>			Exchange	1	0	1000	0
EX_cpgn(e)	coprogen exchange	cpgn[e] <==>			Exchange	1	0	1000	0
EX_cpgn_un(e)	coprogen unloaded no Fe III exchange	cpgn-un[e] <==>			Exchange	1	0	1000	0
EX_crn(e)	L Carnitine exchange	crn[e] <==>			Exchange	1	0	1000	0
EX_csn(e)	Cytosine exchange	csn[e] <==>			Exchange	1	0	1000	0
EX_cu2(e)	Cu2 exchange	cu2[e] <==>			Exchange	1	-1000	1000	0
EX_cu(e)	Cu exchange	cu[e] <==>			Exchange	1	0	1000	0
EX_cyan(e)	Hydrogen cyanide exchange	cyan[e] <==>			Exchange	1	0	1000	0
EX_cynt(e)	Cyanate exchange	cynt[e] <==>			Exchange	1	0	1000	0
EX_cys_D(e)	D Cysteine exchange	cys-D[e] <==>			Exchange	1	0	1000	0
EX_cys_L(e)	L Cysteine exchange	cys-L[e] <==>			Exchange	1	0	1000	0
EX_cytd(e)	Cytidine exchange	cytd[e] <==>			Exchange	1	0	1000	0
EX_dad_2(e)	Deoxyadenosine exchange	dad-2[e] <==>			Exchange	1	0	1000	0
EX_damp(e)	dAMP exchange	damp[e] <==>			Exchange	1	0	1000	0
EX_dca(e)	Decanoate n C100 exchange	dca[e] <==>			Exchange	1	0	1000	0
EX_dcmp(e)	dCMP exchange	dcmp[e] <==>			Exchange	1	0	1000	0
EX_dcyt(e)	Deoxycytidine exchange	dcyt[e] <==>			Exchange	1	0	1000	0
EX_ddca(e)	Dodecanoate n C120 exchange	ddca[e] <==>			Exchange	1	0	1000	0
EX_dgmp(e)	dGMP exchange	dgmp[e] <==>			Exchange	1	0	1000	0
EX_dgsn(e)	Deoxyguanosine exchange	dgsn[e] <==>			Exchange	1	0	1000	0
EX_dha(e)	Dihydroxyacetone exchange	dha[e] <==>			Exchange	1	0	1000	0
EX_dimp(e)	dIMP exchange	dimp[e] <==>			Exchange	1	0	1000	0
EX_din(e)	Deoxyinosine exchange	din[e] <==>			Exchange	1	0	1000	0
EX_dms(e)	Dimethyl sulfide exchange	dms[e] <==>			Exchange	1	0	1000	0
EX_dmso(e)	Dimethyl sulfoxide exchange	dmso[e] <==>			Exchange	1	0	1000	0
EX_dopa(e)	Dopamine exchange	dopa[e] <==>			Exchange	1	0	1000	0
EX_dtmp(e)	dTMP exchange	dtmp[e] <==>			Exchange	1	0	1000	0
EX_dump(e)	dUMP exchange	dump[e] <==>			Exchange	1	0	1000	0
EX_duri(e)	Deoxyuridine exchange	duri[e] <==>			Exchange	1	0	1000	0
EX_eca4colipa(e)	enterobacterial common antigen x4 core oligosaccharide lipid A exchange	eca4colipa[e] <==>			Exchange	1	0	1000	0
EX_enlipa(e)	phosphoethanolamine KDO 2 lipid A exchange	enlipa[e] <==>			Exchange	1	0	1000	0
EX_enter(e)	Enterochelin exchange	enter[e] <==>			Exchange	1	0	1000	0
EX_etha(e)	Ethanolamine exchange	etha[e] <==>			Exchange	1	0	1000	0
EX_ethso3(e)	ethanesulfonate exchange	ethso3[e] <==>			Exchange	1	0	1000	0
EX_etoh(e)	Ethanol exchange	etoh[e] <==>			Exchange	1	0	1000	0
EX_f6p(e)	D fructose 6 phosphate exchange	f6p[e] <==>			Exchange	1	0	1000	0
EX_fald(e)	Formaldehyde exchange	fald[e] <==>			Exchange	1	0	1000	0
EX_fe2(e)	Fe2 exchange	fe2[e] <==>			Exchange	1	-1000	1000	0
EX_fe3(e)	Fe3 exchange	fe3[e] <==>			Exchange	1	-1000	1000	0
EX_fe3dcit(e)	Fe III dicitrate exchange	fe3dcit[e] <==>			Exchange	1	0	1000	0
EX_fe3dhbzs(e)	ferric 2 3 dihydroxybenzoylserine exchange	fe3dhbzs[e] <==>			Exchange	1	0	1000	0
EX_fe3hox(e)	Fe III hydroxamate exchange	fe3hox[e] <==>			Exchange	1	0	1000	0
EX_fe3hox_un(e)	Fe III hydoxamate unloaded exchange	fe3hox-un[e] <==>			Exchange	1	0	1000	0
EX_fecrm(e)	Ferrichrome exchange	fecrm[e] <==>			Exchange	1	0	1000	0
EX_fecrm_un(e)	Ferrichrome minus Fe III exchange	fecrm-un[e] <==>			Exchange	1	0	1000	0
EX_feenter(e)	Fe enterobactin exchange	feenter[e] <==>			Exchange	1	0	1000	0
EX_feoxam(e)	ferroxamine exchange	feoxam[e] <==>			Exchange	1	0	1000	0
EX_feoxam_un(e)	ferroxamine minus Fe 3 exchange	feoxam-un[e] <==>			Exchange	1	0	1000	0
EX_for(e)	Formate exchange	for[e] <==>			Exchange	1	0	1000	0
EX_fru(e)	D Fructose exchange	fru[e] <==>			Exchange	1	0	1000	0
EX_frulys(e)	fructoselysine exchange	frulys[e] <==>			Exchange	1	0	1000	0
EX_fruur(e)	D Fructuronate exchange	fruur[e] <==>			Exchange	1	0	1000	0
EX_fuc_L(e)	L Fucose exchange	fuc-L[e] <==>			Exchange	1	0	1000	0
EX_fum(e)	Fumarate exchange	fum[e] <==>			Exchange	1	0	1000	0
EX_g1p(e)	D Glucose 1 phosphate exchange	g1p[e] <==>			Exchange	1	0	1000	0
EX_g3pc(e)	sn Glycero 3 phosphocholine exchange	g3pc[e] <==>			Exchange	1	0	1000	0
EX_g3pe(e)	sn Glycero 3 phosphoethanolamine exchange	g3pe[e] <==>			Exchange	1	0	1000	0
EX_g3pg(e)	Glycerophosphoglycerol exchange	g3pg[e] <==>			Exchange	1	0	1000	0
EX_g3pi(e)	sn Glycero 3 phospho 1 inositol exchange	g3pi[e] <==>			Exchange	1	0	1000	0
EX_g3ps(e)	Glycerophosphoserine exchange	g3ps[e] <==>			Exchange	1	0	1000	0
EX_g6p(e)	D Glucose 6 phosphate exchange	g6p[e] <==>			Exchange	1	0	1000	0
EX_gal1p(e)	alpha D Galactose 1 phosphate exchange	gal1p[e] <==>			Exchange	1	0	1000	0
EX_gal_bD(e)	beta D Galactose exchange	gal-bD[e] <==>			Exchange	1	0	1000	0
EX_gal(e)	D Galactose exchange	gal[e] <==>			Exchange	1	0	1000	0
EX_galct_D(e)	D Galactarate exchange	galct-D[e] <==>			Exchange	1	0	1000	0
EX_galctn_D(e)	D Galactonate exchange	galctn-D[e] <==>			Exchange	1	0	1000	0
EX_galctn_L(e)	L Galactonate exchange	galctn-L[e] <==>			Exchange	1	0	1000	0
EX_galt(e)	Galactitol exchange	galt[e] <==>			Exchange	1	0	1000	0
EX_galur(e)	D Galacturonate exchange	galur[e] <==>			Exchange	1	0	1000	0
EX_gam6p(e)	D Glucosamine 6 phosphate exchange	gam6p[e] <==>			Exchange	1	0	1000	0
EX_gam(e)	D Glucosamine exchange	gam[e] <==>			Exchange	1	0	1000	0
EX_gbbtn(e)	gamma butyrobetaine exchange	gbbtn[e] <==>			Exchange	1	0	1000	0
EX_gdp(e)	GDP exchange	gdp[e] <==>			Exchange	1	0	1000	0
EX_glc(e)	D Glucose exchange	glc-D[e] <==>			Exchange	1	-8	1000	0
EX_glcn(e)	D Gluconate exchange	glcn[e] <==>			Exchange	1	0	1000	0
EX_glcr(e)	D Glucarate exchange	glcr[e] <==>			Exchange	1	0	1000	0
EX_glcur1p(e)	D Glucuronate 1 phosphate exchange	glcur1p[e] <==>			Exchange	1	0	1000	0
EX_glcur(e)	D Glucuronate exchange	glcur[e] <==>			Exchange	1	0	1000	0
EX_gln_L(e)	L Glutamine exchange	gln-L[e] <==>			Exchange	1	0	1000	0
EX_glu_L(e)	L Glutamate exchange	glu-L[e] <==>			Exchange	1	0	1000	0
EX_gly(e)	Glycine exchange	gly[e] <==>			Exchange	1	0	1000	0
EX_glyald(e)	D Glyceraldehyde exchange	glyald[e] <==>			Exchange	1	0	1000	0
EX_glyb(e)	Glycine betaine exchange	glyb[e] <==>			Exchange	1	0	1000	0
EX_glyc2p(e)	Glycerol 2 phosphate exchange	glyc2p[e] <==>			Exchange	1	0	1000	0
EX_glyc3p(e)	Glycerol 3 phosphate exchange	glyc3p[e] <==>			Exchange	1	0	1000	0
EX_glyc_R(e)	R Glycerate exchange	glyc-R[e] <==>			Exchange	1	0	1000	0
EX_glyc(e)	Glycerol exchange	glyc[e] <==>			Exchange	1	0	1000	0
EX_glyclt(e)	Glycolate exchange	glyclt[e] <==>			Exchange	1	0	1000	0
EX_gmp(e)	GMP exchange	gmp[e] <==>			Exchange	1	0	1000	0
EX_gsn(e)	Guanosine exchange	gsn[e] <==>			Exchange	1	0	1000	0
EX_gthox(e)	Oxidized glutathione exchange	gthox[e] <==>			Exchange	1	0	1000	0
EX_gthrd(e)	Reduced glutathione exchange	gthrd[e] <==>			Exchange	1	0	1000	0
EX_gtp(e)	GTP exchange	gtp[e] <==>			Exchange	1	0	1000	0
EX_gua(e)	Guanine exchange	gua[e] <==>			Exchange	1	0	1000	0
EX_h2(e)	H2 exchange	h2[e] <==>			Exchange	1	0	1000	0
EX_h2o2(e)	Hydrogen peroxide exchange	h2o2[e] <==>			Exchange	1	0	1000	0
EX_h2o(e)	H2O exchange	h2o[e] <==>			Exchange	1	-1000	1000	0
EX_h2s(e)	Hydrogen sulfide exchange	h2s[e] <==>			Exchange	1	0	1000	0
EX_h(e)	H exchange	h[e] <==>			Exchange	1	-1000	1000	0
EX_hacolipa(e)	hepta acylated core oligosaccharide lipid A E coli exchange	hacolipa[e] <==>			Exchange	1	0	1000	0
EX_halipa(e)	hepta acylated KDO 2 lipid A exchange	halipa[e] <==>			Exchange	1	0	1000	0
EX_hdca(e)	Hexadecanoate n C160 exchange	hdca[e] <==>			Exchange	1	0	1000	0
EX_hdcea(e)	hexadecenoate n C161 exchange	hdcea[e] <==>			Exchange	1	0	1000	0
EX_hg2(e)	Hg2 exchange	hg2[e] <==>			Exchange	1	0	1000	0
EX_his_L(e)	L Histidine exchange	his-L[e] <==>			Exchange	1	0	1000	0
EX_hom_L(e)	L Homoserine exchange	hom-L[e] <==>			Exchange	1	0	1000	0
EX_hxa(e)	Hexanoate n C60 exchange	hxa[e] <==>			Exchange	1	0	1000	0
EX_hxan(e)	Hypoxanthine exchange	hxan[e] <==>			Exchange	1	0	1000	0
EX_idon_L(e)	L Idonate exchange	idon-L[e] <==>			Exchange	1	0	1000	0
EX_ile_L(e)	L Isoleucine exchange	ile-L[e] <==>			Exchange	1	0	1000	0
EX_imp(e)	IMP exchange	imp[e] <==>			Exchange	1	0	1000	0
EX_indole(e)	Indole exchange	indole[e] <==>			Exchange	1	0	1000	0
EX_inost(e)	myo Inositol exchange	inost[e] <==>			Exchange	1	0	1000	0
EX_ins(e)	Inosine exchange	ins[e] <==>			Exchange	1	0	1000	0
EX_isetac(e)	Isethionic acid exchange	isetac[e] <==>			Exchange	1	0	1000	0
EX_k(e)	K exchange	k[e] <==>			Exchange	1	-1000	1000	0
EX_kdo2lipid4(e)	KDO 2 lipid IV A exchange	kdo2lipid4[e] <==>			Exchange	1	0	1000	0
EX_lac_D(e)	D lactate exchange	lac-D[e] <==>			Exchange	1	0	1000	0
EX_lac_L(e)	L Lactate exchange	lac-L[e] <==>			Exchange	1	0	1000	0
EX_lcts(e)	Lactose exchange	lcts[e] <==>			Exchange	1	0	1000	0
EX_leu_L(e)	L Leucine exchange	leu-L[e] <==>			Exchange	1	0	1000	0
EX_lipa_cold(e)	cold adapted KDO 2 lipid A exchange	lipa-cold[e] <==>			Exchange	1	0	1000	0
EX_lipa(e)	KDO 2 lipid A with abundances exchange	lipa[e] <==>			Exchange	1	0	1000	0
EX_lys_L(e)	L Lysine exchange	lys-L[e] <==>			Exchange	1	0	1000	0
EX_lyx_L(e)	L Lyxose exchange	lyx-L[e] <==>			Exchange	1	0	1000	0
EX_mal_D(e)	D Malate exchange	mal-D[e] <==>			Exchange	1	0	1000	0
EX_mal_L(e)	L Malate exchange	mal-L[e] <==>			Exchange	1	0	1000	0
EX_malt(e)	Maltose exchange	malt[e] <==>			Exchange	1	0	1000	0
EX_malthx(e)	Maltohexaose exchange	malthx[e] <==>			Exchange	1	0	1000	0
EX_maltpt(e)	Maltopentaose exchange	maltpt[e] <==>			Exchange	1	0	1000	0
EX_malttr(e)	Maltotriose exchange	malttr[e] <==>			Exchange	1	0	1000	0
EX_maltttr(e)	Maltotetraose exchange	maltttr[e] <==>			Exchange	1	0	1000	0
EX_man6p(e)	D Mannose 6 phosphate exchange	man6p[e] <==>			Exchange	1	0	1000	0
EX_man(e)	D Mannose exchange	man[e] <==>			Exchange	1	0	1000	0
EX_manglyc(e)	2 alpha D Mannosyl D glycerate exchange	manglyc[e] <==>			Exchange	1	0	1000	0
EX_melib(e)	Melibiose exchange	melib[e] <==>			Exchange	1	0	1000	0
EX_met_D(e)	D Methionine exchange	met-D[e] <==>			Exchange	1	0	1000	0
EX_met_L(e)	L Methionine exchange	met-L[e] <==>			Exchange	1	0	1000	0
EX_metsox_R_L(e)	L methionine R sulfoxide exchange	metsox-R-L[e] <==>			Exchange	1	0	1000	0
EX_metsox_S_L(e)	L Methionine S oxide exchange	metsox-S-L[e] <==>			Exchange	1	0	1000	0
EX_mg2(e)	Mg exchange	mg2[e] <==>			Exchange	1	-1000	1000	0
EX_minohp(e)	myo Inositol hexakisphosphate exchange	minohp[e] <==>			Exchange	1	0	1000	0
EX_mmet(e)	S Methyl L methionine exchange	mmet[e] <==>			Exchange	1	0	1000	0
EX_mn2(e)	Mn2 exchange	mn2[e] <==>			Exchange	1	-1000	1000	0
EX_mnl(e)	D Mannitol exchange	mnl[e] <==>			Exchange	1	0	1000	0
EX_mobd(e)	Molybdate exchange	mobd[e] <==>			Exchange	1	-1000	1000	0
EX_mso3(e)	methanesulfonate exchange	mso3[e] <==>			Exchange	1	0	1000	0
EX_n2o(e)	Nitrous oxide exchange	n2o[e] <==>			Exchange	1	0	1000	0
EX_na1(e)	Sodium exchange	na1[e] <==>			Exchange	1	-1000	1000	0
EX_nac(e)	Nicotinate exchange	nac[e] <==>			Exchange	1	0	1000	0
EX_nh4(e)	Ammonia exchange	nh4[e] <==>			Exchange	1	-1000	1000	0
EX_ni2(e)	Ni2 exchange	ni2[e] <==>			Exchange	1	0	1000	0
EX_nmn(e)	NMN exchange	nmn[e] <==>			Exchange	1	0	1000	0
EX_no2(e)	Nitrite exchange	no2[e] <==>			Exchange	1	0	1000	0
EX_no3(e)	Nitrate exchange	no3[e] <==>			Exchange	1	0	1000	0
EX_no(e)	Nitric oxide exchange	no[e] <==>			Exchange	1	0	1000	0
EX_o2(e)	O2 exchange	o2[e] <==>			Exchange	1	-18.5	1000	0
EX_o2s(e)	Superoxide anion exchange	o2s[e] <==>			Exchange	1	0	1000	0
EX_ocdca(e)	octadecanoate n C180 exchange	ocdca[e] <==>			Exchange	1	0	1000	0
EX_ocdcea(e)	octadecenoate n C181 exchange	ocdcea[e] <==>			Exchange	1	0	1000	0
EX_octa(e)	octanoate n C80 exchange	octa[e] <==>			Exchange	1	0	1000	0
EX_orn(e)	Ornithine exchange	orn[e] <==>			Exchange	1	0	1000	0
EX_orot(e)	Orotate exchange	orot[e] <==>			Exchange	1	0	1000	0
EX_pacald(e)	Phenylacetaldehyde exchange	pacald[e] <==>			Exchange	1	0	1000	0
EX_peamn(e)	Phenethylamine exchange	peamn[e] <==>			Exchange	1	0	1000	0
EX_phe_L(e)	L Phenylalanine exchange	phe-L[e] <==>			Exchange	1	0	1000	0
EX_pheme(e)	Protoheme exchange	pheme[e] <==>			Exchange	1	0	1000	0
EX_pi(e)	Phosphate exchange	pi[e] <==>			Exchange	1	-1000	1000	0
EX_pnto_R(e)	R Pantothenate exchange	pnto-R[e] <==>			Exchange	1	0	1000	0
EX_ppa(e)	Propionate exchange	ppa[e] <==>			Exchange	1	0	1000	0
EX_ppal(e)	Propanal exchange	ppal[e] <==>			Exchange	1	0	1000	0
EX_pppn(e)	Phenylpropanoate exchange	pppn[e] <==>			Exchange	1	0	1000	0
EX_ppt(e)	Phosphonate exchange	ppt[e] <==>			Exchange	1	0	1000	0
EX_pro_L(e)	L Proline exchange	pro-L[e] <==>			Exchange	1	0	1000	0
EX_progly(e)	L Prolinylglycine exchange	progly[e] <==>			Exchange	1	0	1000	0
EX_psclys(e)	psicoselysine exchange	psclys[e] <==>			Exchange	1	0	1000	0
EX_pser_L(e)	O Phospho L serine exchange	pser-L[e] <==>			Exchange	1	0	1000	0
EX_ptrc(e)	Putrescine exchange	ptrc[e] <==>			Exchange	1	0	1000	0
EX_pyr(e)	Pyruvate exchange	pyr[e] <==>			Exchange	1	0	1000	0
EX_r5p(e)	alpha D Ribose 5 phosphate exchange	r5p[e] <==>			Exchange	1	0	1000	0
EX_rib_D(e)	D Ribose exchange	rib-D[e] <==>			Exchange	1	0	1000	0
EX_rmn(e)	L Rhamnose exchange	rmn[e] <==>			Exchange	1	0	1000	0
EX_sbt_D(e)	D Sorbitol exchange	sbt-D[e] <==>			Exchange	1	0	1000	0
EX_ser_D(e)	D Serine exchange	ser-D[e] <==>			Exchange	1	0	1000	0
EX_ser_L(e)	L Serine exchange	ser-L[e] <==>			Exchange	1	0	1000	0
EX_skm(e)	Shikimate exchange	skm[e] <==>			Exchange	1	0	1000	0
EX_so2(e)	sulfur dioxide exchange	so2[e] <==>			Exchange	1	0	1000	0
EX_so3(e)	Sulfite exchange	so3[e] <==>			Exchange	1	0	1000	0
EX_so4(e)	Sulfate exchange	so4[e] <==>			Exchange	1	-1000	1000	0
EX_spmd(e)	Spermidine exchange	spmd[e] <==>			Exchange	1	0	1000	0
EX_succ(e)	Succinate exchange	succ[e] <==>			Exchange	1	0	1000	0
EX_sucr(e)	Sucrose exchange	sucr[e] <==>			Exchange	1	0	1000	0
EX_sulfac(e)	sulfoacetate exchange	sulfac[e] <==>			Exchange	1	0	1000	0
EX_tartr_L(e)	L tartrate exchange	tartr-L[e] <==>			Exchange	1	0	1000	0
EX_taur(e)	Taurine exchange	taur[e] <==>			Exchange	1	0	1000	0
EX_tcynt(e)	Thiocyanate exchange	tcynt[e] <==>			Exchange	1	0	1000	0
EX_thm(e)	Thiamin exchange	thm[e] <==>			Exchange	1	0	1000	0
EX_thr_L(e)	L Threonine exchange	thr-L[e] <==>			Exchange	1	0	1000	0
EX_thrp(e)	L Threonine O 3 phosphate exchange	thrp[e] <==>			Exchange	1	0	1000	0
EX_thym(e)	Thymine exchange	thym[e] <==>			Exchange	1	0	1000	0
EX_thymd(e)	Thymidine exchange	thymd[e] <==>			Exchange	1	0	1000	0
EX_tma(e)	Trimethylamine exchange	tma[e] <==>			Exchange	1	0	1000	0
EX_tmao(e)	Trimethylamine N oxide exchange	tmao[e] <==>			Exchange	1	0	1000	0
EX_tre(e)	Trehalose exchange	tre[e] <==>			Exchange	1	0	1000	0
EX_trp_L(e)	L Tryptophan exchange	trp-L[e] <==>			Exchange	1	0	1000	0
EX_tsul(e)	Thiosulfate exchange	tsul[e] <==>			Exchange	1	0	1000	0
EX_ttdca(e)	tetradecanoate n C140 exchange	ttdca[e] <==>			Exchange	1	0	1000	0
EX_ttdcea(e)	tetradecenoate n C141 exchange	ttdcea[e] <==>			Exchange	1	0	1000	0
EX_tungs(e)	tungstate exchange	tungs[e] <==>			Exchange	1	-1000	1000	0
EX_tym(e)	Tyramine exchange	tym[e] <==>			Exchange	1	0	1000	0
EX_tyr_L(e)	L Tyrosine exchange	tyr-L[e] <==>			Exchange	1	0	1000	0
EX_tyrp(e)	Phosphotyrosine exchange	tyrp[e] <==>			Exchange	1	0	1000	0
EX_uacgam(e)	UDP N acetyl D glucosamine exchange	uacgam[e] <==>			Exchange	1	0	1000	0
EX_udpacgal(e)	UDP N acetyl D galactosamine exchange	udpacgal[e] <==>			Exchange	1	0	1000	0
EX_udpg(e)	UDPglucose exchange	udpg[e] <==>			Exchange	1	0	1000	0
EX_udpgal(e)	UDPgalactose exchange	udpgal[e] <==>			Exchange	1	0	1000	0
EX_udpglcur(e)	UDP D glucuronate exchange	udpglcur[e] <==>			Exchange	1	0	1000	0
EX_ump(e)	UMP exchange	ump[e] <==>			Exchange	1	0	1000	0
EX_ura(e)	Uracil exchange	ura[e] <==>			Exchange	1	0	1000	0
EX_urea(e)	Urea exchange	urea[e] <==>			Exchange	1	0	1000	0
EX_uri(e)	Uridine exchange	uri[e] <==>			Exchange	1	0	1000	0
EX_val_L(e)	L Valine exchange	val-L[e] <==>			Exchange	1	0	1000	0
EX_xan(e)	Xanthine exchange	xan[e] <==>			Exchange	1	0	1000	0
EX_xmp(e)	Xanthosine 5 phosphate exchange	xmp[e] <==>			Exchange	1	0	1000	0
EX_xtsn(e)	Xanthosine exchange	xtsn[e] <==>			Exchange	1	0	1000	0
EX_xyl_D(e)	D Xylose exchange	xyl-D[e] <==>			Exchange	1	0	1000	0
EX_xylu_L(e)	L Xylulose exchange	xylu-L[e] <==>			Exchange	1	0	1000	0
EX_zn2(e)	Zinc exchange	zn2[e] <==>			Exchange	1	-1000	1000	0
F6PA	fructose 6 phosphate aldolase	[c] : f6p <==> dha + g3p	( ECW_m0883 or ECW_m4303 )	ECW_m0883 ECW_m4303	GlycolysisGluconeogenesis	1	-1000	1000	0
F6PP	D fructose 6 phosphate phosphatase	[c] : f6p + h2o --> fru + pi	ECW_m0880	ECW_m0880	Alternate Carbon Metabolism	0	0	1000	0
F6Pt6_2pp	Fructose 6 phosphate transport via phosphate antiport periplasm	f6p[p] + (2) pi[c] --> f6p[c] + (2) pi[p]	ECW_m3964	ECW_m3964	Transport Inner Membrane	0	0	1000	0
F6Ptex	fructose 6 phosphate transport via diffusion extracellular to periplasm	f6p[e] <==> f6p[p]	( ECW_m0355 or ECW_m1039 or ECW_m1509 or ECW_m2416 )	ECW_m0355 ECW_m1039 ECW_m1509 ECW_m2416	Transport Outer Membrane Porin	1	-1000	1000	0
FA100ACPHi	fatty acyl ACP hydrolase	[c] : dcaACP + h2o --> ACP + dca + h	ECW_m0473	ECW_m0473	Cell Envelope Biosynthesis	0	0	1000	0
FA120ACPHi	fatty acyl ACP hydrolase	[c] : ddcaACP + h2o --> ACP + ddca + h	ECW_m0473	ECW_m0473	Cell Envelope Biosynthesis	0	0	1000	0
FA140ACPHi	fatty acyl ACP hydrolase	[c] : h2o + myrsACP --> ACP + h + ttdca	ECW_m0473	ECW_m0473	Cell Envelope Biosynthesis	0	0	1000	0
FA141ACPHi	fatty acyl ACP hydrolase	[c] : h2o + tdeACP --> ACP + h + ttdcea	ECW_m0473	ECW_m0473	Cell Envelope Biosynthesis	0	0	1000	0
FA160ACPHi	fatty acyl ACP hydrolase	[c] : h2o + palmACP --> ACP + h + hdca	ECW_m0473	ECW_m0473	Cell Envelope Biosynthesis	0	0	1000	0
FA161ACPHi	fatty acyl ACP hydrolase	[c] : h2o + hdeACP --> ACP + h + hdcea	ECW_m0473	ECW_m0473	Cell Envelope Biosynthesis	0	0	1000	0
FA80ACPHi	fatty acyl ACP hydrolase	[c] : h2o + ocACP --> ACP + h + octa	ECW_m0473	ECW_m0473	Cell Envelope Biosynthesis	0	0	1000	0
FACOAE100	fatty acid CoA thioesterase decanoate	[c] : dcacoa + h2o --> coa + dca + h	ECW_m0524	ECW_m0524	Cell Envelope Biosynthesis	0	0	1000	0
FACOAE120	fatty acid CoA thioesterase dodecanoate	[c] : ddcacoa + h2o --> coa + ddca + h	ECW_m0524	ECW_m0524	Cell Envelope Biosynthesis	0	0	1000	0
FACOAE140	fatty acid CoA thioesterase tetradecanoate	[c] : h2o + tdcoa --> coa + h + ttdca	ECW_m0524	ECW_m0524	Cell Envelope Biosynthesis	0	0	1000	0
FACOAE141	fatty acid CoA thioesterase tetradecenoate	[c] : h2o + tdecoa --> coa + h + ttdcea	ECW_m0524	ECW_m0524	Cell Envelope Biosynthesis	0	0	1000	0
FACOAE160	fatty acid CoA thioesterase hexadecanoate	[c] : h2o + pmtcoa --> coa + h + hdca	ECW_m0524	ECW_m0524	Cell Envelope Biosynthesis	0	0	1000	0
FACOAE161	fatty acid CoA thioesterase hexadecenoate	[c] : h2o + hdcoa --> coa + h + hdcea	ECW_m0524	ECW_m0524	Cell Envelope Biosynthesis	0	0	1000	0
FACOAE180	fatty acid CoA thioesterase octadecanoate	[c] : h2o + stcoa --> coa + h + ocdca	ECW_m0524	ECW_m0524	Cell Envelope Biosynthesis	0	0	1000	0
FACOAE181	fatty acid CoA thioesterase octadecenoate	[c] : h2o + odecoa --> coa + h + ocdcea	ECW_m0524	ECW_m0524	Cell Envelope Biosynthesis	0	0	1000	0
FACOAE60	fatty acid CoA thioesterase hexanoate	[c] : h2o + hxcoa --> coa + h + hxa	ECW_m0524	ECW_m0524	Cell Envelope Biosynthesis	0	0	1000	0
FACOAE80	fatty acid CoA thioesterase octanoate	[c] : h2o + occoa --> coa + h + octa	ECW_m0524	ECW_m0524	Cell Envelope Biosynthesis	0	0	1000	0
FACOAL100t2pp	fatty acid CoA ligase decanoate transport via vectoral Co A coupling	atp[c] + coa[c] + dca[p] + h[p] --> amp[c] + dcacoa[c] + h[c] + ppi[c]	( ECW_m1975 or ECW_m1870 )	ECW_m1870 ECW_m1975	Cell Envelope Biosynthesis	0	0	1000	0
FACOAL120t2pp	fatty acid CoA ligase dodecanoate transport via vectoral Co A coupling	atp[c] + coa[c] + ddca[p] + h[p] --> amp[c] + ddcacoa[c] + h[c] + ppi[c]	( ECW_m1870 or ECW_m1975 )	ECW_m1870 ECW_m1975	Cell Envelope Biosynthesis	0	0	1000	0
FACOAL140t2pp	fatty acid CoA ligase tetradecanoate transport via vectoral Co A coupling	atp[c] + coa[c] + h[p] + ttdca[p] --> amp[c] + h[c] + ppi[c] + tdcoa[c]	( ECW_m1975 or ECW_m1870 )	ECW_m1870 ECW_m1975	Cell Envelope Biosynthesis	0	0	1000	0
FACOAL141t2pp	fatty acid CoA ligase tetradecenoate transport via vectoral Co A coupling	atp[c] + coa[c] + h[p] + ttdcea[p] --> amp[c] + h[c] + ppi[c] + tdecoa[c]	( ECW_m1870 or ECW_m1975 )	ECW_m1870 ECW_m1975	Cell Envelope Biosynthesis	0	0	1000	0
FACOAL160t2pp	fatty acid CoA ligase hexadecanoate transport via vectoral Co A coupling	atp[c] + coa[c] + h[p] + hdca[p] --> amp[c] + h[c] + pmtcoa[c] + ppi[c]	( ECW_m1870 or ECW_m1975 )	ECW_m1870 ECW_m1975	Cell Envelope Biosynthesis	0	0	1000	0
FACOAL161t2pp	fatty acid CoA ligase hexadecenoate transport via vectoral Co A coupling	atp[c] + coa[c] + h[p] + hdcea[p] --> amp[c] + h[c] + hdcoa[c] + ppi[c]	( ECW_m1975 or ECW_m1870 )	ECW_m1870 ECW_m1975	Cell Envelope Biosynthesis	0	0	1000	0
FACOAL180t2pp	fatty acid CoA ligase octadecanoate transport via vectoral Co A coupling	atp[c] + coa[c] + h[p] + ocdca[p] --> amp[c] + h[c] + ppi[c] + stcoa[c]	( ECW_m1975 or ECW_m1870 )	ECW_m1870 ECW_m1975	Cell Envelope Biosynthesis	0	0	1000	0
FACOAL181t2pp	fatty acid CoA ligase octadecenoate transport via vectoral Co A coupling	atp[c] + coa[c] + h[p] + ocdcea[p] --> amp[c] + h[c] + odecoa[c] + ppi[c]	( ECW_m1975 or ECW_m1870 )	ECW_m1870 ECW_m1975	Cell Envelope Biosynthesis	0	0	1000	0
FACOAL60t2pp	fatty acid CoA ligase hexanoate transport via vectoral Co A coupling	atp[c] + coa[c] + h[p] + hxa[p] --> amp[c] + h[c] + hxcoa[c] + ppi[c]	( ECW_m1975 or ECW_m1870 )	ECW_m1870 ECW_m1975	Cell Envelope Biosynthesis	0	0	1000	0
FACOAL80t2pp	fatty acid CoA ligase octanoate transport via vectoral Co A coupling	atp[c] + coa[c] + h[p] + octa[p] --> amp[c] + h[c] + occoa[c] + ppi[c]	( ECW_m1975 or ECW_m1870 )	ECW_m1870 ECW_m1975	Cell Envelope Biosynthesis	0	0	1000	0
FADRx	FAD reductase	[c] : fad + h + nadh --> fadh2 + nad	ECW_m4144	ECW_m4144	Cofactor and Prosthetic Group Biosynthesis	0	0	1000	0
FADRx2	FAD reductase	[c] : fad + h + nadph --> fadh2 + nadp	( ECW_m2971 and ECW_m2972 )	ECW_m2971 ECW_m2972	Cofactor and Prosthetic Group Biosynthesis	0	0	1000	0
FALDH2	formaldehyde dehydrogenase	[c] : hmgth + nad <==> Sfglutth + h + nadh	ECW_m0434	ECW_m0434	Cofactor and Prosthetic Group Biosynthesis	1	-1000	1000	0
FALDtex	formaldehyde transport via diffusion extracellular to periplasm	fald[e] <==> fald[p]	( ECW_m0355 or ECW_m1039 or ECW_m1509 or ECW_m2416 )	ECW_m0355 ECW_m1039 ECW_m1509 ECW_m2416	Transport Outer Membrane Porin	1	-1000	1000	0
FALDtpp	formaldehyde transport via diffusion periplasm	fald[p] <==> fald[c]	s0001	s0001	Transport Inner Membrane	1	-1000	1000	0
FALGTHLs	formaldehyde glutathione ligase spontaneous	[c] : fald + gthrd <==> hmgth	s0001	s0001	Cofactor and Prosthetic Group Biosynthesis	1	-1000	1000	0
FBA	fructose bisphosphate aldolase	[c] : fdp <==> dhap + g3p	( ECW_m2298 or ECW_m1942 or ECW_m3180 )	ECW_m1942 ECW_m2298 ECW_m3180	GlycolysisGluconeogenesis	1	-1000	1000	0
FBP	fructose bisphosphatase	[c] : fdp + h2o --> f6p + pi	( ECW_m4277 or ECW_m4593 )	ECW_m4277 ECW_m4593	GlycolysisGluconeogenesis	0	0	1000	0
FCI	L fucose isomerase	[c] : fuc-L <==> fcl-L	ECW_m3012	ECW_m3012	Alternate Carbon Metabolism	1	-1000	1000	0
FCLK	L fuculokinase	[c] : atp + fcl-L --> adp + fc1p + h	ECW_m3013	ECW_m3013	Alternate Carbon Metabolism	0	0	1000	0
FCLPA	L fuculose 1 phosphate aldolase	[c] : fc1p <==> dhap + lald-L	( ECW_m3010 or ECW_m2940 )	ECW_m2940 ECW_m3010	Alternate Carbon Metabolism	1	-1000	1000	0
FCLT	Ferrochelatase	[c] : fe2 + ppp9 --> (2) h + pheme	ECW_m0547	ECW_m0547	Cofactor and Prosthetic Group Biosynthesis	0	0	1000	0
FDH4pp	formate dehydrogenase quinone 8 periplasm	for[p] + (2) h[c] + q8[c] --> co2[c] + h[p] + q8h2[c]	( ( ECW_m4201 and ECW_m4202 and ECW_m4203 ) or ( ECW_m1602 and ECW_m1603 and ECW_m1604 ) )	ECW_m1602 ECW_m1603 ECW_m1604 ECW_m4201 ECW_m4202 ECW_m4203	Oxidative Phosphorylation	0	0	1000	0
FDH5pp	Formate Dehydrogenase menaquinone 8 periplasm	for[p] + (2) h[c] + mqn8[c] --> co2[c] + h[p] + mql8[c]	( ( ECW_m1602 and ECW_m1603 and ECW_m1604 ) or ( ECW_m4201 and ECW_m4202 and ECW_m4203 ) )	ECW_m1602 ECW_m1603 ECW_m1604 ECW_m4201 ECW_m4202 ECW_m4203	Oxidative Phosphorylation	0	0	1000	0
FDMO	FMNH2 dependent monooxygenase	[c] : fmnh2 + isetac + o2 --> fmn + gcald + h2o + h + so3	ECW_m1045	ECW_m1045	Inorganic Ion Transport and Metabolism	0	0	1000	0
FDMO2	FMNH2 dependent monooxygenase methanesulfonate	[c] : fmnh2 + mso3 + o2 --> fald + fmn + h2o + h + so3	ECW_m1045	ECW_m1045	Inorganic Ion Transport and Metabolism	0	0	1000	0
FDMO3	FMNH2 dependent monooxygenase ethanesulfonate	[c] : ethso3 + fmnh2 + o2 --> acald + fmn + h2o + h + so3	ECW_m1045	ECW_m1045	Inorganic Ion Transport and Metabolism	0	0	1000	0
FDMO4	FMNH2 dependent monooxygenase butanesulfonate	[c] : butso3 + fmnh2 + o2 --> btal + fmn + h2o + h + so3	ECW_m1045	ECW_m1045	Inorganic Ion Transport and Metabolism	0	0	1000	0
FDMO6	FMNH2 dependent monooxygenase sulfoacetate	[c] : fmnh2 + o2 + sulfac --> fmn + glx + h2o + h + so3	ECW_m1045	ECW_m1045	Inorganic Ion Transport and Metabolism	0	0	1000	0
FE2abcpp	iron II transport via ABC system periplasm	atp[c] + fe2[p] + h2o[c] --> adp[c] + fe2[c] + h[c] + pi[c]	ECW_m3666	ECW_m3666	Inorganic Ion Transport and Metabolism	0	0	1000	0
FE2t2pp	iron II transport in via proton symport periplasm	fe2[p] + h[p] --> fe2[c] + h[c]	ECW_m2624	ECW_m2624	Inorganic Ion Transport and Metabolism	0	0	1000	0
FE2t3pp	iron Fe2 transport out via proton antiport periplasm	fe2[c] + h[p] --> fe2[p] + h[c]	ECW_m4266	ECW_m4266	Inorganic Ion Transport and Metabolism	0	0	1000	0
FE2tex	iron II transport via diffusion extracellular to periplasm	fe2[e] <==> fe2[p]	( ECW_m0355 or ECW_m1039 or ECW_m1509 or ECW_m2416 )	ECW_m0355 ECW_m1039 ECW_m1509 ECW_m2416	Transport Outer Membrane Porin	1	-1000	1000	0
FE2tpp	iron 2 transport in via permease no H	fe2[p] --> fe2[c]	ECW_m3305	ECW_m3305	Inorganic Ion Transport and Metabolism	0	0	1000	0
FE3DHBZR	release of Fe III from ferric 2 3 dihydroxybenzoylserine	[c] : fe3dhbzs --> 23dhbzs + fe3			Inorganic Ion Transport and Metabolism	0	0	1000	0
FE3DHBZSabcpp	ferric 2 3 dihydroxybenzoylserine transport via ABC system periplasm	atp[c] + fe3dhbzs[p] + h2o[c] --> adp[c] + fe3dhbzs[c] + h[c] + pi[c]	( ECW_m0647 and ECW_m0643 and ECW_m0645 and ECW_m0644 )	ECW_m0643 ECW_m0644 ECW_m0645 ECW_m0647	Inorganic Ion Transport and Metabolism	0	0	1000	0
FE3DHBZStonex	ferric 2 3 dihydroxybenzoylserine transport via ton system extracellular	fe3dhbzs[e] + h[p] --> fe3dhbzs[p] + h[c]	( ( ECW_m0861 and ( ECW_m1344 and ECW_m3277 and ECW_m3278 ) ) or ( ECW_m2356 and ( ECW_m1344 and ECW_m3277 and ECW_m3278 ) ) )	ECW_m0861 ECW_m1344 ECW_m2356 ECW_m3277 ECW_m3278	Transport Outer Membrane	0	0	1000	0
FE3HOXR1	Fe III hydroxamate reductase	[c] : fadh2 + (2) fe3hox --> fad + (2) fe2 + (2) fe3hox-un + (2) h			Inorganic Ion Transport and Metabolism	0	0	1000	0
FE3HOXR2	Fe III hydroxamate reductase	[c] : (2) fe3hox + fmnh2 --> (2) fe2 + (2) fe3hox-un + fmn + (2) h			Inorganic Ion Transport and Metabolism	0	0	1000	0
FE3HOXR3	Fe III hydroxamate reductase	[c] : (2) fe3hox + rbflvrd --> (2) fe2 + (2) fe3hox-un + (2) h + ribflv			Inorganic Ion Transport and Metabolism	0	0	1000	0
FE3HOXUtex	Fe III hydroxamate unloaded secretion	fe3hox-un[c] + h[p] --> fe3hox-un[p] + h[c]			Inorganic Ion Transport and Metabolism	0	0	1000	0
FE3HOXUtpp	Fe III hydroxamate unloaded secretion extracellular	fe3hox-un[p] + h[p] --> fe3hox-un[e] + h[c]			Inorganic Ion Transport and Metabolism	0	0	1000	0
FE3HOXabcpp	ferric dicitrate transport via ABC system periplasm	atp[c] + fe3hox[p] + h2o[c] --> adp[c] + fe3hox[c] + h[c] + pi[c]	( ECW_m0150 and ECW_m0148 and ECW_m0149 )	ECW_m0148 ECW_m0149 ECW_m0150	Inorganic Ion Transport and Metabolism	0	0	1000	0
FE3HOXexs	Fe III hydroxamate Fe loading reaction spontaneaous	[e] : fe3 + fe3hox-un --> fe3hox	s0001	s0001	Inorganic Ion Transport and Metabolism	0	0	1000	0
FE3HOXtonex	Fe III hydroxamine transport via ton system extracellular	fe3hox[e] + h[p] --> fe3hox[p] + h[c]	( ECW_m0147 and ( ECW_m1344 and ECW_m3277 and ECW_m3278 ) )	ECW_m0147 ECW_m1344 ECW_m3277 ECW_m3278	Transport Outer Membrane	0	0	1000	0
FE3Ri	Fe III reduction	[c] : fadh2 + (2) fe3 --> fad + (2) fe2 + (2) h	ECW_m4144	ECW_m4144	Cofactor and Prosthetic Group Biosynthesis	0	0	1000	0
FE3abcpp	iron III transport via ABC system periplasm to cytoplasm	atp[c] + fe3[p] + h2o[c] --> adp[c] + fe3[c] + h[c] + pi[c]			Inorganic Ion Transport and Metabolism	0	0	1000	0
FE3tex	iron III transport via diffusion extracellular to periplasm	fe3[e] <==> fe3[p]	( ECW_m0355 or ECW_m1039 or ECW_m1509 or ECW_m2416 )	ECW_m0355 ECW_m1039 ECW_m1509 ECW_m2416	Transport Outer Membrane Porin	1	-1000	1000	0
FECRMR1	Ferrichrome reductase	[c] : fadh2 + (2) fecrm --> fad + (2) fe2 + (2) fecrm-un + (2) h			Inorganic Ion Transport and Metabolism	0	0	1000	0
FECRMR2	Ferrichrome reductase	[c] : (2) fecrm + fmnh2 --> (2) fe2 + (2) fecrm-un + fmn + (2) h			Inorganic Ion Transport and Metabolism	0	0	1000	0
FECRMR3	Ferrichrome reductase	[c] : (2) fecrm + rbflvrd --> (2) fe2 + (2) fecrm-un + (2) h + ribflv			Inorganic Ion Transport and Metabolism	0	0	1000	0
FECRMUtex	ferrichrome minus Fe secretion to extracellular	fecrm-un[p] + h[p] --> fecrm-un[e] + h[c]			Inorganic Ion Transport and Metabolism	0	0	1000	0
FECRMUtpp	ferrichrome minus Fe secretion to periplasm	fecrm-un[c] + h[p] --> fecrm-un[p] + h[c]			Inorganic Ion Transport and Metabolism	0	0	1000	0
FECRMabcpp	ferrichrome transport via ABC system periplasm	atp[c] + fecrm[p] + h2o[c] --> adp[c] + fecrm[c] + h[c] + pi[c]	( ECW_m0150 and ECW_m0148 and ECW_m0149 )	ECW_m0148 ECW_m0149 ECW_m0150	Inorganic Ion Transport and Metabolism	0	0	1000	0
FECRMexs	ferrichrome Fe III loading reaction spontaneous	[e] : fe3 + fecrm-un --> fecrm	s0001	s0001	Inorganic Ion Transport and Metabolism	0	0	1000	0
FECRMtonex	ferrichrome transport via ton system extracellular	fecrm[e] + h[p] --> fecrm[p] + h[c]	( ECW_m0147 and ( ECW_m1344 and ECW_m3277 and ECW_m3278 ) )	ECW_m0147 ECW_m1344 ECW_m3277 ECW_m3278	Transport Outer Membrane	0	0	1000	0
FEENTERR1	Fe enterobactin reduction Fe III unloading	[c] : fadh2 + (2) feenter --> (2) enter + fad + (2) fe2 + (2) h			Inorganic Ion Transport and Metabolism	0	0	1000	0
FEENTERR2	Fe enterobactin reduction Fe III unloading	[c] : (2) feenter + fmnh2 --> (2) enter + (2) fe2 + fmn + (2) h			Inorganic Ion Transport and Metabolism	0	0	1000	0
FEENTERR3	Fe enterobactin reduction Fe III unloading	[c] : (2) feenter + rbflvrd --> (2) enter + (2) fe2 + (2) h + ribflv			Inorganic Ion Transport and Metabolism	0	0	1000	0
FEENTERabcpp	Fe enterobactin transport via ABC system periplasm	atp[c] + feenter[p] + h2o[c] --> adp[c] + feenter[c] + h[c] + pi[c]	( ECW_m0647 and ECW_m0643 and ECW_m0645 and ECW_m0644 )	ECW_m0643 ECW_m0644 ECW_m0645 ECW_m0647	Inorganic Ion Transport and Metabolism	0	0	1000	0
FEENTERexs	enterobactin Fe III binding spontaneous	[e] : enter + fe3 --> feenter	s0001	s0001	Inorganic Ion Transport and Metabolism	0	0	1000	0
FEENTERtex	enterochelin transport secretion periplasm	enter[p] + h[p] --> enter[e] + h[c]			Inorganic Ion Transport and Metabolism	0	0	1000	0
FEENTERtonex	Fe enterobactin transport via ton system extracellular	feenter[e] + h[p] --> feenter[p] + h[c]	( ECW_m0638 and ( ECW_m1344 and ECW_m3277 and ECW_m3278 ) )	ECW_m0638 ECW_m1344 ECW_m3277 ECW_m3278	Transport Outer Membrane	0	0	1000	0
FEENTERtpp	enterochelin transport secretion	enter[c] + h[p] --> enter[p] + h[c]	ECW_m0646	ECW_m0646	Transport Inner Membrane	0	0	1000	0
FEOXAMR1	ferroxamine reductase	[c] : fadh2 + (2) feoxam --> fad + (2) fe2 + (2) feoxam-un + (2) h			Inorganic Ion Transport and Metabolism	0	0	1000	0
FEOXAMR2	ferroxamine reductase	[c] : (2) feoxam + fmnh2 --> (2) fe2 + (2) feoxam-un + fmn + (2) h			Inorganic Ion Transport and Metabolism	0	0	1000	0
FEOXAMR3	ferroxamine reductase	[c] : (2) feoxam + rbflvrd --> (2) fe2 + (2) feoxam-un + (2) h + ribflv			Inorganic Ion Transport and Metabolism	0	0	1000	0
FEOXAMUtex	ferroxamine minus Fe3 secretion to extracellular	feoxam-un[p] + h[p] --> feoxam-un[e] + h[c]			Inorganic Ion Transport and Metabolism	0	0	1000	0
FEOXAMUtpp	ferroxamine minus Fe3 secretion to periplasm	feoxam-un[c] + h[p] --> feoxam-un[p] + h[c]			Inorganic Ion Transport and Metabolism	0	0	1000	0
FEOXAMabcpp	ferroxamine transport via ABC system periplasm	atp[c] + feoxam[p] + h2o[c] --> adp[c] + feoxam[c] + h[c] + pi[c]	( ECW_m0150 and ECW_m0148 and ECW_m0149 )	ECW_m0148 ECW_m0149 ECW_m0150	Inorganic Ion Transport and Metabolism	0	0	1000	0
FEOXAMexs	ferroxamine Fe3 loading reaction spontaneous	[e] : fe3 + feoxam-un --> feoxam	s0001	s0001	Inorganic Ion Transport and Metabolism	0	0	1000	0
FEOXAMtonex	ferroxamine transport via ton system extracellular	feoxam[e] + h[p] --> feoxam[p] + h[c]	( ECW_m0147 and ( ECW_m1344 and ECW_m3277 and ECW_m3278 ) )	ECW_m0147 ECW_m1344 ECW_m3277 ECW_m3278	Transport Outer Membrane	0	0	1000	0
FEROpp	ferroxidase	[p] : (4) fe2 + (4) h + o2 --> (4) fe3 + (2) h2o	ECW_m0120	ECW_m0120	Inorganic Ion Transport and Metabolism	0	0	1000	0
FFSD	beta fructofuranosidase	[c] : h2o + suc6p --> fru + g6p			Alternate Carbon Metabolism	0	0	1000	0
FHL	Formate hydrogen lyase	[c] : co2 + h2 --> for + h	( ( ECW_m4445 and ( ECW_m2704 and ECW_m2705 and ECW_m2706 and ECW_m2707 and ECW_m2708 and ECW_m2709 and ECW_m2710 and ECW_m2711 and ECW_m2712 and ECW_m2713 ) ) or ( ECW_m4445 and ( ECW_m2920 and ECW_m2921 and ECW_m2922 and ECW_m2923 and ECW_m2924 and ECW_m2925 ) ) )	ECW_m2920 ECW_m2921 ECW_m2922 ECW_m2923 ECW_m2924 ECW_m2925 ECW_m4445	Pyruvate Metabolism	0	0	0	0
FLDR	flavodoxin reductase NADPH	[c] : fldox + h + nadph --> fldrd + nadp	( ( ECW_m0737 and ECW_m4276 ) or ( ECW_m3148 and ECW_m4276 ) )	ECW_m0737 ECW_m3148 ECW_m4276	Unassigned	0	0	1000	0
FLVR	flavin reductase	[c] : h + nadph + ribflv --> nadp + rbflvrd	( ( ECW_m2971 and ECW_m2972 ) or ECW_m4144 )	ECW_m2971 ECW_m2972 ECW_m4144	Cofactor and Prosthetic Group Biosynthesis	0	0	1000	0
FLVRx	flavin reductase NAD	[c] : h + nadh + ribflv --> nad + rbflvrd	ECW_m4144	ECW_m4144	Cofactor and Prosthetic Group Biosynthesis	0	0	1000	0
FMETTRS	Methionyl tRNA formyltransferase	[c] : 10fthf + mettrna --> fmettrna + h + thf	ECW_m3555	ECW_m3555	tRNA Charging	0	0	1000	0
FMNAT	FMN adenylyltransferase	[c] : atp + fmn + h --> fad + ppi	ECW_m0024	ECW_m0024	Cofactor and Prosthetic Group Biosynthesis	0	0	1000	0
FMNRx	FMN reductase	[c] : fmn + h + nadh --> fmnh2 + nad	( ECW_m1047 or ECW_m4144 )	ECW_m1047 ECW_m4144	Cofactor and Prosthetic Group Biosynthesis	0	0	1000	0
FMNRx2	FMN reductase	[c] : fmn + h + nadph --> fmnh2 + nadp	( ECW_m1047 or ( ECW_m2971 and ECW_m2972 ) or ECW_m4144 )	ECW_m1047 ECW_m2971 ECW_m2972 ECW_m4144	Cofactor and Prosthetic Group Biosynthesis	0	0	1000	0
FORt2pp	formate transport via proton symport uptake only periplasm	for[p] + h[p] --> for[c] + h[c]	( ECW_m1014 or ECW_m2715 )	ECW_m1014 ECW_m2715	Transport Inner Membrane	0	0	1000	0
FORtex	formate transport via diffusion extracellular to periplasm	for[e] <==> for[p]	( ECW_m0355 or ECW_m1039 or ECW_m1509 or ECW_m2416 )	ECW_m0355 ECW_m1039 ECW_m1509 ECW_m2416	Transport Outer Membrane Porin	1	-1000	1000	0
FORtppi	formate transport via diffusion cytoplasm to periplasm	for[c] --> for[p]	( ECW_m1014 or ECW_m2715 )	ECW_m1014 ECW_m2715	Transport Inner Membrane	0	0	1000	0
FRD2	fumarate reductase	[c] : fum + mql8 --> mqn8 + succ	( ECW_m4515 and ECW_m4516 and ECW_m4517 and ECW_m4518 )	ECW_m4515 ECW_m4516 ECW_m4517 ECW_m4518	Citric Acid Cycle	0	0	1000	0
FRD3	fumarate reductase	[c] : 2dmmql8 + fum --> 2dmmq8 + succ	( ECW_m4515 and ECW_m4516 and ECW_m4517 and ECW_m4518 )	ECW_m4515 ECW_m4516 ECW_m4517 ECW_m4518	Citric Acid Cycle	0	0	1000	0
FRK	fructokinase	[c] : fru + atp --> f6p + adp	ECW_m2595	ECW_m2595	Alternate Carbon Metabolism	0	0	1000	0
FRUK	fructose 1 phosphate kinase	[c] : atp + f1p --> adp + fdp + h	ECW_m2369	ECW_m2369	Alternate Carbon Metabolism	0	0	1000	0
FRULYSDG	Fructoselysine phosphate deglycase	[c] : frulysp + h2o <==> g6p + lys-L	ECW_m3627	ECW_m3627	Alternate Carbon Metabolism	1	-1000	1000	0
FRULYSE	fructoselysine 3 epimerase	[c] : psclys <==> frulys	ECW_m3628	ECW_m3628	Alternate Carbon Metabolism	1	-1000	1000	0
FRULYSK	Fructoselysine Kinase	[c] : atp + frulys --> adp + frulysp + h	ECW_m3629	ECW_m3629	Alternate Carbon Metabolism	0	0	1000	0
FRULYSt2pp	Fructoselysine transport via proton symport periplasm	frulys[p] + h[p] --> frulys[c] + h[c]	ECW_m3626	ECW_m3626	Transport Inner Membrane	0	0	1000	0
FRULYStex	fructoselysine transporter via diffusion extracellular	frulys[e] <==> frulys[p]	( ECW_m0355 or ECW_m1039 or ECW_m1509 or ECW_m2416 )	ECW_m0355 ECW_m1039 ECW_m1509 ECW_m2416	Transport Outer Membrane Porin	1	-1000	1000	0
FRUURt2rpp	D fructuronate transport via proton symport reversible periplasm	fruur[p] + h[p] <==> fruur[c] + h[c]	ECW_m4678	ECW_m4678	Transport Inner Membrane	1	-1000	1000	0
FRUURtex	D fructuronate transport via diffusion extracellular	fruur[e] <==> fruur[p]	( ECW_m0355 or ECW_m1039 or ECW_m1509 or ECW_m2416 )	ECW_m0355 ECW_m1039 ECW_m1509 ECW_m2416	Transport Outer Membrane Porin	1	-1000	1000	0
FRUpts2pp	Fructose transport via PEPPyr PTS f6p generating periplasm	fru[p] + pep[c] --> f6p[c] + pyr[c]	( ECW_m1987 and ECW_m1988 and ECW_m1989 and ECW_m2644 and ECW_m2645 )	ECW_m1987 ECW_m1988 ECW_m1989 ECW_m2644 ECW_m2645	Transport Inner Membrane	0	0	1000	0
FRUptspp	D fructose transport via PEPPyr PTS periplasm	fru[p] + pep[c] --> f1p[c] + pyr[c]	( ECW_m2368 and ECW_m2370 and ECW_m2644 and ECW_m2645 )	ECW_m2368 ECW_m2370 ECW_m2644 ECW_m2645	Transport Inner Membrane	0	0	1000	0
FRUtex	D fructose transport via diffusion extracellular to periplasm	fru[e] <==> fru[p]	( ECW_m0355 or ECW_m1039 or ECW_m1509 or ECW_m2416 )	ECW_m0355 ECW_m1039 ECW_m1509 ECW_m2416	Transport Outer Membrane Porin	1	-1000	1000	0
FTHFD	formyltetrahydrofolate deformylase	[c] : 10fthf + h2o --> for + h + thf	ECW_m1324	ECW_m1324	Folate Metabolism	0	0	1000	0
FUCtex	L fucose transport via diffusion extracellular to periplasm	fuc-L[e] <==> fuc-L[p]	( ECW_m0355 or ECW_m1039 or ECW_m1509 or ECW_m2416 )	ECW_m0355 ECW_m1039 ECW_m1509 ECW_m2416	Transport Outer Membrane Porin	1	-1000	1000	0
FUCtpp	L fucose transport via proton symport periplasm	fuc-L[p] + h[p] <==> fuc-L[c] + h[c]	ECW_m3011	ECW_m3011	Transport Inner Membrane	1	-1000	1000	0
FUM	fumarase	[c] : fum + h2o <==> mal-L	( ECW_m1777 or ECW_m4482 or ECW_m1776 )	ECW_m1776 ECW_m1777 ECW_m4482	Citric Acid Cycle	1	-1000	1000	0
FUMt2_2pp	Fumarate transport via proton symport 2 H periplasm	fum[p] + (2) h[p] --> fum[c] + (2) h[c]	ECW_m3791	ECW_m3791	Transport Inner Membrane	0	0	1000	0
FUMt2_3pp	Fumarate transport via proton symport 3 H periplasm	fum[p] + (3) h[p] --> fum[c] + (3) h[c]	( ECW_m4499 or ECW_m4483 or ECW_m0676 )	ECW_m0676 ECW_m4483 ECW_m4499	Transport Inner Membrane	0	0	1000	0
FUMtex	Fumarate transport via diffusion extracellular to periplasm	fum[e] <==> fum[p]	( ECW_m0355 or ECW_m1039 or ECW_m1509 or ECW_m2416 )	ECW_m0355 ECW_m1039 ECW_m1509 ECW_m2416	Transport Outer Membrane Porin	1	-1000	1000	0
G1PACT	glucosamine 1 phosphate N acetyltransferase	[c] : accoa + gam1p --> acgam1p + coa + h	ECW_m4033	ECW_m4033	Cell Envelope Biosynthesis	0	0	1000	0
G1PPpp	Glucose 1 phosphatase	[p] : g1p + h2o --> glc-D + pi	ECW_m1112	ECW_m1112	GlycolysisGluconeogenesis	0	0	1000	0
G1PTT	glucose 1 phosphate thymidylyltransferase	[c] : dttp + g1p + h --> dtdpglu + ppi	ECW_m4087	ECW_m4087	Cell Envelope Biosynthesis	0	0	1000	0
G1Ptex	D glucose 1 phosphate transport via diffusion	g1p[e] <==> g1p[p]	( ECW_m0355 or ECW_m1039 or ECW_m1509 or ECW_m2416 )	ECW_m0355 ECW_m1039 ECW_m1509 ECW_m2416	Transport Outer Membrane Porin	1	-1000	1000	0
G1SAT	glutamate 1 semialdehyde aminotransferase	[c] : glu1sa <==> 5aop	ECW_m0151	ECW_m0151	Cofactor and Prosthetic Group Biosynthesis	1	-1000	1000	0
G2PPpp	glycerol 2 phosphate phosphatase periplasmic	[p] : glyc2p + h2o --> glyc + pi	ECW_m4420	ECW_m4420	Alternate Carbon Metabolism	0	0	1000	0
G3PAT120	glycerol 3 phosphate acyltransferase C120	[c] : ddcaACP + glyc3p --> 1ddecg3p + ACP	ECW_m4407	ECW_m4407	Glycerophospholipid Metabolism	0	0	1000	0
G3PAT140	glycerol 3 phosphate acyltransferase C140	[c] : glyc3p + myrsACP --> 1tdecg3p + ACP	ECW_m4407	ECW_m4407	Glycerophospholipid Metabolism	0	0	1000	0
G3PAT141	glycerol 3 phosphate acyltransferase C141	[c] : glyc3p + tdeACP --> 1tdec7eg3p + ACP	ECW_m4407	ECW_m4407	Glycerophospholipid Metabolism	0	0	1000	0
G3PAT160	glycerol 3 phosphate acyltransferase C160	[c] : glyc3p + palmACP --> 1hdecg3p + ACP	ECW_m4407	ECW_m4407	Glycerophospholipid Metabolism	0	0	1000	0
G3PAT161	glycerol 3 phosphate acyltransferase C161	[c] : glyc3p + hdeACP --> 1hdec9eg3p + ACP	ECW_m4407	ECW_m4407	Glycerophospholipid Metabolism	0	0	1000	0
G3PAT180	glycerol 3 phosphate acyltransferase C180	[c] : glyc3p + ocdcaACP --> 1odecg3p + ACP	ECW_m4407	ECW_m4407	Glycerophospholipid Metabolism	0	0	1000	0
G3PAT181	glycerol 3 phosphate acyltransferase C181	[c] : glyc3p + octeACP --> 1odec11eg3p + ACP	ECW_m4407	ECW_m4407	Glycerophospholipid Metabolism	0	0	1000	0
G3PCabcpp	sn glycerol 3 phosphocholine transport via ABC system periplasm	atp[c] + g3pc[p] + h2o[c] --> adp[c] + g3pc[c] + h[c] + pi[c]	( ECW_m3711 and ECW_m3712 and ECW_m3709 and ECW_m3710 )	ECW_m3709 ECW_m3710 ECW_m3711 ECW_m3712	Transport Inner Membrane	0	0	1000	0
G3PCtex	glycero 3 phosphocholine transport via diffusion extracellular to periplasm	g3pc[e] <==> g3pc[p]	( ECW_m0355 or ECW_m1039 or ECW_m1509 or ECW_m2416 )	ECW_m0355 ECW_m1039 ECW_m1509 ECW_m2416	Transport Outer Membrane Porin	1	-1000	1000	0
G3PD2	glycerol 3 phosphate dehydrogenase NADP	[c] : glyc3p + nadp <==> dhap + h + nadph	ECW_m3887	ECW_m3887	Alternate Carbon Metabolism	1	-1000	1000	0
G3PD5	glycerol 3 phosphate dehydrogenase ubiquinone 8	[c] : glyc3p + q8 --> dhap + q8h2	( ( ECW_m2435 and ECW_m2436 and ECW_m2437 ) or ECW_m3683 )	ECW_m2435 ECW_m2436 ECW_m2437 ECW_m3683	Oxidative Phosphorylation	0	0	1000	0
G3PD6	glycerol 3 phosphate dehydrogenase menaquinone 8	[c] : glyc3p + mqn8 --> dhap + mql8	( ECW_m2435 and ECW_m2436 and ECW_m2437 )	ECW_m2435 ECW_m2436 ECW_m2437	Oxidative Phosphorylation	0	0	1000	0
G3PD7	glycerol 3 phosphate dehydrogenase demethylmenaquinone 8	[c] : 2dmmq8 + glyc3p --> 2dmmql8 + dhap	( ECW_m2435 and ECW_m2436 and ECW_m2437 )	ECW_m2435 ECW_m2436 ECW_m2437	Oxidative Phosphorylation	0	0	1000	0
G3PEabcpp	sn glycerol 3 phosphoethanolamine transport via ABC system periplasm	atp[c] + g3pe[p] + h2o[c] --> adp[c] + g3pe[c] + h[c] + pi[c]	( ECW_m3711 and ECW_m3712 and ECW_m3709 and ECW_m3710 )	ECW_m3709 ECW_m3710 ECW_m3711 ECW_m3712	Transport Inner Membrane	0	0	1000	0
G3PEtex	glycero 3 phosphoethanolamine transport via diffusion extracellular to periplasm	g3pe[e] <==> g3pe[p]	( ECW_m0355 or ECW_m1039 or ECW_m1509 or ECW_m2416 )	ECW_m0355 ECW_m1039 ECW_m1509 ECW_m2416	Transport Outer Membrane Porin	1	-1000	1000	0
G3PGabcpp	sn glycerol 3 phosphoglycerol transport via ABC system periplasm	atp[c] + g3pg[p] + h2o[c] --> adp[c] + g3pg[c] + h[c] + pi[c]	( ECW_m3711 and ECW_m3712 and ECW_m3709 and ECW_m3710 )	ECW_m3709 ECW_m3710 ECW_m3711 ECW_m3712	Transport Inner Membrane	0	0	1000	0
G3PGtex	glycerophoglycerol transport via diffusion extracellular to periplasm	g3pg[e] <==> g3pg[p]	( ECW_m0355 or ECW_m1039 or ECW_m1509 or ECW_m2416 )	ECW_m0355 ECW_m1039 ECW_m1509 ECW_m2416	Transport Outer Membrane Porin	1	-1000	1000	0
G3PIabcpp	sn glycerol 3 phosphoethanolamine transport via ABC system periplasm	atp[c] + g3pi[p] + h2o[c] --> adp[c] + g3pi[c] + h[c] + pi[c]	( ECW_m3711 and ECW_m3712 and ECW_m3709 and ECW_m3710 )	ECW_m3709 ECW_m3710 ECW_m3711 ECW_m3712	Transport Inner Membrane	0	0	1000	0
G3PItex	glycero 3 phospho 1 inositol transport via diffusion extracellular to periplasm	g3pi[e] <==> g3pi[p]	( ECW_m0355 or ECW_m1039 or ECW_m1509 or ECW_m2416 )	ECW_m0355 ECW_m1039 ECW_m1509 ECW_m2416	Transport Outer Membrane Porin	1	-1000	1000	0
G3PSabcpp	sn glycerol 3 phosphoserine transport via ABC system periplasm	atp[c] + g3ps[p] + h2o[c] --> adp[c] + g3ps[c] + h[c] + pi[c]	( ECW_m3711 and ECW_m3712 and ECW_m3709 and ECW_m3710 )	ECW_m3709 ECW_m3710 ECW_m3711 ECW_m3712	Transport Inner Membrane	0	0	1000	0
G3PStex	glycerophosphserine transport via diffusion extracellular to periplasm	g3ps[e] <==> g3ps[p]	( ECW_m0355 or ECW_m1039 or ECW_m1509 or ECW_m2416 )	ECW_m0355 ECW_m1039 ECW_m1509 ECW_m2416	Transport Outer Membrane Porin	1	-1000	1000	0
G3PT	glycerol 3 phosphatase	[c] : glyc3p + h2o --> glyc + pi	ECW_m0880	ECW_m0880	Alternate Carbon Metabolism	0	0	1000	0
G5SADs	L glutamate 5 semialdehyde dehydratase spontaneous	[c] : glu5sa --> 1pyr5c + h2o + h	s0001	s0001	Arginine and Proline Metabolism	0	0	1000	0
G5SD	glutamate 5 semialdehyde dehydrogenase	[c] : glu5p + h + nadph --> glu5sa + nadp + pi	ECW_m0357	ECW_m0357	Arginine and Proline Metabolism	0	0	1000	0
G6PDA	glucosamine 6 phosphate deaminase	[c] : gam6p + h2o --> f6p + nh4	ECW_m0729	ECW_m0729	Alternate Carbon Metabolism	0	0	1000	0
G6PDH2r	glucose 6 phosphate dehydrogenase	[c] : g6p + nadp <==> 6pgl + h + nadph	ECW_m2026	ECW_m2026	Pentose Phosphate Pathway	1	-1000	1000	0
G6PP	glucose 6 phosphate phosphatase	[c] : g6p + h2o --> glc-D + pi	ECW_m0880	ECW_m0880	GlycolysisGluconeogenesis	0	0	1000	0
G6Pt6_2pp	Glucose 6 phosphate transport via phosphate antiport periplasm	g6p[p] + (2) pi[c] --> g6p[c] + (2) pi[p]	ECW_m3964	ECW_m3964	Transport Inner Membrane	0	0	1000	0
G6Ptex	glucose 6 phosphate transport via diffusion extracellular to periplasm	g6p[e] <==> g6p[p]	( ECW_m0355 or ECW_m1039 or ECW_m1509 or ECW_m2416 )	ECW_m0355 ECW_m1039 ECW_m1509 ECW_m2416	Transport Outer Membrane Porin	1	-1000	1000	0
GAL1PPpp	D galactose 1 phosphatase	[p] : gal1p + h2o --> gal + pi	ECW_m1112	ECW_m1112	Alternate Carbon Metabolism	0	0	1000	0
GAL1Ptex	D galactose 1 phosphate transport via diffusion extracellular to periplasm	gal1p[e] <==> gal1p[p]	( ECW_m0355 or ECW_m1039 or ECW_m1509 or ECW_m2416 )	ECW_m0355 ECW_m1039 ECW_m1509 ECW_m2416	Transport Outer Membrane Porin	1	-1000	1000	0
GALBDtex	beta D galactose transport via diffusion extracellular to periplasm	gal-bD[e] <==> gal-bD[p]	( ECW_m0355 or ECW_m1039 or ECW_m1509 or ECW_m2416 )	ECW_m0355 ECW_m1039 ECW_m1509 ECW_m2416	Transport Outer Membrane Porin	1	-1000	1000	0
GALCTD	galactarate dehydratase	[c] : galct-D --> 5dh4dglc + h2o	ECW_m3396	ECW_m3396	Alternate Carbon Metabolism	0	0	1000	0
GALCTLO	L galactonate oxidoreductase	[c] : galctn-L + nad --> h + nadh + tagur	ECW_m4718	ECW_m4718	Alternate Carbon Metabolism	0	0	1000	0
GALCTND	galactonate dehydratase	[c] : galctn-D --> 2dh3dgal + h2o	ECW_m3991	ECW_m3991	Alternate Carbon Metabolism	0	0	1000	0
GALCTNLt2pp	L galactonate transport via proton symport periplasm	galctn-L[p] + h[p] --> galctn-L[c] + h[c]	ECW_m4716	ECW_m4716	Transport Inner Membrane	0	0	1000	0
GALCTNLtex	L galactonate transport via diffusion extracellular to periplasm	galctn-L[e] <==> galctn-L[p]	( ECW_m2416 or ECW_m1509 or ECW_m1039 or ECW_m0355 )	ECW_m0355 ECW_m1039 ECW_m1509 ECW_m2416	Transport Outer Membrane Porin	1	-1000	1000	0
GALCTNt2pp	D galactonate transport via proton symport periplasm	galctn-D[p] + h[p] --> galctn-D[c] + h[c]	ECW_m3990	ECW_m3990	Transport Inner Membrane	0	0	1000	0
GALCTNtex	D galactonate transport via diffusion extracellular to periplasm	galctn-D[e] <==> galctn-D[p]	( ECW_m0355 or ECW_m1039 or ECW_m1509 or ECW_m2416 )	ECW_m0355 ECW_m1039 ECW_m1509 ECW_m2416	Transport Outer Membrane Porin	1	-1000	1000	0
GALCTt2rpp	D galactarte transport via proton symport reversible periplasm	galct-D[p] + h[p] <==> galct-D[c] + h[c]	( ECW_m3395 or ECW_m2998 )	ECW_m2998 ECW_m3395	Transport Inner Membrane	1	-1000	1000	0
GALCTtex	D galactarte transport via diffusion extracellular to periplasm	galct-D[e] <==> galct-D[p]	( ECW_m0355 or ECW_m1039 or ECW_m1509 or ECW_m2416 )	ECW_m0355 ECW_m1039 ECW_m1509 ECW_m2416	Transport Outer Membrane Porin	1	-1000	1000	0
GALKr	galactokinase	[c] : atp + gal <==> adp + gal1p + h	( ECW_m0812 or ECW_m2202 )	ECW_m0812 ECW_m2202	Alternate Carbon Metabolism	1	-1000	1000	0
GALM2pp	aldose 1 epimerase	[p] : gal-bD --> gal	ECW_m0811	ECW_m0811	Alternate Carbon Metabolism	0	0	1000	0
GALS3	a galactosidase melibiose	[c] : h2o + melib --> gal + glc-D	ECW_m4479	ECW_m4479	Alternate Carbon Metabolism	0	0	1000	0
GALTptspp	Galactitol transport via PEPPyr PTS periplasm	galt[p] + pep[c] --> galt1p[c] + pyr[c]	( ECW_m2295 and ECW_m2294 and ECW_m2293 and ECW_m2644 and ECW_m2645 )	ECW_m2293 ECW_m2294 ECW_m2295 ECW_m2644 ECW_m2645	Transport Inner Membrane	0	0	1000	0
GALTtex	Galactitol transport via diffusion extracellular to periplasm	galt[e] <==> galt[p]	( ECW_m0355 or ECW_m1039 or ECW_m1509 or ECW_m2416 )	ECW_m0355 ECW_m1039 ECW_m1509 ECW_m2416	Transport Outer Membrane Porin	1	-1000	1000	0
GALURt2rpp	D galacturonate transport via proton symport reversible periplasm	galur[p] + h[p] <==> galur[c] + h[c]	ECW_m3360	ECW_m3360	Transport Inner Membrane	1	-1000	1000	0
GALURtex	D galacturonate transport via diffusion extracellular to periplasm	galur[e] <==> galur[p]	( ECW_m0355 or ECW_m1039 or ECW_m1509 or ECW_m2416 )	ECW_m0355 ECW_m1039 ECW_m1509 ECW_m2416	Transport Outer Membrane Porin	1	-1000	1000	0
GALUi	UTP glucose 1 phosphate uridylyltransferase irreversible	[c] : g1p + h + utp --> ppi + udpg	ECW_m1328	ECW_m1328	Cell Envelope Biosynthesis	0	0	1000	0
GALabcpp	D galactose transport via ABC system periplasm	atp[c] + gal[p] + h2o[c] --> adp[c] + gal[c] + h[c] + pi[c]	( ECW_m2350 and ECW_m2351 and ECW_m2349 )	ECW_m2349 ECW_m2350 ECW_m2351	Transport Inner Membrane	0	0	1000	0
GALt2pp	D galactose transport in via proton symport periplasm	gal[p] + h[p] --> gal[c] + h[c]	ECW_m3201	ECW_m3201	Transport Inner Membrane	0	0	1000	0
GALtex	D galactose transport via diffusion extracellular to periplasm	gal[e] <==> gal[p]	( ECW_m0355 or ECW_m1039 or ECW_m1509 or ECW_m2416 )	ECW_m0355 ECW_m1039 ECW_m1509 ECW_m2416	Transport Outer Membrane Porin	1	-1000	1000	0
GAM6Pt6_2pp	D Glucosamine 6 phosphate transport via phosphate antiport periplasm	gam6p[p] + (2) pi[c] --> gam6p[c] + (2) pi[p]	ECW_m3964	ECW_m3964	Transport Inner Membrane	0	0	1000	0
GAMAN6Ptex	D glucosamine 6 phosphate transport via diffusion extracellular to periplasm	gam6p[e] <==> gam6p[p]	( ECW_m0355 or ECW_m1039 or ECW_m1509 or ECW_m2416 )	ECW_m0355 ECW_m1039 ECW_m1509 ECW_m2416	Transport Outer Membrane Porin	1	-1000	1000	0
GAMptspp	D glucosamine transport via PEPPyr PTS periplasm	gam[p] + pep[c] --> gam6p[c] + pyr[c]	( ECW_m1987 and ECW_m1988 and ECW_m1989 and ECW_m2644 and ECW_m2645 )	ECW_m1987 ECW_m1988 ECW_m1989 ECW_m2644 ECW_m2645	Transport Inner Membrane	0	0	1000	0
GAMtex	D glucosamine transport via diffusion extracellular to periplasm	gam[e] <==> gam[p]	( ECW_m0355 or ECW_m1039 or ECW_m1509 or ECW_m2416 )	ECW_m0355 ECW_m1039 ECW_m1509 ECW_m2416	Transport Outer Membrane Porin	1	-1000	1000	0
GAPD	glyceraldehyde 3 phosphate dehydrogenase	[c] : g3p + nad + pi <==> 13dpg + h + nadh	( ECW_m1545 or ECW_m1948 )	ECW_m1948	GlycolysisGluconeogenesis	1	-1000	1000	0
GARFT	phosphoribosylglycinamide formyltransferase	[c] : 10fthf + gar <==> fgam + h + thf	ECW_m2723	ECW_m2723	Purine and Pyrimidine Biosynthesis	1	-1000	1000	0
GART	GAR transformylase T	[c] : atp + for + gar --> adp + fgam + h + pi	ECW_m2023	ECW_m2023	Purine and Pyrimidine Biosynthesis	0	0	1000	0
GBBTNtex	gamma butyrobetaine transport via diffusion extracellular to periplasm	gbbtn[e] <==> gbbtn[p]	( ECW_m0355 or ECW_m1039 or ECW_m1509 or ECW_m2416 )	ECW_m0355 ECW_m1039 ECW_m1509 ECW_m2416	Transport Outer Membrane Porin	1	-1000	1000	0
GCALDD	Glycolaldehyde dehydrogenase	[c] : gcald + h2o + nad --> glyclt + (2) h + nadh	ECW_m1544	ECW_m1544	Folate Metabolism	0	0	1000	0
GDMANE	GDP 4 dehydro 6 deoxy D mannose epimerase	[c] : gdpddman --> gdpofuc	ECW_m2209	ECW_m2209	Cell Envelope Biosynthesis	0	0	1000	0
GDPDPK	GDP diphosphokinase	[c] : atp + gdp --> amp + h + ppgpp	( ECW_m2993 or ECW_m3926 )	ECW_m2993 ECW_m3926	Cofactor and Prosthetic Group Biosynthesis	0	0	1000	0
GDPMNH	GDP mannose mannosyl hydrolase	[c] : gdpmann + h2o --> gdp + h + man	ECW_m2208	ECW_m2208	Cell Envelope Biosynthesis	0	0	1000	0
GDPMNP	GDP mannose phyrophosphatase	[c] : gdpmann + h2o --> gmp + (2) h + man1p	ECW_m2686	ECW_m2686	Cell Envelope Biosynthesis	0	0	1000	0
GDPtex	GDP transport via diffusion extracellular to periplasm	gdp[e] <==> gdp[p]	( ECW_m0355 or ECW_m1509 or ECW_m2416 or ECW_m1039 )	ECW_m0355 ECW_m1039 ECW_m1509 ECW_m2416	Transport Outer Membrane Porin	1	-1000	1000	0
GF6PTA	glutamine fructose 6 phosphate transaminase	[c] : f6p + gln-L --> gam6p + glu-L	ECW_m4032	ECW_m4032	Cell Envelope Biosynthesis	0	0	1000	0
GGGABADr	gamma glutamyl gamma aminobutyric acid dehydrogenase	[c] : ggbutal + h2o + nadp <==> gg4abut + (2) h + nadph	ECW_m1396	ECW_m1396	Alternate Carbon Metabolism	1	-1000	1000	0
GGGABAH	gamma glutamyl gamma aminobutyric acid hydrolase	[c] : gg4abut + h2o --> 4abut + glu-L	ECW_m1394	ECW_m1394	Alternate Carbon Metabolism	0	0	1000	0
GGPTRCO	gamma glutamyl putrescine oxidase	[c] : ggptrc + h2o + o2 --> ggbutal + h2o2 + nh4	ECW_m1397	ECW_m1397	Alternate Carbon Metabolism	0	0	1000	0
GGPTRCS	gamma glutamyl putrescine synthase	[c] : atp + glu-L + ptrc --> adp + ggptrc + h + pi	ECW_m1393	ECW_m1393	Alternate Carbon Metabolism	0	0	1000	0
GHMT2r	glycine hydroxymethyltransferase reversible	[c] : ser-L + thf <==> gly + h2o + mlthf	ECW_m2777	ECW_m2777	Glycine and Serine Metabolism	1	-1000	1000	0
GK1	guanylate kinase GMPATP	[c] : atp + gmp <==> adp + gdp	ECW_m3924	ECW_m3924	Nucleotide Salvage Pathway	1	-1000	1000	0
GLBRAN2	1 4 alpha glucan branching enzyme glycogen bglycogen	[c] : glycogen --> bglycogen	ECW_m3692	ECW_m3692	GlycolysisGluconeogenesis	0	0	1000	0
GLCATr	D glucose O acetyltransferase	[c] : accoa + glc-D <==> acglc-D + coa	ECW_m0531	ECW_m0531	Alternate Carbon Metabolism	1	-1000	1000	0
GLCDpp	Glucose dehydrogenase ubiquinone 8 as acceptor periplasm	glc-D[p] + h2o[p] + q8[c] --> glcn[p] + h[p] + q8h2[c]	( ECW_m0895 or ECW_m0121 )	ECW_m0121 ECW_m0895	Oxidative Phosphorylation	0	0	1000	0
GLCNt2rpp	D gluconate transport via proton symport reversible periplasm	glcn[p] + h[p] <==> glcn[c] + h[c]	( ECW_m4678 or ECW_m3695 or ECW_m3673 or ECW_m4625 )	ECW_m3673 ECW_m4625 ECW_m4678 ECW_m3695	Transport Inner Membrane	1	-1000	1000	0
GLCNtex	D gluconate transport via diffusion extracellular to periplasm	glcn[e] <==> glcn[p]	( ECW_m0355 or ECW_m1039 or ECW_m1509 or ECW_m2416 )	ECW_m0355 ECW_m1039 ECW_m1509 ECW_m2416	Transport Outer Membrane Porin	1	-1000	1000	0
GLCP	glycogen phosphorylase	[c] : glycogen + pi --> g1p	( ECW_m3688 or ECW_m3675 )	ECW_m3675 ECW_m3688	GlycolysisGluconeogenesis	0	0	1000	0
GLCP2	glycogen phosphorylase	[c] : bglycogen + pi --> g1p	( ECW_m3675 or ECW_m3688 )	ECW_m3675 ECW_m3688	GlycolysisGluconeogenesis	0	0	1000	0
GLCRAL	5 dehydro 4 deoxyglucarate aldolase	[c] : 5dh4dglc --> 2h3oppan + pyr	ECW_m3394	ECW_m3394	Alternate Carbon Metabolism	0	0	1000	0
GLCRD	glucarate dehydratase	[c] : glcr --> 5dh4dglc + h2o	( ECW_m2996 or ECW_m2997 )	ECW_m2996 ECW_m2997	Alternate Carbon Metabolism	0	0	1000	0
GLCRt2rpp	D glucarate transport via proton symport reversible periplasm	glcr[p] + h[p] <==> glcr[c] + h[c]	( ECW_m3395 or ECW_m2998 )	ECW_m2998 ECW_m3395	Transport Inner Membrane	1	-1000	1000	0
GLCRtex	D glucarate transport via diffusion extracellular to periplasm	glcr[e] <==> glcr[p]	( ECW_m0355 or ECW_m1039 or ECW_m1509 or ECW_m2416 )	ECW_m0355 ECW_m1039 ECW_m1509 ECW_m2416	Transport Outer Membrane Porin	1	-1000	1000	0
GLCS1	glycogen synthase ADPGlc	[c] : adpglc --> adp + glycogen + h	ECW_m3689	ECW_m3689	GlycolysisGluconeogenesis	0	0	1000	0
GLCUR1Ptex	D glucuronate 1 phosphate transport via diffusion extracellular to periplasm	glcur1p[e] <==> glcur1p[p]	( ECW_m0355 or ECW_m1039 or ECW_m1509 or ECW_m2416 )	ECW_m0355 ECW_m1039 ECW_m1509 ECW_m2416	Transport Outer Membrane Porin	1	-1000	1000	0
GLCURt2rpp	D glucuronate transport via proton symport reversible periplasm	glcur[p] + h[p] <==> glcur[c] + h[c]	( ECW_m4218 or ECW_m3360 )	ECW_m3360 ECW_m4218	Transport Inner Membrane	1	-1000	1000	0
GLCURtex	D glucuronat transport via diffusion extracellular to periplasm	glcur[e] <==> glcur[p]	( ECW_m0355 or ECW_m1039 or ECW_m1509 or ECW_m2416 )	ECW_m0355 ECW_m1039 ECW_m1509 ECW_m2416	Transport Outer Membrane Porin	1	-1000	1000	0
GLCabcpp	D glucose transport via ABC system periplasm	atp[c] + glc-D[p] + h2o[c] --> adp[c] + glc-D[c] + h[c] + pi[c]	( ECW_m2350 and ECW_m2351 and ECW_m2349 )	ECW_m2349 ECW_m2350 ECW_m2351	Transport Inner Membrane	0	0	1000	0
GLCptspp	D glucose transport via PEPPyr PTS periplasm	glc-D[p] + pep[c] --> g6p[c] + pyr[c]	( ( ECW_m2646 and ECW_m1209 and ECW_m2644 and ECW_m2645 ) or ( ECW_m1987 and ECW_m1988 and ECW_m1989 and ECW_m2644 and ECW_m2645 ) or ( ECW_m2646 and ECW_m1787 and ECW_m2644 and ECW_m2645 ) )	ECW_m1209 ECW_m1787 ECW_m1987 ECW_m1988 ECW_m1989 ECW_m2644 ECW_m2645 ECW_m2646	Transport Inner Membrane	0	0	1000	0
GLCt2pp	D glucose transport in via proton symport periplasm	glc-D[p] + h[p] --> glc-D[c] + h[c]	ECW_m3201	ECW_m3201	Transport Inner Membrane	0	0	1000	0
GLCtex	glucose transport via diffusion extracellular to periplasm	glc-D[e] <==> glc-D[p]	( ECW_m0355 or ECW_m1039 or ECW_m1509 or ECW_m2416 )	ECW_m0355 ECW_m1039 ECW_m1509 ECW_m2416	Transport Outer Membrane Porin	1	-1000	1000	0
GLCtexi	D glucoseMaltotriose transport via diffusion extracellular to periplasm irreversible	glc-D[e] --> glc-D[p]	ECW_m4400	ECW_m4400	Transport Outer Membrane	0	0	1000	0
GLDBRAN2	glycogen debranching enzyme bglycogen glycogen	[c] : bglycogen --> glycogen	ECW_m3691	ECW_m3691	GlycolysisGluconeogenesis	0	0	1000	0
GLGC	glucose 1 phosphate adenylyltransferase	[c] : atp + g1p + h --> adpglc + ppi	ECW_m3690	ECW_m3690	GlycolysisGluconeogenesis	0	0	1000	0
GLNS	glutamine synthetase	[c] : atp + glu-L + nh4 --> adp + gln-L + h + pi	( ECW_m4174 or ECW_m1393 )	ECW_m1393 ECW_m4174	Glutamate metabolism	0	0	1000	0
GLNTRS	Glutaminyl tRNA synthetase	[c] : atp + gln-L + trnagln --> amp + glntrna + ppi	ECW_m0732	ECW_m0732	tRNA Charging	0	0	1000	0
GLNabcpp	L glutamine transport via ABC system periplasm	atp[c] + gln-L[p] + h2o[c] --> adp[c] + gln-L[c] + h[c] + pi[c]	( ECW_m0867 and ECW_m0866 and ECW_m0865 )	ECW_m0865 ECW_m0866 ECW_m0867	Transport Inner Membrane	0	0	1000	0
GLNtex	L glutamine transport via diffusion extracellular to periplasm	gln-L[e] <==> gln-L[p]	( ECW_m1039 or ECW_m1509 or ECW_m2416 or ECW_m0355 )	ECW_m0355 ECW_m1039 ECW_m1509 ECW_m2416	Transport Outer Membrane Porin	1	-1000	1000	0
GLTPD	Galactitol 1 phosphate dehydrogenase	[c] : galt1p + nad <==> h + nadh + tag6p-D	ECW_m2292	ECW_m2292	Alternate Carbon Metabolism	1	-1000	1000	0
GLU5K	glutamate 5 kinase	[c] : atp + glu-L --> adp + glu5p	ECW_m0356	ECW_m0356	Arginine and Proline Metabolism	0	0	1000	0
GLUABUTt7pp	4 aminobutyrateglutamate antiport periplasm	4abut[c] + glu-L[p] <==> 4abut[p] + glu-L[c]	ECW_m1620	ECW_m1620	Transport Inner Membrane	1	-1000	1000	0
GLUCYS	gamma glutamylcysteine synthetase	[c] : atp + cys-L + glu-L --> adp + glucys + h + pi	ECW_m2887	ECW_m2887	Cofactor and Prosthetic Group Biosynthesis	0	0	1000	0
GLUDC	Glutamate Decarboxylase	[c] : glu-L + h --> 4abut + co2	( ECW_m3780 or ECW_m1621 )	ECW_m1621 ECW_m3780	Glutamate Metabolism	0	0	1000	0
GLUDy	glutamate dehydrogenase NADP	[c] : glu-L + h2o + nadp <==> akg + h + nadph + nh4	ECW_m1930	ECW_m1930	Glutamate Metabolism	1	-1000	1000	0
GLUN	glutaminase	[c] : gln-L + h2o --> glu-L + nh4	( ECW_m1982 or ECW_m0558 or ECW_m1653 )	ECW_m0558 ECW_m1653 ECW_m1982	Glutamate Metabolism	0	0	1000	0
GLUNpp	glutaminase	[p] : gln-L + h2o --> glu-L + nh4	ECW_m3215	ECW_m3215	Glutamate Metabolism	0	0	1000	0
GLUPRT	glutamine phosphoribosyldiphosphate amidotransferase	[c] : gln-L + h2o + prpp --> glu-L + ppi + pram	ECW_m2501	ECW_m2501	Purine and Pyrimidine Biosynthesis	0	0	1000	0
GLUR	glutamate racemase	[c] : glu-D <==> glu-L	ECW_m4325	ECW_m4325	Cell Envelope Biosynthesis	1	-1000	1000	0
GLUSy	glutamate synthase NADPH	[c] : akg + gln-L + h + nadph --> (2) glu-L + nadp	( ECW_m3485 and ECW_m3486 )	ECW_m3485 ECW_m3486	Glutamate metabolism	0	0	1000	0
GLUTRR	glutamyl tRNA reductase	[c] : glutrna + h + nadph --> glu1sa + nadp + trnaglu	ECW_m1296	ECW_m1296	Cofactor and Prosthetic Group Biosynthesis	0	0	1000	0
GLUTRS	Glutamyl tRNA synthetase	[c] : atp + glu-L + trnaglu --> amp + glutrna + ppi	ECW_m2631	ECW_m2631	Cofactor and Prosthetic Group Biosynthesis	0	0	1000	0
GLUabcpp	L glutamate transport via ABC system periplasm	atp[c] + glu-L[p] + h2o[c] --> adp[c] + glu-L[c] + h[c] + pi[c]	( ECW_m0710 and ECW_m0708 and ECW_m0707 and ECW_m0706 )	ECW_m0706 ECW_m0707 ECW_m0708 ECW_m0710	Transport Inner Membrane	0	0	1000	0
GLUt2rpp	L glutamate transport via proton symport reversible periplasm	glu-L[p] + h[p] <==> glu-L[c] + h[c]	ECW_m4443	ECW_m4443	Transport Inner Membrane	1	-1000	1000	0
GLUt4pp	Naglutamate symport periplasm	glu-L[p] + na1[p] --> glu-L[c] + na1[c]	ECW_m3930	ECW_m3930	Transport Inner Membrane	0	0	1000	0
GLUtex	L glutamate transport via diffusion extracellular to periplasm	glu-L[e] <==> glu-L[p]	( ECW_m0355 or ECW_m1039 or ECW_m1509 or ECW_m2416 )	ECW_m0355 ECW_m1039 ECW_m1509 ECW_m2416	Transport Outer Membrane Porin	1	-1000	1000	0
GLXCL	glyoxalate carboligase	[c] : (2) glx + h --> 2h3oppan + co2	ECW_m0579	ECW_m0579	Glyoxylate Metabolism	0	0	1000	0
GLYALDtex	Glyceraldehyde transport via diffusion extracellular to periplasm	glyald[e] <==> glyald[p]	( ECW_m0355 or ECW_m1039 or ECW_m1509 or ECW_m2416 )	ECW_m0355 ECW_m1039 ECW_m1509 ECW_m2416	Transport Outer Membrane Porin	1	-1000	1000	0
GLYALDtpp	Glyceraldehyde facilitated diffusion periplasm	glyald[p] <==> glyald[c]	ECW_m4279	ECW_m4279	Transport Inner Membrane	1	-1000	1000	0
GLYAT	glycine C acetyltransferase	[c] : accoa + gly <==> 2aobut + coa	ECW_m3896	ECW_m3896	Glycine and Serine Metabolism	1	-1000	1000	0
GLYBabcpp	Glycine betaine transport via ABC system periplasm	atp[c] + glyb[p] + h2o[c] --> adp[c] + glyb[c] + h[c] + pi[c]	( ECW_m2330 and ECW_m2331 and ECW_m2332 and ECW_m2333 )	ECW_m2330 ECW_m2331 ECW_m2332 ECW_m2333	Transport Inner Membrane	0	0	1000	0
GLYBt2pp	Glycine betaine transport via proton symport periplasm	glyb[p] + h[p] --> glyb[c] + h[c]	ECW_m1970	ECW_m1970	Transport Inner Membrane	0	0	1000	0
GLYBtex	Glycine betaine transport via diffusion extracellular to periplasm	glyb[e] <==> glyb[p]	( ECW_m0355 or ECW_m1039 or ECW_m1509 or ECW_m2416 )	ECW_m0355 ECW_m1039 ECW_m1509 ECW_m2416	Transport Outer Membrane Porin	1	-1000	1000	0
GLYC2Ptex	Glycerol 2 phosphate transport via diffusion extracellular to periplasm	glyc2p[e] <==> glyc2p[p]	( ECW_m0355 or ECW_m1039 or ECW_m1509 or ECW_m2416 )	ECW_m0355 ECW_m1039 ECW_m1509 ECW_m2416	Transport Outer Membrane Porin	1	-1000	1000	0
GLYC3Pabcpp	sn Glycerol 3 phosphate transport via ABC system periplasm	atp[c] + glyc3p[p] + h2o[c] --> adp[c] + glyc3p[c] + h[c] + pi[c]	( ECW_m3711 and ECW_m3712 and ECW_m3709 and ECW_m3710 )	ECW_m3709 ECW_m3710 ECW_m3711 ECW_m3712	Transport Inner Membrane	0	0	1000	0
GLYC3Pt6pp	Glycerol 3 phosphate phosphate antiporter periplasm	glyc3p[p] + pi[c] --> glyc3p[c] + pi[p]	ECW_m2434	ECW_m2434	Transport Inner Membrane	0	0	1000	0
GLYC3Ptex	Glycerol 3 phosphate transport via diffusion extracellular to periplasm	glyc3p[e] <==> glyc3p[p]	( ECW_m0355 or ECW_m1039 or ECW_m1509 or ECW_m2416 )	ECW_m0355 ECW_m1039 ECW_m1509 ECW_m2416	Transport Outer Membrane Porin	1	-1000	1000	0
GLYCAt2rpp	D glycerate transport via proton symport reversible periplasm	glyc-R[p] + h[p] <==> glyc-R[c] + h[c]	( ECW_m3395 or ECW_m2998 )	ECW_m2998 ECW_m3395	Transport Inner Membrane	1	-1000	1000	0
GLYCAtex	D glycerate transport via diffusion extracellular to periplasm	glyc-R[e] <==> glyc-R[p]	( ECW_m0355 or ECW_m1039 or ECW_m1509 or ECW_m2416 )	ECW_m0355 ECW_m1039 ECW_m1509 ECW_m2416	Transport Outer Membrane Porin	1	-1000	1000	0
GLYCDx	Glycerol dehydrogenase	[c] : glyc + nad --> dha + h + nadh	ECW_m4302	ECW_m4302	Alternate Carbon Metabolism	0	0	1000	0
GLYCK	glycerate kinase	[c] : atp + glyc-R --> 3pg + adp + h	ECW_m0585	ECW_m0585	Glyoxylate Metabolism	0	0	1000	0
GLYCK2	glycerate kinase	[c] : atp + glyc-R --> 2pg + adp + h	ECW_m3392	ECW_m3392	Glycine and Serine Metabolism	0	0	1000	0
GLYCL	Glycine Cleavage System	[c] : gly + nad + thf --> co2 + mlthf + nadh + nh4	( ECW_m3157 and ECW_m3156 and ECW_m3158 and ECW_m0113 )	ECW_m0113 ECW_m3156 ECW_m3157 ECW_m3158	Folate Metabolism	0	0	1000	0
GLYCLTDx	Glycolate dehydrogenase NAD	[c] : glx + h + nadh --> glyclt + nad	( ECW_m3825 or ECW_m1141 )	ECW_m1141 ECW_m3825	Glyoxylate Metabolism	0	0	1000	0
GLYCLTDy	Glycolate dehydrogenase NADP	[c] : glx + h + nadph --> glyclt + nadp	( ECW_m3825 or ECW_m1141 )	ECW_m1141 ECW_m3825	Glyoxylate Metabolism	0	0	1000	0
GLYCLTt2rpp	glycolate transport via proton symport reversible periplasm	glyclt[p] + h[p] <==> glyclt[c] + h[c]	( ECW_m3882 or ECW_m3240 )	ECW_m3240 ECW_m3882	Transport Inner Membrane	1	-1000	1000	0
GLYCLTt4pp	glycolate transport via sodium symport periplasm	glyclt[p] + na1[p] --> glyclt[c] + na1[c]	ECW_m4433	ECW_m4433	Transport Inner Membrane	0	0	1000	0
GLYCLTtex	glycolate transport via diffusion extracellular to periplasm	glyclt[e] <==> glyclt[p]	( ECW_m0355 or ECW_m1039 or ECW_m1509 or ECW_m2416 )	ECW_m0355 ECW_m1039 ECW_m1509 ECW_m2416	Transport Outer Membrane Porin	1	-1000	1000	0
GLYCTO2	Glycolate oxidase	[c] : glyclt + q8 --> glx + q8h2	( ECW_m3246 and ECW_m3244 and ECW_m3245 )	ECW_m3246 ECW_m3244 ECW_m3245	Alternate Carbon Metabolism	0	0	1000	0
GLYCTO3	Glycolate oxidase	[c] : glyclt + mqn8 --> glx + mql8	( ECW_m3246 and ECW_m3244 and ECW_m3245 )	ECW_m3246 ECW_m3244 ECW_m3245	Alternate Carbon Metabolism	0	0	1000	0
GLYCTO4	Glycolate oxidase	[c] : 2dmmq8 + glyclt --> 2dmmql8 + glx	( ECW_m3246 and ECW_m3244 and ECW_m3245 )	ECW_m3246 ECW_m3244 ECW_m3245	Alternate Carbon Metabolism	0	0	1000	0
GLYCtex	glycerol transport via diffusion extracellular to periplasm	glyc[e] <==> glyc[p]	( ECW_m0355 or ECW_m1039 or ECW_m1509 or ECW_m2416 )	ECW_m0355 ECW_m1039 ECW_m1509 ECW_m2416	Transport Outer Membrane Porin	1	-1000	1000	0
GLYCtpp	glycerol transport via channel periplasm	glyc[c] <==> glyc[p]	( s0001 or ECW_m4279 )	ECW_m4279 s0001	Transport Inner Membrane	1	-1000	1000	0
GLYK	glycerol kinase	[c] : atp + glyc --> adp + glyc3p + h	ECW_m4278	ECW_m4278	Alternate Carbon Metabolism	0	0	1000	0
GLYOX	hydroxyacylglutathione hydrolase	[c] : h2o + lgt-S --> gthrd + h + lac-D	ECW_m0209	ECW_m0209	Methylglyoxal Metabolism	0	0	1000	0
GLYOX3	glyoxalase III	[c] : h2o + mthgxl --> h + lac-D			Methylglyoxal Metabolism	0	0	1000	0
GLYTRS	Glycyl tRNA synthetase	[c] : atp + gly + trnagly --> amp + glytrna + ppi	( ECW_m3832 and ECW_m3833 )	ECW_m3832 ECW_m3833	tRNA Charging	0	0	1000	0
GLYt2pp	glycine transport in via proton symport periplasm	gly[p] + h[p] --> gly[c] + h[c]	( ECW_m4572 or ECW_m1970 )	ECW_m1970 ECW_m4572	Transport Inner Membrane	0	0	1000	0
GLYt4pp	glycine transport in via sodium symport periplasm	gly[p] + na1[p] --> gly[c] + na1[c]	ECW_m0008	ECW_m0008	Transport Inner Membrane	0	0	1000	0
GLYtex	Glycine transport via diffusion extracellular to periplasm	gly[e] <==> gly[p]	( ECW_m0355 or ECW_m1039 or ECW_m1509 or ECW_m2416 )	ECW_m0355 ECW_m1039 ECW_m1509 ECW_m2416	Transport Outer Membrane Porin	1	-1000	1000	0
GMAND	GDP D mannose dehydratase	[c] : gdpmann --> gdpddman + h2o	ECW_m2210	ECW_m2210	Cell Envelope Biosynthesis	0	0	1000	0
GMHEPAT	D glycero D manno hepose 1 phosphate adenyltransferase	[c] : atp + gmhep1p + h --> adphep-DD + ppi	ECW_m3319	ECW_m3319	Lipopolysaccharide Biosynthesis Recycling	0	0	1000	0
GMHEPK	D glycero D manno heptose 7 phosphate kinase	[c] : atp + gmhep7p --> adp + gmhep17bp + h	ECW_m3319	ECW_m3319	Lipopolysaccharide Biosynthesis Recycling	0	0	1000	0
GMHEPPA	D glycero D manno heptose 1 7 bisphosphate phosphatase	[c] : gmhep17bp + h2o --> gmhep1p + pi	ECW_m0197	ECW_m0197	Lipopolysaccharide Biosynthesis Recycling	0	0	1000	0
GMPR	GMP reductase	[c] : gmp + (2) h + nadph --> imp + nadp + nh4	ECW_m0102	ECW_m0102	Purine and Pyrimidine Biosynthesis	0	0	1000	0
GMPS2	GMP synthase	[c] : atp + gln-L + h2o + xmp --> amp + glu-L + gmp + (2) h + ppi	ECW_m2731	ECW_m2731	Purine and Pyrimidine Biosynthesis	0	0	1000	0
GMPtex	GMP transport via diffusion extracellular to periplasm	gmp[e] <==> gmp[p]	( ECW_m0355 or ECW_m1039 or ECW_m1509 or ECW_m2416 )	ECW_m0355 ECW_m1039 ECW_m1509 ECW_m2416	Transport Outer Membrane Porin	1	-1000	1000	0
GND	phosphogluconate dehydrogenase	[c] : 6pgc + nadp --> co2 + nadph + ru5p-D	ECW_m2189	ECW_m2189	Pentose Phosphate Pathway	0	0	1000	0
GNK	gluconokinase	[c] : atp + glcn --> 6pgc + adp + h	( ECW_m4628 or ECW_m3696 )	ECW_m3696 ECW_m4628	Alternate Carbon Metabolism	0	0	1000	0
GOFUCR	GDP 4 oxo L fucose reductase	[c] : gdpofuc + h + nadph --> gdpfuc + nadp	ECW_m2209	ECW_m2209	Cell Envelope Biosynthesis	0	0	1000	0
GP4GH	Gp4G hydrolase	[c] : gp4g + h2o --> (2) gdp + (2) h	ECW_m0049	ECW_m0049	Nucleotide Salvage Pathway	0	0	1000	0
GPDDA1	Glycerophosphodiester phosphodiesterase Glycerophosphocholine	[c] : g3pc + h2o --> chol + glyc3p + h	ECW_m3708	ECW_m3708	Glycerophospholipid Metabolism	0	0	1000	0
GPDDA1pp	Glycerophosphodiester phosphodiesterase Glycerophosphocholine	[p] : g3pc + h2o --> chol + glyc3p + h	ECW_m2433	ECW_m2433	Glycerophospholipid Metabolism	0	0	1000	0
GPDDA2	Glycerophosphodiester phosphodiesterase Glycerophosphoethanolamine	[c] : g3pe + h2o --> etha + glyc3p + h	ECW_m3708	ECW_m3708	Glycerophospholipid Metabolism	0	0	1000	0
GPDDA2pp	Glycerophosphodiester phosphodiesterase Glycerophosphoethanolamine	[p] : g3pe + h2o --> etha + glyc3p + h	ECW_m2433	ECW_m2433	Glycerophospholipid Metabolism	0	0	1000	0
GPDDA3	Glycerophosphodiester phosphodiesterase Glycerophosphoserine	[c] : g3ps + h2o --> glyc3p + h + ser-L	ECW_m3708	ECW_m3708	Glycerophospholipid Metabolism	0	0	1000	0
GPDDA3pp	Glycerophosphodiester phosphodiesterase Glycerophosphoserine	[p] : g3ps + h2o --> glyc3p + h + ser-L	ECW_m2433	ECW_m2433	Glycerophospholipid Metabolism	0	0	1000	0
GPDDA4	Glycerophosphodiester phosphodiesterase Glycerophosphoglycerol	[c] : g3pg + h2o --> glyc3p + glyc + h	ECW_m3708	ECW_m3708	Glycerophospholipid Metabolism	0	0	1000	0
GPDDA4pp	Glycerophosphodiester phosphodiesterase Glycerophosphoglycerol	[p] : g3pg + h2o --> glyc3p + glyc + h	ECW_m2433	ECW_m2433	Glycerophospholipid Metabolism	0	0	1000	0
GPDDA5	Glycerophosphodiester phosphodiesterase Glycerophosphoinositol	[c] : g3pi + h2o --> glyc3p + h + inost	ECW_m3708	ECW_m3708	Glycerophospholipid Metabolism	0	0	1000	0
GPDDA5pp	Glycerophosphodiester phosphodiesterase Glycerophosphoinositol	[p] : g3pi + h2o --> glyc3p + h + inost	ECW_m2433	ECW_m2433	Glycerophospholipid Metabolism	0	0	1000	0
GRTT	geranyltranstransferase	[c] : grdp + ipdp --> frdp + ppi	ECW_m0490	ECW_m0490	Cofactor and Prosthetic Group Biosynthesis	0	0	1000	0
GRXR	glutaredoxin reductase	[c] : grxox + (2) gthrd --> grxrd + gthox	( ECW_m3889 or ECW_m0957 or ECW_m1821 or ECW_m1171 )	ECW_m0957 ECW_m1171 ECW_m1821 ECW_m3889	Unassigned	0	0	1000	0
GSNK	guanosine kinase	[c] : atp + gsn --> adp + gmp + h	ECW_m0549	ECW_m0549	Nucleotide Salvage Pathway	0	0	1000	0
GSNt2pp	guanosine transport in via proton symport periplasm	gsn[p] + h[p] --> gsn[c] + h[c]	ECW_m3222	ECW_m3222	Transport Inner Membrane	0	0	1000	0
GSNtex	guanosine transport via diffusion extracellular to periplasm	gsn[e] <==> gsn[p]	( ECW_m0355 or ECW_m1039 or ECW_m1509 or ECW_m2416 )	ECW_m0355 ECW_m1039 ECW_m1509 ECW_m2416	Transport Outer Membrane Porin	1	-1000	1000	0
GSPMDA	Glutathionylspermidine amidase	[c] : gtspmd + h2o --> gthrd + spmd	ECW_m3262	ECW_m3262	Arginine and Proline Metabolism	0	0	1000	0
GSPMDS	Glutathionylspermidine synthetase	[c] : atp + gthrd + spmd --> adp + gtspmd + h + pi	ECW_m3262	ECW_m3262	Arginine and Proline Metabolism	0	0	1000	0
GTHOXtex	glutathione ox transport via diffusion extracellular to periplasm	gthox[e] <==> gthox[p]	( ECW_m0355 or ECW_m1039 or ECW_m1509 or ECW_m2416 )	ECW_m0355 ECW_m1039 ECW_m1509 ECW_m2416	Transport Outer Membrane Porin	1	-1000	1000	0
GTHOr	glutathione oxidoreductase	[c] : gthox + h + nadph <==> (2) gthrd + nadp	ECW_m3759	ECW_m3759	Cofactor and Prosthetic Group Biosynthesis	1	-1000	1000	0
GTHRDHpp	glutathione hydralase periplasmic	[p] : gthrd + h2o --> cgly + glu-L	ECW_m3706	ECW_m3706	Cofactor and Prosthetic Group Biosynthesis	0	0	1000	0
GTHRDabc2pp	glutathione export via ABC system cytoplasm to periplasm	atp[c] + gthrd[c] + h2o[c] --> adp[c] + gthrd[p] + h[c] + pi[c]	( ECW_m0996 and ECW_m0997 )	ECW_m0996 ECW_m0997	Transport Inner Membrane	0	0	1000	0
GTHRDabcpp	Reduced glutathione via ABC system periplasm	atp[c] + gthrd[p] + h2o[c] --> adp[c] + gthrd[c] + h[c] + pi[c]	( ECW_m0887 and ECW_m0888 and ECW_m0889 and ECW_m0890 )	ECW_m0887 ECW_m0888 ECW_m0889 ECW_m0890	Transport Inner Membrane	0	0	1000	0
GTHRDtex	glutathione transport via diffusion extracellular to periplasm	gthrd[e] <==> gthrd[p]	( ECW_m0355 or ECW_m1039 or ECW_m1509 or ECW_m2416 )	ECW_m0355 ECW_m1039 ECW_m1509 ECW_m2416	Transport Outer Membrane Porin	1	-1000	1000	0
GTHS	glutathione synthetase	[c] : atp + glucys + gly --> adp + gthrd + h + pi	ECW_m3205	ECW_m3205	Cofactor and Prosthetic Group Biosynthesis	0	0	1000	0
GTPCI	GTP cyclohydrolase I	[c] : gtp + h2o --> ahdt + for + h	ECW_m2354	ECW_m2354	Cofactor and Prosthetic Group Biosynthesis	0	0	1000	0
GTPCII2	GTP cyclohydrolase II 25drapp	[c] : gtp + (3) h2o --> 25drapp + for + (2) h + ppi	ECW_m1371	ECW_m1371	Cofactor and Prosthetic Group Biosynthesis	0	0	1000	0
GTPDPDP	guanosine 5 triphosphate 3 diphosphate diphosphatase	[c] : gdptp + h2o --> h + pi + ppgpp	ECW_m4077	ECW_m4077	Cofactor and Prosthetic Group Biosynthesis	0	0	1000	0
GTPDPK	GTP diphosphokinase	[c] : atp + gtp --> amp + gdptp + h	ECW_m2993	ECW_m2993	Cofactor and Prosthetic Group Biosynthesis	0	0	1000	0
GTPHs	GTP amine hydrolysis spontaneous	[c] : gtp + h2o + h --> nh4 + xtp	s0001	s0001	Nucleotide Salvage Pathway	0	0	1000	0
GTPtex	GTP transport via diffusion extracellular to periplasm	gtp[e] <==> gtp[p]	( ECW_m0355 or ECW_m1039 or ECW_m1509 or ECW_m2416 )	ECW_m0355 ECW_m1039 ECW_m1509 ECW_m2416	Transport Outer Membrane Porin	1	-1000	1000	0
GUAD	guanine deaminase	[c] : gua + h2o + h --> nh4 + xan	ECW_m3136	ECW_m3136	Nucleotide Salvage Pathway	0	0	1000	0
GUAPRT	guanine phosphoribosyltransferase	[c] : gua + prpp --> gmp + ppi	( ECW_m0352 or ECW_m0122 )	ECW_m0122 ECW_m0352	Nucleotide Salvage Pathway	0	0	1000	0
GUAt2pp	guanine transport in via proton symport periplasm	gua[p] + h[p] --> gua[c] + h[c]	ECW_m3931	ECW_m3931	Transport Inner Membrane	0	0	1000	0
GUAtex	Guanine transport via diffusion extracellular to periplasm	gua[e] <==> gua[p]	ECW_m0480	ECW_m0480	Transport Outer Membrane	1	-1000	1000	0
GUAtpp	Guanine transport via diffusion periplasm	gua[p] <==> gua[c]			Transport Inner Membrane	1	-1000	1000	0
GUI1	glucuronate isomerase D glucuronate	[c] : glcur <==> fruur	ECW_m3359	ECW_m3359	Alternate Carbon Metabolism	1	-1000	1000	0
GUI2	glucuronate isomerase D galacturonate	[c] : galur <==> tagur	ECW_m3359	ECW_m3359	Alternate Carbon Metabolism	1	-1000	1000	0
GUR1PPpp	Glucuronate 1 phosphate phosphatase periplasm	[p] : glcur1p + h2o --> glcur + pi			Alternate Carbon Metabolism	0	0	1000	0
H2O2tex	hydrogen peroxide transport via diffusion external	h2o2[e] <==> h2o2[p]	( ECW_m0355 or ECW_m1039 or ECW_m1509 or ECW_m2416 )	ECW_m0355 ECW_m1039 ECW_m1509 ECW_m2416	Transport Outer Membrane Porin	1	-1000	1000	0
H2Otex	H2O transport via diffusion extracellular to periplasm	h2o[e] <==> h2o[p]	( ECW_m1509 or ECW_m1039 or ECW_m2416 or ECW_m0355 or s0001 or ECW_m4179 or ECW_m1415 or ECW_m1067 )	ECW_m0355 ECW_m1039 ECW_m1067 ECW_m1415 ECW_m1509 ECW_m2416 ECW_m4179 s0001	Transport Outer Membrane	1	-1000	1000	0
H2Otpp	H2O transport via diffusion periplasm	h2o[p] <==> h2o[c]	( ECW_m0984 or s0001 )	ECW_m0984 s0001	Transport Inner Membrane	1	-1000	1000	0
H2SO	Hydrogen sulfide oxidation	[c] : h2s + (2) o2 --> (2) h + so4			Inorganic Ion Transport and Metabolism	0	0	1000	0
H2St1pp	h2s transport periplasm	h2s[c] --> h2s[p]	s0001	s0001	Transport Inner Membrane	0	0	1000	0
H2Stex	h2s transport via diffusion extracellular to periplasm	h2s[e] <==> h2s[p]	( ECW_m0355 or ECW_m1039 or ECW_m1509 or ECW_m2416 )	ECW_m0355 ECW_m1039 ECW_m1509 ECW_m2416	Transport Outer Membrane Porin	1	-1000	1000	0
H2tex	hydrogen transport via diffusion extracellular to periplasm	h2[e] <==> h2[p]	( ECW_m0355 or ECW_m1039 or ECW_m1509 or ECW_m2416 )	ECW_m0355 ECW_m1039 ECW_m1509 ECW_m2416	Transport Outer Membrane Porin	1	-1000	1000	0
H2tpp	hydrogen transport diffusion periplasm	h2[p] <==> h2[c]	s0001	s0001	Transport Inner Membrane	1	-1000	1000	0
HACD1i	3 hydroxyacyl CoA dehydrogenase acetoacetyl CoA	[c] : 3hbcoa + nad --> aacoa + h + nadh	( ECW_m4146 or ECW_m2529 )	ECW_m2529 ECW_m4146	Membrane Lipid Metabolism	0	0	1000	0
HACD2i	3 hydroxyacyl CoA dehydrogenase 3 oxohexanoyl CoA	[c] : 3hhcoa + nad --> 3ohcoa + h + nadh	( ECW_m4146 or ECW_m2529 )	ECW_m2529 ECW_m4146	Membrane Lipid Metabolism	0	0	1000	0
HACD3i	3 hydroxyacyl CoA dehydrogenase 3 oxooctanoyl CoA	[c] : 3hocoa + nad --> 3oocoa + h + nadh	( ECW_m2529 or ECW_m4146 )	ECW_m2529 ECW_m4146	Membrane Lipid Metabolism	0	0	1000	0
HACD4i	3 hydroxyacyl CoA dehydrogenase 3 oxodecanoyl CoA	[c] : 3hdcoa + nad --> 3odcoa + h + nadh	( ECW_m4146 or ECW_m2529 )	ECW_m2529 ECW_m4146	Membrane Lipid Metabolism	0	0	1000	0
HACD5i	3 hydroxyacyl CoA dehydrogenase 3 oxododecanoyl CoA	[c] : 3hddcoa + nad --> 3oddcoa + h + nadh	( ECW_m4146 or ECW_m2529 )	ECW_m2529 ECW_m4146	Membrane Lipid Metabolism	0	0	1000	0
HACD6i	3 hydroxyacyl CoA dehydrogenase 3 oxotetradecanoyl CoA	[c] : 3htdcoa + nad --> 3otdcoa + h + nadh	( ECW_m4146 or ECW_m2529 )	ECW_m2529 ECW_m4146	Membrane Lipid Metabolism	0	0	1000	0
HACD7i	3 hydroxyacyl CoA dehydrogenase 3 oxohexadecanoyl CoA	[c] : 3hhdcoa + nad --> 3ohdcoa + h + nadh	( ECW_m4146 or ECW_m2529 )	ECW_m2529 ECW_m4146	Membrane Lipid Metabolism	0	0	1000	0
HACD8i	3 hydroxyacyl CoA dehydrogenase 3 oxooctadecanoyl CoA	[c] : 3hodcoa + nad --> 3oodcoa + h + nadh	( ECW_m4146 or ECW_m2529 )	ECW_m2529 ECW_m4146	Membrane Lipid Metabolism	0	0	1000	0
HBZOPT	Hydroxybenzoate octaprenyltransferase	[c] : 4hbz + octdp --> 3ophb + ppi	ECW_m4406	ECW_m4406	Cofactor and Prosthetic Group Biosynthesis	0	0	1000	0
HCINNMt2rpp	3 hydroxycinnamic acid transport via proton symport reversible periplasm	3hcinnm[p] + h[p] <==> 3hcinnm[c] + h[c]	ECW_m0431	ECW_m0431	Transport Inner Membrane	1	-1000	1000	0
HCINNMtex	3 hydroxycinnamic acid transport via diffusion extracellular to periplasm	3hcinnm[e] <==> 3hcinnm[p]	( ECW_m0355 or ECW_m1039 or ECW_m1509 or ECW_m2416 )	ECW_m0355 ECW_m1039 ECW_m1509 ECW_m2416	Transport Outer Membrane Porin	1	-1000	1000	0
HCO3E	HCO3 equilibration reaction	[c] : co2 + h2o <==> h + hco3	( ECW_m0417 or ECW_m0123 )	ECW_m0123 ECW_m0417	Unassigned	1	-1000	1000	0
HDCAtexi	Hexadecanoate transport via facilitated irreversible diffusion extracellular to periplasm	hdca[e] --> hdca[p]	ECW_m2532	ECW_m2532	Transport Outer Membrane	0	0	1000	0
HDCEAtexi	Hexadecenoate transport via facilitated irreversible diffusion extracellular to periplasm	hdcea[e] --> hdcea[p]	ECW_m2532	ECW_m2532	Transport Outer Membrane	0	0	1000	0
HDCOAI	hexadecenoyl coa cis trans isomerization	[c] : hdcoa --> hdd2coa	ECW_m4146	ECW_m4146	Membrane Lipid Metabolism	0	0	1000	0
HEMEOS	Heme O synthase	[c] : frdp + h2o + pheme --> hemeO + ppi	ECW_m0500	ECW_m0500	Cofactor and Prosthetic Group Biosynthesis	0	0	1000	0
HETZK	hydroxyethylthiazole kinase	[c] : 4mhetz + atp --> 4mpetz + adp + h	ECW_m2305	ECW_m2305	Cofactor and Prosthetic Group Biosynthesis	0	0	1000	0
HEX1	hexokinase D glucoseATP	[c] : atp + glc-D --> adp + g6p + h	ECW_m2621	ECW_m2621	GlycolysisGluconeogenesis	0	0	1000	0
HEX4	hexokinase D mannoseATP	[c] : atp + man --> adp + h + man6p			Alternate Carbon Metabolism	0	0	1000	0
HEX7	hexokinase D fructoseATP	[c] : atp + fru --> adp + f6p + h	ECW_m0464	ECW_m0464	Alternate Carbon Metabolism	0	0	1000	0
HG2abcpp	Mercury Hg2 ABC transporter periplasm	atp[c] + h2o[c] + hg2[c] --> adp[c] + h[c] + hg2[p] + pi[c]	ECW_m3730	ECW_m3730	Inorganic Ion Transport and Metabolism	0	0	1000	0
HG2t3pp	mercury Hg2 transport out via proton antiport periplasm	h[p] + hg2[c] --> h[c] + hg2[p]	ECW_m4266	ECW_m4266	Inorganic Ion Transport and Metabolism	0	0	1000	0
HG2tex	mercury Hg2 transport via diffusion extracellular to periplasm	hg2[e] <==> hg2[p]	( ECW_m0355 or ECW_m1039 or ECW_m1509 or ECW_m2416 )	ECW_m0355 ECW_m1039 ECW_m1509 ECW_m2416	Transport Outer Membrane Porin	1	-1000	1000	0
HISTD	histidinol dehydrogenase	[c] : h2o + histd + (2) nad --> (3) h + his-L + (2) nadh	ECW_m2180	ECW_m2180	Histidine Metabolism	0	0	1000	0
HISTP	histidinol phosphatase	[c] : h2o + hisp --> histd + pi	ECW_m2182	ECW_m2182	Histidine Metabolism	0	0	1000	0
HISTRS	Histidyl tRNA synthetase	[c] : atp + his-L + trnahis --> amp + histrna + ppi	ECW_m2738	ECW_m2738	tRNA Charging	0	0	1000	0
HISabcpp	L histidine transport via ABC system periplasm	atp[c] + h2o[c] + his-L[p] --> adp[c] + h[c] + his-L[c] + pi[c]	( ECW_m2498 and ECW_m2496 and ECW_m2495 and ECW_m2497 )	ECW_m2495 ECW_m2496 ECW_m2497 ECW_m2498	Transport Inner Membrane	0	0	1000	0
HISt2rpp	L histidine reversible transport via proton symport periplasm	h[p] + his-L[p] <==> h[c] + his-L[c]	ECW_m0109	ECW_m0109	Transport Inner Membrane	1	-1000	1000	0
HIStex	L histidine transport via diffusion extracellular to periplasm	his-L[e] <==> his-L[p]	( ECW_m0355 or ECW_m1039 or ECW_m1509 or ECW_m2416 )	ECW_m0355 ECW_m1039 ECW_m1509 ECW_m2416	Transport Outer Membrane Porin	1	-1000	1000	0
HKNDDH	2 hydroxy 6 ketonona 2 4 dienedioic acid hydrolase	[c] : h2o + hkndd --> h + op4en + succ	ECW_m0427	ECW_m0427	Alternate Carbon Metabolism	0	0	1000	0
HKNTDH	2 hydroxy 6 ketononotrienedioate hydrolase	[c] : h2o + hkntd --> fum + h + op4en	ECW_m0427	ECW_m0427	Alternate Carbon Metabolism	0	0	1000	0
HMBS	hydroxymethylbilane synthase	[c] : h2o + (4) ppbng --> hmbil + (4) nh4	ECW_m4106	ECW_m4106	Cofactor and Prosthetic Group Biosynthesis	0	0	1000	0
HMPK1	hydroxymethylpyrimidine kinase ATP	[c] : 4ahmmp + atp --> 4ampm + adp + h	( ECW_m2304 or ECW_m2647 )	ECW_m2304 ECW_m2647	Cofactor and Prosthetic Group Biosynthesis	0	0	1000	0
HOMt2pp	L homoserineserine efflux via proton symport	h[p] + hom-L[c] --> h[c] + hom-L[p]	( ECW_m0869 or ECW_m4126 )	ECW_m0869 ECW_m4126	Transport Inner Membrane	0	0	1000	0
HOMtex	L homoserine transport via diffusion extracellular to periplasm	hom-L[e] <==> hom-L[p]	( ECW_m0355 or ECW_m1039 or ECW_m1509 or ECW_m2416 )	ECW_m0355 ECW_m1039 ECW_m1509 ECW_m2416	Transport Outer Membrane Porin	1	-1000	1000	0
HOPNTAL	4 hydroxy 2 oxopentanoate aldolase	[c] : 4h2opntn --> acald + pyr	ECW_m0430	ECW_m0430	Alternate Carbon Metabolism	0	0	1000	0
HPPK2	6 hydroxymethyl dihydropterin pyrophosphokinase	[c] : 6hmhpt + atp --> 6hmhptpp + amp + h	ECW_m0139	ECW_m0139	Cofactor and Prosthetic Group Biosynthesis	0	0	1000	0
HPPPNDO	2 3 dihydroxypheylpropionate 1 2 dioxygenase	[c] : dhpppn + o2 --> h + hkndd	ECW_m0426	ECW_m0426	Alternate Carbon Metabolism	0	0	1000	0
HPPPNt2rpp	3 3 hydroxyphenyl propionate transport via proton symport reversible periplasm	3hpppn[p] + h[p] <==> 3hpppn[c] + h[c]	ECW_m0431	ECW_m0431	Transport Inner Membrane	1	-1000	1000	0
HPPPNtex	3 3 hydroxyphenyl propionate transport via diffusion extracellular to periplasm	3hpppn[e] <==> 3hpppn[p]	( ECW_m0355 or ECW_m1039 or ECW_m1509 or ECW_m2416 )	ECW_m0355 ECW_m1039 ECW_m1509 ECW_m2416	Transport Outer Membrane Porin	1	-1000	1000	0
HPYRI	hydroxypyruvate isomerase	[c] : hpyr <==> 2h3oppan	ECW_m0580	ECW_m0580	Alternate Carbon Metabolism	1	-1000	1000	0
HPYRRx	Hydroxypyruvate reductase NADH	[c] : h + hpyr + nadh --> glyc-R + nad	( ECW_m1141 or ECW_m3825 )	ECW_m1141 ECW_m3825	Alternate Carbon Metabolism	0	0	1000	0
HPYRRy	Hydroxypyruvate reductase NADPH	[c] : h + hpyr + nadph --> glyc-R + nadp	( ECW_m3825 or ECW_m1141 )	ECW_m1141 ECW_m3825	Alternate Carbon Metabolism	0	0	1000	0
HSDy	homoserine dehydrogenase NADPH	[c] : hom-L + nadp <==> aspsa + h + nadph	( ECW_m4297 or ECW_m0002 )	ECW_m0002 ECW_m4297	Threonine and Lysine Metabolism	1	-1000	1000	0
HSK	homoserine kinase	[c] : atp + hom-L --> adp + h + phom	ECW_m0003	ECW_m0003	Threonine and Lysine Metabolism	0	0	1000	0
HSST	homoserine O succinyltransferase	[c] : hom-L + succoa --> coa + suchms	ECW_m4372	ECW_m4372	Methionine Metabolism	0	0	1000	0
HSTPT	histidinol phosphate transaminase	[c] : glu-L + imacp --> akg + hisp	ECW_m2181	ECW_m2181	Histidine Metabolism	0	0	1000	0
HXAND	hypoxanthine dehydrogenase	[c] : h2o + hxan + nad --> h + nadh + xan	( ECW_m3119 and ECW_m3120 and ECW_m3121 )	ECW_m3119 ECW_m3120 ECW_m3121	Nucleotide Salvage Pathway	0	0	1000	0
HXAtex	Hexanoate transport via diffusion extracellular to periplasm	hxa[e] <==> hxa[p]	( ECW_m0355 or ECW_m1039 or ECW_m1509 or ECW_m2416 )	ECW_m0355 ECW_m1039 ECW_m1509 ECW_m2416	Transport Outer Membrane Porin	1	-1000	1000	0
HXPRT	hypoxanthine phosphoribosyltransferase Hypoxanthine	[c] : hxan + prpp --> imp + ppi	( ECW_m0352 or ECW_m0122 )	ECW_m0122 ECW_m0352	Nucleotide Salvage Pathway	0	0	1000	0
HYD1pp	hydrogenase ubiquinone 8 2 protons periplasm	h2[c] + (2) h[c] + q8[c] --> (2) h[p] + q8h2[c]	( ( ECW_m1082 and ECW_m1083 and ECW_m1084 ) or ( ECW_m3268 and ECW_m3271 ) or ( ECW_m2920 and ECW_m2921 and ECW_m2922 and ECW_m2923 and ECW_m2924 and ECW_m2925 ) )	ECW_m1082 ECW_m1083 ECW_m1084 ECW_m2920 ECW_m2921 ECW_m2922 ECW_m2923 ECW_m2924 ECW_m2925 ECW_m3268 ECW_m3271	Oxidative Phosphorylation	0	0	1000	0
HYD2pp	Hydrogenase menaquinone8 2 protons periplasm	h2[c] + (2) h[c] + mqn8[c] --> (2) h[p] + mql8[c]	( ( ECW_m1082 and ECW_m1083 and ECW_m1084 ) or ( ECW_m3268 and ECW_m3271 ) )	ECW_m1082 ECW_m1083 ECW_m1084 ECW_m3268 ECW_m3271	Oxidative Phosphorylation	0	0	1000	0
HYD3pp	Hydrogenase Demethylmenaquinone 8 2 protons periplasm	2dmmq8[c] + h2[c] + (2) h[c] --> 2dmmql8[c] + (2) h[p]	( ( ECW_m1082 and ECW_m1083 and ECW_m1084 ) or ( ECW_m3268 and ECW_m3271 ) )	ECW_m1082 ECW_m1083 ECW_m1084 ECW_m3268 ECW_m3271	Oxidative Phosphorylation	0	0	1000	0
HYPOE	hypothetical enyme	[c] : h2o + pyam5p --> pi + pydam			Cofactor and Prosthetic Group Biosynthesis	0	0	1000	0
HYXNtex	Hypoxanthine transport via diffusion extracellular to periplasm	hxan[e] <==> hxan[p]	( ECW_m0355 or ECW_m1039 or ECW_m1509 or ECW_m2416 )	ECW_m0355 ECW_m1039 ECW_m1509 ECW_m2416	Transport Outer Membrane Porin	1	-1000	1000	0
HYXNtpp	Hypoxanthine transport periplasm	hxan[p] <==> hxan[c]			Transport Inner Membrane	1	-1000	1000	0
Htex	proton transport via diffusion extracellular to periplasm	h[e] <==> h[p]	( ECW_m1039 or ECW_m1509 or ECW_m2416 or ECW_m0355 )	ECW_m0355 ECW_m1039 ECW_m1509 ECW_m2416	Transport Outer Membrane Porin	1	-1000	1000	0
ICDHyr	isocitrate dehydrogenase NADP	[c] : icit + nadp <==> akg + co2 + nadph	ECW_m1244	ECW_m1244	Citric Acid Cycle	1	-1000	1000	0
ICHORS	isochorismate synthase	[c] : chor <==> ichor	ECW_m2457	ECW_m2457	Cofactor and Prosthetic Group Biosynthesis	1	-1000	1000	0
ICHORSi	Isochorismate Synthase	[c] : chor --> ichor	ECW_m0648	ECW_m0648	Cofactor and Prosthetic Group Biosynthesis	0	0	1000	0
ICHORT	isochorismatase	[c] : h2o + ichor --> 23ddhb + pyr	ECW_m0650	ECW_m0650	Cofactor and Prosthetic Group Biosynthesis	0	0	1000	0
ICL	Isocitrate lyase	[c] : icit --> glx + succ	ECW_m4374	ECW_m4374	Anaplerotic Reactions	0	0	1000	0
IDOND	L idonate 5 dehydrogenase	[c] : 5dglcn + h + nadh <==> idon-L + nad	ECW_m4627	ECW_m4627	Alternate Carbon Metabolism	1	-1000	1000	0
IDOND2	L indonate 5 dehydrogenase NADP	[c] : 5dglcn + h + nadph --> idon-L + nadp	ECW_m4627	ECW_m4627	Alternate Carbon Metabolism	0	0	1000	0
IDONt2rpp	L idonate transport via proton symport reversible periplasm	h[p] + idon-L[p] <==> h[c] + idon-L[c]	ECW_m4625	ECW_m4625	Transport Inner Membrane	1	-1000	1000	0
IDONtex	L idonate transport via diffusion extracellular to periplasm	idon-L[e] <==> idon-L[p]	( ECW_m0355 or ECW_m1039 or ECW_m1509 or ECW_m2416 )	ECW_m0355 ECW_m1039 ECW_m1509 ECW_m2416	Transport Outer Membrane Porin	1	-1000	1000	0
IG3PS	Imidazole glycerol 3 phosphate synthase	[c] : gln-L + prlp --> aicar + eig3p + glu-L + h	( ECW_m2183 and ECW_m2185 )	ECW_m2183 ECW_m2185	Histidine Metabolism	0	0	1000	0
IGPDH	imidazoleglycerol phosphate dehydratase	[c] : eig3p --> h2o + imacp	ECW_m2182	ECW_m2182	Histidine Metabolism	0	0	1000	0
IGPS	indole 3 glycerol phosphate synthase	[c] : 2cpr5p + h --> 3ig3p + co2 + h2o	ECW_m1354	ECW_m1354	Tyrosine Tryptophan and Phenylalanine Metabolism	0	0	1000	0
ILETA	isoleucine transaminase	[c] : akg + ile-L <==> 3mop + glu-L	ECW_m4069	ECW_m4069	Valine Leucine and Isoleucine Metabolism	1	-1000	1000	0
ILETRS	Isoleucyl tRNA synthetase	[c] : atp + ile-L + trnaile --> amp + iletrna + ppi	ECW_m0025	ECW_m0025	tRNA Charging	0	0	1000	0
ILEabcpp	L isoleucine transport via ABC system periplasm	atp[c] + h2o[c] + ile-L[p] --> adp[c] + h[c] + ile-L[c] + pi[c]	( ECW_m3713 and ECW_m3714 and ECW_m3716 and ECW_m3721 and ECW_m3715 )	ECW_m3713 ECW_m3714 ECW_m3715 ECW_m3716 ECW_m3721	Transport Inner Membrane	0	0	1000	0
ILEt2rpp	L isoleucine reversible transport via proton symport periplasm	h[p] + ile-L[p] <==> h[c] + ile-L[c]	ECW_m0470	ECW_m0470	Transport Inner Membrane	1	-1000	1000	0
ILEtex	L isoleucine transport via diffusion extracellular to periplasm	ile-L[e] <==> ile-L[p]	( ECW_m0355 or ECW_m1039 or ECW_m1509 or ECW_m2416 )	ECW_m0355 ECW_m1039 ECW_m1509 ECW_m2416	Transport Outer Membrane Porin	1	-1000	1000	0
IMPC	IMP cyclohydrolase	[c] : h2o + imp <==> fprica	ECW_m4366	ECW_m4366	Purine and Pyrimidine Biosynthesis	1	-1000	1000	0
IMPD	IMP dehydrogenase	[c] : h2o + imp + nad --> h + nadh + xmp	ECW_m2732	ECW_m2732	Purine and Pyrimidine Biosynthesis	0	0	1000	0
IMPtex	IMP transport via diffusion extracellular to periplasm	imp[e] <==> imp[p]	( ECW_m0355 or ECW_m1039 or ECW_m1509 or ECW_m2416 )	ECW_m0355 ECW_m1039 ECW_m1509 ECW_m2416	Transport Outer Membrane Porin	1	-1000	1000	0
INDOLEt2pp	Indole transport via proton symport irreversible periplasm	h[c] + indole[c] --> h[p] + indole[p]	( ECW_m3531 and ECW_m3532 )	ECW_m3531 ECW_m3532	Transport Inner Membrane	0	0	1000	0
INDOLEt2rpp	Indole transport via proton symport reversible periplasm	h[p] + indole[p] <==> h[c] + indole[c]	ECW_m3431	ECW_m3431	Transport Inner Membrane	1	-1000	1000	0
INDOLEtex	Indole transport via diffusion extracellular to periplasm	indole[e] <==> indole[p]	( ECW_m0355 or ECW_m1039 or ECW_m1509 or ECW_m2416 )	ECW_m0355 ECW_m1039 ECW_m1509 ECW_m2416	Transport Outer Membrane Porin	1	-1000	1000	0
INOSTt4pp	Namyo inositol symporter periplasm	inost[p] + na1[p] --> inost[c] + na1[c]	ECW_m3979	ECW_m3979	Transport Inner Membrane	0	0	1000	0
INSH	Inosine hydrolase	[c] : h2o + ins --> hxan + rib-D	ECW_m0029	ECW_m0029	Nucleotide Salvage Pathway	0	0	1000	0
INSK	insosine kinase	[c] : atp + ins --> adp + h + imp	ECW_m0549	ECW_m0549	Nucleotide Salvage Pathway	0	0	1000	0
INSTtex	inositol transport via diffusion extracellular to periplasm	inost[e] <==> inost[p]	( ECW_m0355 or ECW_m1039 or ECW_m1509 or ECW_m2416 )	ECW_m0355 ECW_m1039 ECW_m1509 ECW_m2416	Transport Outer Membrane Porin	1	-1000	1000	0
INSt2pp	inosine transport in via proton symport periplasm	h[p] + ins[p] --> h[c] + ins[c]	ECW_m3222	ECW_m3222	Transport Inner Membrane	0	0	1000	0
INStex	inosine transport via diffusion extracellular to periplasm	ins[e] <==> ins[p]	ECW_m0480	ECW_m0480	Transport Outer Membrane	1	-1000	1000	0
IPDDI	isopentenyl diphosphate D isomerase	[c] : ipdp <==> dmpp	ECW_m3142	ECW_m3142	Cofactor and Prosthetic Group Biosynthesis	1	-1000	1000	0
IPDPS	1 hydroxy 2 methyl 2 E butenyl 4 diphosphate reductase ipdp	[c] : h2mb4p + h + nadh --> h2o + ipdp + nad	ECW_m0028	ECW_m0028	Cofactor and Prosthetic Group Biosynthesis	0	0	1000	0
IPMD	3 isopropylmalate dehydrogenase	[c] : 3c2hmp + nad --> 3c4mop + h + nadh	ECW_m0073	ECW_m0073	Valine Leucine and Isoleucine Metabolism	0	0	1000	0
IPPMIa	3 isopropylmalate dehydratase	[c] : 3c2hmp <==> 2ippm + h2o	( ECW_m0071 and ECW_m0072 )	ECW_m0071 ECW_m0072	Valine Leucine and Isoleucine Metabolism	1	-1000	1000	0
IPPMIb	2 isopropylmalate hydratase	[c] : 2ippm + h2o <==> 3c3hmp	( ECW_m0071 and ECW_m0072 )	ECW_m0071 ECW_m0072	Valine Leucine and Isoleucine Metabolism	1	-1000	1000	0
IPPS	2 isopropylmalate synthase	[c] : 3mob + accoa + h2o --> 3c3hmp + coa + h	ECW_m0074	ECW_m0074	Valine Leucine and Isoleucine Metabolism	0	0	1000	0
ISETACabcpp	isethionate transport via ABC system periplasm	atp[c] + h2o[c] + isetac[p] --> adp[c] + h[c] + isetac[c] + pi[c]	( ( ECW_m0439 and ECW_m0440 and ECW_m0441 ) or ( ECW_m1046 and ECW_m1043 and ECW_m1044 ) )	ECW_m0439 ECW_m0440 ECW_m0441 ECW_m1043 ECW_m1044 ECW_m1046	Transport Inner Membrane	0	0	1000	0
ISETACtex	isethionate transport via diffusion extracellular to periplasm	isetac[e] <==> isetac[p]	( ECW_m0355 or ECW_m1039 or ECW_m1509 or ECW_m2416 )	ECW_m0355 ECW_m1039 ECW_m1509 ECW_m2416	Transport Outer Membrane Porin	1	-1000	1000	0
K2L4Aabcpp	KDO 2 lipid IV A transport via ABC system periplasm	atp[c] + h2o[c] + kdo2lipid4[c] --> adp[c] + h[c] + kdo2lipid4[p] + pi[c]	ECW_m1024	ECW_m1024	Transport Inner Membrane	0	0	1000	0
KARA1	ketol acid reductoisomerase 2 3 dihydroxy 3 methylbutanoate	[c] : 23dhmb + nadp <==> alac-S + h + nadph	ECW_m4073	ECW_m4073	Valine Leucine and Isoleucine Metabolism	1	-1000	1000	0
KARA2	ketol acid reductoisomerase 2 Acetolactate	[c] : 2ahbut + h + nadph <==> 23dhmp + nadp	ECW_m4073	ECW_m4073	Valine Leucine and Isoleucine Metabolism	1	-1000	1000	0
KAS14	beta ketoacyl ACP synthase	[c] : acACP + h + malACP --> ACP + actACP + co2	( ECW_m2512 or ECW_m1203 )	ECW_m1203 ECW_m2512	Membrane Lipid Metabolism	0	0	1000	0
KAS15	beta ketoacyl ACP synthase 2	[c] : accoa + h + malACP --> actACP + co2 + coa	ECW_m1199	ECW_m1199	Membrane Lipid Metabolism	0	0	1000	0
KAT1	3 ketoacyl CoA thiolase	[c] : aacoa + coa --> (2) accoa	( ECW_m2530 or ECW_m4145 )	ECW_m2530 ECW_m4145	Membrane Lipid Metabolism	0	0	1000	0
KAT2	3 ketoacyl CoA thiolase	[c] : 3ohcoa + coa --> accoa + btcoa	( ECW_m4145 or ECW_m2530 )	ECW_m2530 ECW_m4145	Membrane Lipid Metabolism	0	0	1000	0
KAT3	3 ketoacyl CoA thiolase	[c] : 3oocoa + coa --> accoa + hxcoa	( ECW_m2530 or ECW_m4145 )	ECW_m2530 ECW_m4145	Membrane Lipid Metabolism	0	0	1000	0
KAT4	3 ketoacyl CoA thiolase	[c] : 3odcoa + coa --> accoa + occoa	( ECW_m2530 or ECW_m4145 )	ECW_m2530 ECW_m4145	Membrane Lipid Metabolism	0	0	1000	0
KAT5	3 ketoacyl CoA thiolase	[c] : 3oddcoa + coa --> accoa + dcacoa	( ECW_m2530 or ECW_m4145 )	ECW_m2530 ECW_m4145	Membrane Lipid Metabolism	0	0	1000	0
KAT6	3 ketoacyl CoA thiolase	[c] : 3otdcoa + coa --> accoa + ddcacoa	( ECW_m4145 or ECW_m2530 )	ECW_m2530 ECW_m4145	Membrane Lipid Metabolism	0	0	1000	0
KAT7	3 ketoacyl CoA thiolase	[c] : 3ohdcoa + coa --> accoa + tdcoa	( ECW_m4145 or ECW_m2530 )	ECW_m2530 ECW_m4145	Membrane Lipid Metabolism	0	0	1000	0
KAT8	3 ketoacyl CoA thiolase	[c] : 3oodcoa + coa --> accoa + pmtcoa	( ECW_m4145 or ECW_m2530 )	ECW_m2530 ECW_m4145	Membrane Lipid Metabolism	0	0	1000	0
KDOCT2	3 deoxy manno octulosonate cytidylyltransferase	[c] : ctp + kdo --> ckdo + ppi	ECW_m1028	ECW_m1028	Lipopolysaccharide Biosynthesis Recycling	0	0	1000	0
KDOPP	3 deoxy manno octulosonate 8 phosphatase	[c] : h2o + kdo8p --> kdo + pi	ECW_m3470	ECW_m3470	Lipopolysaccharide Biosynthesis Recycling	0	0	1000	0
KDOPS	3 deoxy D manno octulosonic acid 8 phosphate synthase	[c] : ara5p + h2o + pep --> kdo8p + pi	ECW_m1301	ECW_m1301	Lipopolysaccharide Biosynthesis Recycling	0	0	1000	0
KG6PDC	3 keto L gulonate 6 phosphate decarboxylase	[c] : 3dhgulnp + h --> co2 + xu5p-L	( ECW_m4558 or ECW_m3855 )	ECW_m3855 ECW_m4558	Alternate Carbon Metabolism	0	0	1000	0
Kabcpp	Potassium ABC transporter periplasm	atp[c] + h2o[c] + k[p] --> adp[c] + h[c] + k[c] + pi[c]	( ECW_m0749 and ECW_m0748 and ECW_m0747 )	ECW_m0747 ECW_m0748 ECW_m0749	Inorganic Ion Transport and Metabolism	0	0	1000	0
Kt2pp	potassium transport in via proton symport periplasm	h[p] + k[p] --> h[c] + k[c]	( ECW_m1342 or ECW_m4050 or ( ECW_m1387 and ECW_m3557 and ECW_m4149 ) )	ECW_m1342 ECW_m1387 ECW_m3557 ECW_m4050 ECW_m4149	Inorganic Ion Transport and Metabolism	0	0	1000	0
Kt3pp	potassium transport out via proton antiport periplasm	h[p] + k[c] --> h[c] + k[p]	( ECW_m3606 or ECW_m0047 or ECW_m1308 or ECW_m0900 )	ECW_m0047 ECW_m0900 ECW_m1308 ECW_m3606	Inorganic Ion Transport and Metabolism	0	0	1000	0
Ktex	potassium transport via diffusion extracellular to periplasm	k[e] <==> k[p]	( ECW_m0355 or ECW_m1039 or ECW_m1509 or ECW_m2416 )	ECW_m0355 ECW_m1039 ECW_m1509 ECW_m2416	Transport Outer Membrane Porin	1	-1000	1000	0
LA4NTpp	4 amino 4 deoxy L arabinotransferase LPS lipid A modification periplasmic face of membrane	[p] : colipa + uLa4n --> acolipa + udcpp	ECW_m2448	ECW_m2448	Lipopolysaccharide Biosynthesis Recycling	0	0	1000	0
LACZ	b galactosidase	[c] : h2o + lcts --> gal + glc-D	ECW_m0422	ECW_m0422	Alternate Carbon Metabolism	0	0	1000	0
LACZpp	b galactosidase	[p] : h2o + lcts --> gal + glc-D	ECW_m2334	ECW_m2334	Alternate Carbon Metabolism	0	0	1000	0
LADGMDH	L alanyl gamma D glutamyl meso diaminopimelate hydrolase	[c] : LalaDgluMdap + h2o --> 26dap-M + LalaDglu	ECW_m1422	ECW_m1422	Murein Recycling	0	0	1000	0
LALDO2x	D LactaldehydeNAD 1 oxidoreductase	[c] : h + mthgxl + nadh --> lald-D + nad	ECW_m4302	ECW_m4302	Methylglyoxal Metabolism	0	0	1000	0
LALGP	L alanyl gamma L glutamate peptidase	[c] : LalaLglu + h2o --> ala-L + glu-L	ECW_m0351	ECW_m0351	Murein Recycling	0	0	1000	0
LCADi	lactaldehyde dehydrogenase	[c] : h2o + lald-L + nad --> (2) h + lac-L + nadh	ECW_m1544	ECW_m1544	Alternate Carbon Metabolism	0	0	1000	0
LCARR	lacaldehyde reductase R propane 1 2 diol forming	[c] : h + lald-D + nadh <==> 12ppd-R + nad			Methylglyoxal Metabolism	1	-1000	1000	0
LCARS	lacaldehyde reductase S propane 1 2 diol forming	[c] : h + lald-L + nadh <==> 12ppd-S + nad	ECW_m3009	ECW_m3009	Alternate Carbon Metabolism	1	-1000	1000	0
LCTSt3ipp	Lactose transport via proton aniport periplasm	h[p] + lcts[c] --> h[c] + lcts[p]	( ECW_m2371 or ECW_m0070 or ECW_m1657 )	ECW_m0070 ECW_m1657 ECW_m2371	Transport Inner Membrane	0	0	1000	0
LCTStex	Lactose transport via diffusion extracellular to periplasm	lcts[e] <==> lcts[p]	( ECW_m0355 or ECW_m1039 or ECW_m1509 or ECW_m2416 )	ECW_m0355 ECW_m1039 ECW_m1509 ECW_m2416	Transport Outer Membrane Porin	1	-1000	1000	0
LCTStpp	Lactose transport via proton symport periplasm	h[p] + lcts[p] <==> h[c] + lcts[c]	ECW_m0421	ECW_m0421	Transport Inner Membrane	1	-1000	1000	0
LDH_D	D lactate dehydrogenase	[c] : lac-D + nad <==> h + nadh + pyr	( ECW_m2335 or ECW_m1514 )	ECW_m1514 ECW_m2335	Pyruvate Metabolism	1	-1000	1000	0
LDH_D2	D lactate dehydrogenase	[c] : lac-D + q8 --> pyr + q8h2	ECW_m2335	ECW_m2335	Oxidative Phosphorylation	0	0	1000	0
LEUTAi	leucine transaminase irreversible	[c] : 4mop + glu-L --> akg + leu-L	( ECW_m4069 or ECW_m4419 )	ECW_m4069 ECW_m4419	Valine Leucine and Isoleucine Metabolism	0	0	1000	0
LEUTRS	Leucyl tRNA synthetase	[c] : atp + leu-L + trnaleu --> amp + leutrna + ppi	ECW_m0696	ECW_m0696	tRNA Charging	0	0	1000	0
LEUabcpp	L leucine transport via ABC system periplasm	atp[c] + h2o[c] + leu-L[p] --> adp[c] + h[c] + leu-L[c] + pi[c]	( ( ECW_m3713 and ECW_m3714 and ECW_m3716 and ECW_m3721 and ECW_m3715 ) or ( ECW_m3713 and ECW_m3714 and ECW_m3716 and ECW_m3717 and ECW_m3715 ) )	ECW_m3713 ECW_m3714 ECW_m3715 ECW_m3716 ECW_m3717 ECW_m3721	Transport Inner Membrane	0	0	1000	0
LEUt2rpp	L leucine reversible transport via proton symport periplasm	h[p] + leu-L[p] <==> h[c] + leu-L[c]	ECW_m0470	ECW_m0470	Transport Inner Membrane	1	-1000	1000	0
LEUtex	L leucine transport via diffusion extracellular to periplasm	leu-L[e] <==> leu-L[p]	( ECW_m0355 or ECW_m1039 or ECW_m1509 or ECW_m2416 )	ECW_m0355 ECW_m1039 ECW_m1509 ECW_m2416	Transport Outer Membrane Porin	1	-1000	1000	0
LGTHL	lactoylglutathione lyase	[c] : gthrd + mthgxl --> lgt-S	ECW_m1818	ECW_m1818	Methylglyoxal Metabolism	0	0	1000	0
LIPACabcpp	lipid cold A transport via ABC system periplasm	atp[c] + h2o[c] + lipa-cold[c] --> adp[c] + h[c] + lipa-cold[p] + pi[c]	ECW_m1024	ECW_m1024	Lipopolysaccharide Biosynthesis Recycling	0	0	1000	0
LIPAHT2ex	core oligosaccharide lipid Ahexadecanoate transferase n C160 extracellular membrane	[e] : colipa + h + hdca --> h2o + hacolipa	ECW_m0677	ECW_m0677	Lipopolysaccharide Biosynthesis Recycling	0	0	1000	0
LIPAHTex	Lipid Ahexadecanoate transferase n C160 extracellular membrane	[e] : h + hdca + lipa --> h2o + halipa	ECW_m0677	ECW_m0677	Lipopolysaccharide Biosynthesis Recycling	0	0	1000	0
LPADSS	Lipid A disaccaride synthase	[c] : lipidX + u23ga --> h + lipidAds + udp	ECW_m0178	ECW_m0178	Lipopolysaccharide Biosynthesis Recycling	0	0	1000	0
LPLIPAL1A120pp	Lysophospholipase L1 2 acylglycerophosphotidate n C120 periplasm	[p] : 1ddecg3p + h2o --> ddca + glyc3p + h	ECW_m0567	ECW_m0567	Glycerophospholipid Metabolism	0	0	1000	0
LPLIPAL1A140pp	Lysophospholipase L1 2 acylglycerophosphotidate n C140 periplasm	[p] : 1tdecg3p + h2o --> glyc3p + h + ttdca	ECW_m0567	ECW_m0567	Glycerophospholipid Metabolism	0	0	1000	0
LPLIPAL1A141pp	Lysophospholipase L1 2 acylglycerophosphotidate n C141 periplasm	[p] : 1tdec7eg3p + h2o --> glyc3p + h + ttdcea	ECW_m0567	ECW_m0567	Glycerophospholipid Metabolism	0	0	1000	0
LPLIPAL1A160pp	Lysophospholipase L1 2 acylglycerophosphotidate n C160 periplasm	[p] : 1hdecg3p + h2o --> glyc3p + h + hdca	ECW_m0567	ECW_m0567	Glycerophospholipid Metabolism	0	0	1000	0
LPLIPAL1A161pp	Lysophospholipase L1 2 acylglycerophosphotidate n C161 periplasm	[p] : 1hdec9eg3p + h2o --> glyc3p + h + hdcea	ECW_m0567	ECW_m0567	Glycerophospholipid Metabolism	0	0	1000	0
LPLIPAL1A180pp	Lysophospholipase L1 2 acylglycerophosphotidate n C180 periplasm	[p] : 1odecg3p + h2o --> glyc3p + h + ocdca	ECW_m0567	ECW_m0567	Glycerophospholipid Metabolism	0	0	1000	0
LPLIPAL1A181pp	Lysophospholipase L1 2 acylglycerophosphotidate n C181 periplasm	[p] : 1odec11eg3p + h2o --> glyc3p + h + ocdcea	ECW_m0567	ECW_m0567	Glycerophospholipid Metabolism	0	0	1000	0
LPLIPAL1E120pp	Lysophospholipase L1 2 acylglycerophosphoethanolamine n C120 periplasm	[p] : 1agpe120 + h2o --> ddca + g3pe + h	ECW_m0567	ECW_m0567	Glycerophospholipid Metabolism	0	0	1000	0
LPLIPAL1E140pp	Lysophospholipase L1 2 acylglycerophosphoethanolamine n C140 periplasm	[p] : 1agpe140 + h2o --> g3pe + h + ttdca	ECW_m0567	ECW_m0567	Glycerophospholipid Metabolism	0	0	1000	0
LPLIPAL1E141pp	Lysophospholipase L1 2 acylglycerophosphoethanolamine n C141 periplasm	[p] : 1agpe141 + h2o --> g3pe + h + ttdcea	ECW_m0567	ECW_m0567	Glycerophospholipid Metabolism	0	0	1000	0
LPLIPAL1E160pp	Lysophospholipase L1 2 acylglycerophosphoethanolamine n C160 periplasm	[p] : 1agpe160 + h2o --> g3pe + h + hdca	ECW_m0567	ECW_m0567	Glycerophospholipid Metabolism	0	0	1000	0
LPLIPAL1E161pp	Lysophospholipase L1 2 acylglycerophosphoethanolamine n C161 periplasm	[p] : 1agpe161 + h2o --> g3pe + h + hdcea	ECW_m0567	ECW_m0567	Glycerophospholipid Metabolism	0	0	1000	0
LPLIPAL1E180pp	Lysophospholipase L1 2 acylglycerophosphoethanolamine n C180 periplasm	[p] : 1agpe180 + h2o --> g3pe + h + ocdca	ECW_m0567	ECW_m0567	Glycerophospholipid Metabolism	0	0	1000	0
LPLIPAL1E181pp	Lysophospholipase L1 2 acylglycerophosphoethanolamine n C181 periplasm	[p] : 1agpe181 + h2o --> g3pe + h + ocdcea	ECW_m0567	ECW_m0567	Glycerophospholipid Metabolism	0	0	1000	0
LPLIPAL1G120pp	Lysophospholipase L1 2 acylglycerophosphoglycerol n C120 periplasm	[p] : 1agpg120 + h2o --> ddca + g3pg + h	ECW_m0567	ECW_m0567	Glycerophospholipid Metabolism	0	0	1000	0
LPLIPAL1G140pp	Lysophospholipase L1 2 acylglycerophosphoglycerol n C140 periplasm	[p] : 1agpg140 + h2o --> g3pg + h + ttdca	ECW_m0567	ECW_m0567	Glycerophospholipid Metabolism	0	0	1000	0
LPLIPAL1G141pp	Lysophospholipase L1 2 acylglycerophosphoglycerol n C141 periplasm	[p] : 1agpg141 + h2o --> g3pg + h + ttdcea	ECW_m0567	ECW_m0567	Glycerophospholipid Metabolism	0	0	1000	0
LPLIPAL1G160pp	Lysophospholipase L1 2 acylglycerophosphoglycerol n C160 periplasm	[p] : 1agpg160 + h2o --> g3pg + h + hdca	ECW_m0567	ECW_m0567	Glycerophospholipid Metabolism	0	0	1000	0
LPLIPAL1G161pp	Lysophospholipase L1 2 acylglycerophosphoglycerol n C161 periplasm	[p] : 1agpg161 + h2o --> g3pg + h + hdcea	ECW_m0567	ECW_m0567	Glycerophospholipid Metabolism	0	0	1000	0
LPLIPAL1G180pp	Lysophospholipase L1 2 acylglycerophosphoglycerol n C180 periplasm	[p] : 1agpg180 + h2o --> g3pg + h + ocdca	ECW_m0567	ECW_m0567	Glycerophospholipid Metabolism	0	0	1000	0
LPLIPAL1G181pp	Lysophospholipase L1 2 acylglycerophosphoglycerol n C181 periplasm	[p] : 1agpg181 + h2o --> g3pg + h + ocdcea	ECW_m0567	ECW_m0567	Glycerophospholipid Metabolism	0	0	1000	0
LPLIPAL2A120	Lysophospholipase L2 2 acylglycerophosphotidate n C120	[c] : 2ddecg3p + h2o --> ddca + glyc3p + (2) h	ECW_m4127	ECW_m4127	Glycerophospholipid Metabolism	0	0	1000	0
LPLIPAL2A140	Lysophospholipase L2 2 acylglycerophosphotidate n C140	[c] : 2tdecg3p + h2o --> glyc3p + (2) h + ttdca	ECW_m4127	ECW_m4127	Glycerophospholipid Metabolism	0	0	1000	0
LPLIPAL2A141	Lysophospholipase L2 2 acylglycerophosphotidate n C141	[c] : 2tdec7eg3p + h2o --> glyc3p + (2) h + ttdcea	ECW_m4127	ECW_m4127	Glycerophospholipid Metabolism	0	0	1000	0
LPLIPAL2A160	Lysophospholipase L2 2 acylglycerophosphotidate n C160	[c] : 2hdecg3p + h2o --> glyc3p + (2) h + hdca	ECW_m4127	ECW_m4127	Glycerophospholipid Metabolism	0	0	1000	0
LPLIPAL2A161	Lysophospholipase L2 2 acylglycerophosphotidate n C161	[c] : 2hdec9eg3p + h2o --> glyc3p + (2) h + hdcea	ECW_m4127	ECW_m4127	Glycerophospholipid Metabolism	0	0	1000	0
LPLIPAL2A180	Lysophospholipase L2 2 acylglycerophosphotidate n C180	[c] : 2odecg3p + h2o --> glyc3p + (2) h + ocdca	ECW_m4127	ECW_m4127	Glycerophospholipid Metabolism	0	0	1000	0
LPLIPAL2A181	Lysophospholipase L2 2 acylglycerophosphotidate n C181	[c] : 2odec11eg3p + h2o --> glyc3p + (2) h + ocdcea	ECW_m4127	ECW_m4127	Glycerophospholipid Metabolism	0	0	1000	0
LPLIPAL2ATE120	Lysophospholipase L2 acyltransferase 2 acyl glycerophosphoethanolamine n C120	[c] : 2agpe120 + pg120 --> apg120 + g3pe	ECW_m4127	ECW_m4127	Glycerophospholipid Metabolism	0	0	1000	0
LPLIPAL2ATE140	Lysophospholipase L2 acyltransferase 2 acyl glycerophosphoethanolamine n C140	[c] : 2agpe140 + pg140 --> apg140 + g3pe	ECW_m4127	ECW_m4127	Glycerophospholipid Metabolism	0	0	1000	0
LPLIPAL2ATE141	Lysophospholipase L2 acyltransferase 2 acyl glycerophosphoethanolamine n C141	[c] : 2agpe141 + pg141 --> apg141 + g3pe	ECW_m4127	ECW_m4127	Glycerophospholipid Metabolism	0	0	1000	0
LPLIPAL2ATE160	Lysophospholipase L2 acyltransferase 2 acyl glycerophosphoethanolamine n C160	[c] : 2agpe160 + pg160 --> apg160 + g3pe	ECW_m4127	ECW_m4127	Glycerophospholipid Metabolism	0	0	1000	0
LPLIPAL2ATE161	Lysophospholipase L2 acyltransferase 2 acyl glycerophosphoethanolamine n C161	[c] : 2agpe161 + pg161 --> apg161 + g3pe	ECW_m4127	ECW_m4127	Glycerophospholipid Metabolism	0	0	1000	0
LPLIPAL2ATE180	Lysophospholipase L2 acyltransferase 2 acyl glycerophosphoethanolamine n C180	[c] : 2agpe180 + pg180 --> apg180 + g3pe	ECW_m4127	ECW_m4127	Glycerophospholipid Metabolism	0	0	1000	0
LPLIPAL2ATE181	Lysophospholipase L2 acyltransferase 2 acyl glycerophosphoethanolamine n C181	[c] : 2agpe181 + pg181 --> apg181 + g3pe	ECW_m4127	ECW_m4127	Glycerophospholipid Metabolism	0	0	1000	0
LPLIPAL2ATG120	Lysophospholipase L2 acyltransferase 2 acyl glycerophosphoglycerol n C120	[c] : 2agpg120 + pg120 --> apg120 + g3pg	ECW_m4127	ECW_m4127	Glycerophospholipid Metabolism	0	0	1000	0
LPLIPAL2ATG140	Lysophospholipase L2 acyltransferase 2 acyl glycerophosphoglycerol n C140	[c] : 2agpg140 + pg140 --> apg140 + g3pg	ECW_m4127	ECW_m4127	Glycerophospholipid Metabolism	0	0	1000	0
LPLIPAL2ATG141	Lysophospholipase L2 acyltransferase 2 acyl glycerophosphoglycerol n C141	[c] : 2agpg141 + pg141 --> apg141 + g3pg	ECW_m4127	ECW_m4127	Glycerophospholipid Metabolism	0	0	1000	0
LPLIPAL2ATG160	Lysophospholipase L2 acyltransferase 2 acyl glycerophosphoglycerol n C160	[c] : 2agpg160 + pg160 --> apg160 + g3pg	ECW_m4127	ECW_m4127	Glycerophospholipid Metabolism	0	0	1000	0
LPLIPAL2ATG161	Lysophospholipase L2 acyltransferase 2 acyl glycerophosphoglycerol n C161	[c] : 2agpg161 + pg161 --> apg161 + g3pg	ECW_m4127	ECW_m4127	Glycerophospholipid Metabolism	0	0	1000	0
LPLIPAL2ATG180	Lysophospholipase L2 acyltransferase 2 acyl glycerophosphoglycerol n C180	[c] : 2agpg180 + pg180 --> apg180 + g3pg	ECW_m4127	ECW_m4127	Glycerophospholipid Metabolism	0	0	1000	0
LPLIPAL2ATG181	Lysophospholipase L2 acyltransferase 2 acyl glycerophosphoglycerol n C181	[c] : 2agpg181 + pg181 --> apg181 + g3pg	ECW_m4127	ECW_m4127	Glycerophospholipid Metabolism	0	0	1000	0
LPLIPAL2E120	Lysophospholipase L2 2 acylglycerophosphoethanolamine n C120	[c] : 2agpe120 + h2o --> ddca + g3pe + h	ECW_m4127	ECW_m4127	Glycerophospholipid Metabolism	0	0	1000	0
LPLIPAL2E140	Lysophospholipase L2 2 acylglycerophosphoethanolamine n C140	[c] : 2agpe140 + h2o --> g3pe + h + ttdca	ECW_m4127	ECW_m4127	Glycerophospholipid Metabolism	0	0	1000	0
LPLIPAL2E141	Lysophospholipase L2 2 acylglycerophosphoethanolamine n C141	[c] : 2agpe141 + h2o --> g3pe + h + ttdcea	ECW_m4127	ECW_m4127	Glycerophospholipid Metabolism	0	0	1000	0
LPLIPAL2E160	Lysophospholipase L2 2 acylglycerophosphoethanolamine n C160	[c] : 2agpe160 + h2o --> g3pe + h + hdca	ECW_m4127	ECW_m4127	Glycerophospholipid Metabolism	0	0	1000	0
LPLIPAL2E161	Lysophospholipase L2 2 acylglycerophosphoethanolamine n C161	[c] : 2agpe161 + h2o --> g3pe + h + hdcea	ECW_m4127	ECW_m4127	Glycerophospholipid Metabolism	0	0	1000	0
LPLIPAL2E180	Lysophospholipase L2 2 acylglycerophosphoethanolamine n C180	[c] : 2agpe180 + h2o --> g3pe + h + ocdca	ECW_m4127	ECW_m4127	Glycerophospholipid Metabolism	0	0	1000	0
LPLIPAL2E181	Lysophospholipase L2 2 acylglycerophosphoethanolamine n C181	[c] : 2agpe181 + h2o --> g3pe + h + ocdcea	ECW_m4127	ECW_m4127	Glycerophospholipid Metabolism	0	0	1000	0
LPLIPAL2G120	Lysophospholipase L2 2 acylglycerophosphoglycerol n C120	[c] : 2agpg120 + h2o --> ddca + g3pg + h	ECW_m4127	ECW_m4127	Glycerophospholipid Metabolism	0	0	1000	0
LPLIPAL2G140	Lysophospholipase L2 2 acylglycerophosphoglycerol n C140	[c] : 2agpg140 + h2o --> g3pg + h + ttdca	ECW_m4127	ECW_m4127	Glycerophospholipid Metabolism	0	0	1000	0
LPLIPAL2G141	Lysophospholipase L2 2 acylglycerophosphoglycerol n C141	[c] : 2agpg141 + h2o --> g3pg + h + ttdcea	ECW_m4127	ECW_m4127	Glycerophospholipid Metabolism	0	0	1000	0
LPLIPAL2G160	Lysophospholipase L2 2 acylglycerophosphoglycerol n C160	[c] : 2agpg160 + h2o --> g3pg + h + hdca	ECW_m4127	ECW_m4127	Glycerophospholipid Metabolism	0	0	1000	0
LPLIPAL2G161	Lysophospholipase L2 2 acylglycerophosphoglycerol n C161	[c] : 2agpg161 + h2o --> g3pg + h + hdcea	ECW_m4127	ECW_m4127	Glycerophospholipid Metabolism	0	0	1000	0
LPLIPAL2G180	Lysophospholipase L2 2 acylglycerophosphoglycerol n C180	[c] : 2agpg180 + h2o --> g3pg + h + ocdca	ECW_m4127	ECW_m4127	Glycerophospholipid Metabolism	0	0	1000	0
LPLIPAL2G181	Lysophospholipase L2 2 acylglycerophosphoglycerol n C181	[c] : 2agpg181 + h2o --> g3pg + h + ocdcea	ECW_m4127	ECW_m4127	Glycerophospholipid Metabolism	0	0	1000	0
LSERDHr	L serine dehydrogenase	[c] : nadp + ser-L <==> 2amsa + h + nadph	ECW_m1675	ECW_m1675	Glycine and Serine Metabolism	1	-1000	1000	0
LYSDC	lysine decarboxylase	[c] : h + lys-L --> 15dap + co2	( ECW_m0182 or ECW_m4492 )	ECW_m0182 ECW_m4492	Threonine and Lysine Metabolism	0	0	1000	0
LYSTRS	Lysyl tRNA synthetase	[c] : atp + lys-L + trnalys --> amp + lystrna + ppi	( ECW_m4490 or ECW_m3143 )	ECW_m3143 ECW_m4490	tRNA Charging	0	0	1000	0
LYSabcpp	L lysine transport via ABC system periplasm	atp[c] + h2o[c] + lys-L[p] --> adp[c] + h[c] + lys-L[c] + pi[c]	( ECW_m2499 and ECW_m2496 and ECW_m2495 and ECW_m2497 )	ECW_m2495 ECW_m2496 ECW_m2497 ECW_m2499	Transport Inner Membrane	0	0	1000	0
LYSt2pp	L lysine transport in via proton symport periplasm	h[p] + lys-L[p] --> h[c] + lys-L[c]	ECW_m2357	ECW_m2357	Transport Inner Membrane	0	0	1000	0
LYSt3pp	L lysine transport out via proton antiport cytoplasm to periplasm	h[p] + lys-L[c] --> h[c] + lys-L[p]	ECW_m3178	ECW_m3178	Transport Inner Membrane	0	0	1000	0
LYStex	L lysine transport via diffusion extracellular to periplasm	lys-L[e] <==> lys-L[p]	( ECW_m0355 or ECW_m1039 or ECW_m1509 or ECW_m2416 )	ECW_m0355 ECW_m1039 ECW_m1509 ECW_m2416	Transport Outer Membrane Porin	1	-1000	1000	0
LYXI	Lyxose isomerase	[c] : lyx-L --> xylu-L	ECW_m4212	ECW_m4212	Alternate Carbon Metabolism	0	0	1000	0
LYXt2pp	L Lyxose transport via proton symport periplasm	h[p] + lyx-L[p] --> h[c] + lyx-L[c]	ECW_m4216	ECW_m4216	Transport Inner Membrane	0	0	1000	0
LYXtex	L Lyxose transport via diffusion extracellular to periplasm	lyx-L[e] <==> lyx-L[p]	( ECW_m0355 or ECW_m1039 or ECW_m1509 or ECW_m2416 )	ECW_m0355 ECW_m1039 ECW_m1509 ECW_m2416	Transport Outer Membrane Porin	1	-1000	1000	0
L_LACD2	L Lactate dehydrogenase ubiquinone	[c] : lac-L + q8 --> pyr + q8h2	ECW_m3884	ECW_m3884	Oxidative Phosphorylation	0	0	1000	0
L_LACD3	L Lactate dehydrogenase menaquinone	[c] : lac-L + mqn8 --> mql8 + pyr	ECW_m3884	ECW_m3884	Oxidative Phosphorylation	0	0	1000	0
L_LACt2rpp	L lactate reversible transport via proton symport periplasm	h[p] + lac-L[p] <==> h[c] + lac-L[c]	( ECW_m3882 or ECW_m3240 )	ECW_m3240 ECW_m3882	Transport Inner Membrane	1	-1000	1000	0
L_LACtex	L lactate transport via diffusion extracellular to periplasm	lac-L[e] <==> lac-L[p]	( ECW_m0355 or ECW_m1039 or ECW_m1509 or ECW_m2416 )	ECW_m0355 ECW_m1039 ECW_m1509 ECW_m2416	Transport Outer Membrane Porin	1	-1000	1000	0
M1PD	mannitol 1 phosphate 5 dehydrogenase	[c] : mnl1p + nad <==> f6p + h + nadh	ECW_m3876	ECW_m3876	Alternate Carbon Metabolism	1	-1000	1000	0
MACPD	Malonyl ACP decarboxylase	[c] : h + malACP --> acACP + co2	ECW_m2512	ECW_m2512	Membrane Lipid Metabolism	0	0	1000	0
MALDDH	malate decarboxylating oxidoreductase decarboxylating	[c] : mal-D + nad --> co2 + nadh + pyr	ECW_m1969	ECW_m1969	Alternate Carbon Metabolism	0	0	1000	0
MALDt2_2pp	D Malate transport via proton symport 2 H periplasm	(2) h[p] + mal-D[p] --> (2) h[c] + mal-D[c]	ECW_m3791	ECW_m3791	Transport Inner Membrane	0	0	1000	0
MALDtex	D Malate transport via diffusion extracellular to periplasm	mal-D[e] <==> mal-D[p]	( ECW_m1509 or ECW_m1039 or ECW_m2416 or ECW_m0355 )	ECW_m0355 ECW_m1039 ECW_m1509 ECW_m2416	Transport Outer Membrane Porin	1	-1000	1000	0
MALS	malate synthase	[c] : accoa + glx + h2o --> coa + h + mal-L	( ECW_m4373 or ECW_m3242 )	ECW_m3242 ECW_m4373	Anaplerotic Reactions	0	0	1000	0
MALTATr	maltose O acetyltransferase	[c] : accoa + malt <==> acmalt + coa	ECW_m0531	ECW_m0531	Alternate Carbon Metabolism	1	-1000	1000	0
MALTHXabcpp	maltohexaose transport via ABC system periplasm	atp[c] + h2o[c] + malthx[p] --> adp[c] + h[c] + malthx[c] + pi[c]	( ECW_m4397 and ECW_m4396 and ECW_m4395 and ECW_m4399 )	ECW_m4395 ECW_m4396 ECW_m4397 ECW_m4399	Transport Inner Membrane	0	0	1000	0
MALTHXtexi	maltohexaose transport via diffusion extracellular to periplasm irreversible	malthx[e] --> malthx[p]	ECW_m4400	ECW_m4400	Transport Outer Membrane	0	0	1000	0
MALTPTabcpp	maltopentaose transport via ABC system periplasm	atp[c] + h2o[c] + maltpt[p] --> adp[c] + h[c] + maltpt[c] + pi[c]	( ECW_m4397 and ECW_m4396 and ECW_m4395 and ECW_m4399 )	ECW_m4395 ECW_m4396 ECW_m4397 ECW_m4399	Transport Inner Membrane	0	0	1000	0
MALTPTtexi	maltopentaoseMaltotriose transport via diffusion extracellular to periplasm irreversible	maltpt[e] --> maltpt[p]	ECW_m4400	ECW_m4400	Transport Outer Membrane	0	0	1000	0
MALTTRabcpp	Maltotriose transport via ABC system periplasm	atp[c] + h2o[c] + malttr[p] --> adp[c] + h[c] + malttr[c] + pi[c]	( ECW_m4397 and ECW_m4396 and ECW_m4395 and ECW_m4399 )	ECW_m4395 ECW_m4396 ECW_m4397 ECW_m4399	Transport Inner Membrane	0	0	1000	0
MALTTRtexi	Maltotriose transport via diffusion extracellular to periplasm irreversible	malttr[e] --> malttr[p]	ECW_m4400	ECW_m4400	Transport Outer Membrane	0	0	1000	0
MALTTTRabcpp	maltotetraose transport via ABC system periplasm	atp[c] + h2o[c] + maltttr[p] --> adp[c] + h[c] + maltttr[c] + pi[c]	( ECW_m4397 and ECW_m4396 and ECW_m4395 and ECW_m4399 )	ECW_m4395 ECW_m4396 ECW_m4397 ECW_m4399	Transport Inner Membrane	0	0	1000	0
MALTTTRtexi	maltotetraoseMaltotriose transport via diffusion extracellular to periplasm irreversible	maltttr[e] --> maltttr[p]	ECW_m4400	ECW_m4400	Transport Outer Membrane	0	0	1000	0
MALTabcpp	maltose transport via ABC system periplasm	atp[c] + h2o[c] + malt[p] --> adp[c] + h[c] + malt[c] + pi[c]	( ECW_m4397 and ECW_m4396 and ECW_m4395 and ECW_m4399 )	ECW_m4395 ECW_m4396 ECW_m4397 ECW_m4399	Transport Inner Membrane	0	0	1000	0
MALTptspp	maltose transport via PEPPyr PTS periplasm	malt[p] + pep[c] --> malt6p[c] + pyr[c]	( ECW_m2646 and ECW_m1787 and ECW_m2644 and ECW_m2645 )	ECW_m1787 ECW_m2644 ECW_m2645 ECW_m2646	Transport Inner Membrane	0	0	1000	0
MALTtexi	maltoseMaltotriose transport via diffusion extracellular to periplasm irreversible	malt[e] --> malt[p]	ECW_m4400	ECW_m4400	Transport Outer Membrane	0	0	1000	0
MALt2_2pp	Malate transport via proton symport 2 H periplasm	(2) h[p] + mal-L[p] --> (2) h[c] + mal-L[c]	ECW_m3791	ECW_m3791	Transport Inner Membrane	0	0	1000	0
MALt2_3pp	Malate transport via proton symport 3 H periplasm	(3) h[p] + mal-L[p] --> (3) h[c] + mal-L[c]	( ECW_m4483 or ECW_m4499 )	ECW_m4483 ECW_m4499	Transport Inner Membrane	0	0	1000	0
MALtex	Malate transport via diffusion extracellular to periplasm	mal-L[e] <==> mal-L[p]	( ECW_m0355 or ECW_m1039 or ECW_m1509 or ECW_m2416 )	ECW_m0355 ECW_m1039 ECW_m1509 ECW_m2416	Transport Outer Membrane Porin	1	-1000	1000	0
MAN1PT2	mannose 1 phosphate guanylyltransferase GDP	[c] : gdp + h + man1p --> gdpmann + pi	( ECW_m2191 or ECW_m2206 )	ECW_m2206	Cell Envelope Biosynthesis	0	0	1000	0
MAN6PI	mannose 6 phosphate isomerase	[c] : man6p <==> f6p	ECW_m1778	ECW_m1778	Alternate Carbon Metabolism	1	-1000	1000	0
MAN6Pt6_2pp	Mannose 6 phosphate transport via phosphate antiport periplasm	man6p[p] + (2) pi[c] --> man6p[c] + (2) pi[p]	ECW_m3964	ECW_m3964	Transport Inner Membrane	0	0	1000	0
MAN6Ptex	Mannose 6 phosphate transport via diffusion extracellular to periplasm	man6p[e] <==> man6p[p]	( ECW_m0355 or ECW_m1039 or ECW_m1509 or ECW_m2416 )	ECW_m0355 ECW_m1039 ECW_m1509 ECW_m2416	Transport Outer Membrane Porin	1	-1000	1000	0
MANAO	Mannonate oxidoreductase	[c] : mana + nad <==> fruur + h + nadh	ECW_m4680	ECW_m4680	Alternate Carbon Metabolism	1	-1000	1000	0
MANGLYCptspp	2 O alpha mannosyl D glycerate transport via PEPPyr PTS periplasm	manglyc[p] + pep[c] --> man6pglyc[c] + pyr[c]	( ECW_m0785 and ECW_m2644 and ECW_m2645 )	ECW_m0785 ECW_m2644 ECW_m2645	Transport Inner Membrane	0	0	1000	0
MANGLYCtex	2 O alpha mannosyl D glycerate transport via diffusion extracellular to periplasm	manglyc[e] <==> manglyc[p]	( ECW_m0355 or ECW_m1039 or ECW_m1509 or ECW_m2416 )	ECW_m0355 ECW_m1039 ECW_m1509 ECW_m2416	Transport Outer Membrane Porin	1	-1000	1000	0
MANPGH	2 O alpha mannosyl 6 phosphate D glycerate hydrolase	[c] : h2o + man6pglyc --> glyc-R + man6p	ECW_m0786	ECW_m0786	Alternate Carbon Metabolism	0	0	1000	0
MANptspp	D mannose transport via PEPPyr PTS periplasm	man[p] + pep[c] --> man6p[c] + pyr[c]	( ECW_m1987 and ECW_m1988 and ECW_m1989 and ECW_m2644 and ECW_m2645 )	ECW_m1987 ECW_m1988 ECW_m1989 ECW_m2644 ECW_m2645	Transport Inner Membrane	0	0	1000	0
MANtex	D mannose transport via diffusion extracellular to periplasm	man[e] <==> man[p]	( ECW_m0355 or ECW_m1039 or ECW_m1509 or ECW_m2416 )	ECW_m0355 ECW_m1039 ECW_m1509 ECW_m2416	Transport Outer Membrane Porin	1	-1000	1000	0
MCITD	2 methylcitrate dehydratase	[c] : 2mcit --> 2mcacn + h2o	ECW_m0412	ECW_m0412	Alternate Carbon Metabolism	0	0	1000	0
MCITL2	methylisocitrate lyase	[c] : micit <==> pyr + succ	ECW_m0410	ECW_m0410	Alternate Carbon Metabolism	1	-1000	1000	0
MCITS	2 methylcitrate synthase	[c] : h2o + oaa + ppcoa --> 2mcit + coa + h	ECW_m0411	ECW_m0411	Alternate Carbon Metabolism	0	0	1000	0
MCOATA	Malonyl CoA ACP transacylase	[c] : ACP + malcoa <==> coa + malACP	( ECW_m1202 and ECW_m1200 )	ECW_m1200 ECW_m1202	Membrane Lipid Metabolism	1	-1000	1000	0
MCPST	3 mercaptopyruvate sulfurtransferase	[c] : cyan + mercppyr --> h + pyr + tcynt	ECW_m2746	ECW_m2746	Cysteine Metabolism	0	0	1000	0
MCTP1App	murein crosslinking transpeptidase 1A A2pm D ala periplasm	[p] : murein5p5p --> ala-D + murein5px4p	( ECW_m0083 or ECW_m0689 or ECW_m0146 or ECW_m3651 )	ECW_m0083 ECW_m0146 ECW_m0689 ECW_m3651	Murein Biosynthesis	0	0	1000	0
MCTP1Bpp	murein crosslinking transpeptidase 1B A2pm A2pm periplasm	[p] : murein5p5p --> alaala + murein5px3p	( ECW_m0146 or ECW_m3651 )	ECW_m0146 ECW_m3651	Murein Biosynthesis	0	0	1000	0
MCTP2App	murein crosslinking transpeptidase 1A A2pm D ala periplasm	[p] : murein5p5p5p --> (2) ala-D + murein5px4px4p	( ECW_m0083 or ECW_m0689 or ECW_m3651 or ECW_m0146 )	ECW_m0083 ECW_m0146 ECW_m0689 ECW_m3651	Murein Biosynthesis	0	0	1000	0
MDDCP1pp	murein D D carboxypeptidase murein5px4p periplasm	[p] : h2o + murein5px4p --> ala-D + murein4px4p	( ECW_m0686 or ECW_m3454 or ECW_m0897 or ECW_m2169 )	ECW_m0686 ECW_m0897 ECW_m2169 ECW_m3454	Murein Biosynthesis	0	0	1000	0
MDDCP2pp	murein D D carboxypeptidase murein5px4px4p periplasm	[p] : h2o + murein5px4px4p --> ala-D + murein4px4px4p	( ECW_m0686 or ECW_m3454 or ECW_m0897 or ECW_m2169 )	ECW_m0686 ECW_m0897 ECW_m2169 ECW_m3454	Murein Biosynthesis	0	0	1000	0
MDDCP3pp	murein D D carboxypeptidase murein5p5p periplasm	[p] : h2o + murein5p5p --> ala-D + murein5p4p	( ECW_m0686 or ECW_m3454 or ECW_m0897 or ECW_m2169 )	ECW_m0686 ECW_m0897 ECW_m2169 ECW_m3454	Murein Biosynthesis	0	0	1000	0
MDDCP4pp	murein D D carboxypeptidase murein5p4p periplasm	[p] : h2o + murein5p4p --> ala-D + murein4p4p	( ECW_m0686 or ECW_m3454 or ECW_m0897 or ECW_m2169 )	ECW_m0686 ECW_m0897 ECW_m2169 ECW_m3454	Murein Biosynthesis	0	0	1000	0
MDDCP5pp	murein D D carboxypeptidase murein5p3p periplasm	[p] : h2o + murein5p3p --> ala-D + murein4p3p	( ECW_m0686 or ECW_m3454 or ECW_m0897 or ECW_m2169 )	ECW_m0686 ECW_m0897 ECW_m2169 ECW_m3454	Murein Biosynthesis	0	0	1000	0
MDDEP1pp	murein D D endopeptidase murein4px4p periplasm	[p] : h2o + murein4px4p --> murein4p4p	( ECW_m3454 or ECW_m2517 or ECW_m2336 )	ECW_m2336 ECW_m2517 ECW_m3454	Murein Recycling	0	0	1000	0
MDDEP2pp	murein D D endopeptidase murein3px4p periplasm	[p] : h2o + murein3px4p --> murein4p3p	( ECW_m3454 or ECW_m2517 or ECW_m2336 )	ECW_m2336 ECW_m2517 ECW_m3454	Murein Recycling	0	0	1000	0
MDDEP3pp	murein D D endopeptidase murein5px4p periplasm	[p] : h2o + murein5px4p --> murein5p4p	( ECW_m3454 or ECW_m2517 or ECW_m2336 )	ECW_m2336 ECW_m2517 ECW_m3454	Murein Recycling	0	0	1000	0
MDDEP4pp	murein D D endopeptidase murein4px4px4p periplasm	[p] : h2o + murein4px4px4p --> murein4px4p4p	( ECW_m3454 or ECW_m2517 or ECW_m2336 )	ECW_m2336 ECW_m2517 ECW_m3454	Murein Recycling	0	0	1000	0
MDH	malate dehydrogenase	[c] : mal-L + nad <==> h + nadh + oaa	ECW_m3503	ECW_m3503	Citric Acid Cycle	1	-1000	1000	0
MDH2	Malate dehydrogenase ubiquinone 8 as acceptor	[c] : mal-L + q8 --> oaa + q8h2	ECW_m2411	ECW_m2411	Citric Acid Cycle	0	0	1000	0
MDH3	Malate dehydrogenase menaquinone 8 as acceptor	[c] : mal-L + mqn8 --> mql8 + oaa	ECW_m2411	ECW_m2411	Citric Acid Cycle	0	0	1000	0
MDRPD	5 Methylthio 5 deoxy D ribulose 1 phosphate dehydratase	[c] : 5mdru1p --> dkmpp + h2o			Arginine and Proline Metabolism	0	0	1000	0
ME1	malic enzyme NAD	[c] : mal-L + nad --> co2 + nadh + pyr	ECW_m1607	ECW_m1607	Anaplerotic Reactions	0	0	1000	0
ME2	malic enzyme NADP	[c] : mal-L + nadp --> co2 + nadph + pyr	ECW_m2682	ECW_m2682	Anaplerotic Reactions	0	0	1000	0
MECDPDH2	2C methyl D erythritol 2 4 cyclodiphosphate dehydratase	[c] : 2mecdp + nadh --> h2mb4p + h2o + nad	ECW_m2740	ECW_m2740	Cofactor and Prosthetic Group Biosynthesis	0	0	1000	0
MECDPS	2 C methyl D erythritol 2 4 cyclodiphosphate synthase	[c] : 2p4c2me --> 2mecdp + cmp	ECW_m2952	ECW_m2952	Cofactor and Prosthetic Group Biosynthesis	0	0	1000	0
MELIBt2pp	melibiose transport in via symport periplasm	h[p] + melib[p] --> h[c] + melib[c]	ECW_m4480	ECW_m4480	Transport Inner Membrane	0	0	1000	0
MELIBt3ipp	melibiose transport in via antiport periplasm	h[p] + melib[c] --> h[c] + melib[p]	ECW_m1657	ECW_m1657	Transport Inner Membrane	0	0	1000	0
MELIBtex	melibiose transport via diffusion extracellular to periplasm	melib[e] <==> melib[p]	( ECW_m0355 or ECW_m1039 or ECW_m1509 or ECW_m2416 )	ECW_m0355 ECW_m1039 ECW_m1509 ECW_m2416	Transport Outer Membrane Porin	1	-1000	1000	0
MEPCT	2 C methyl D erythritol 4 phosphate cytidylyltransferase	[c] : 2me4p + ctp + h --> 4c2me + ppi	ECW_m2953	ECW_m2953	Cofactor and Prosthetic Group Biosynthesis	0	0	1000	0
METAT	methionine adenosyltransferase	[c] : atp + h2o + met-L --> amet + pi + ppi	ECW_m3200	ECW_m3200	Methionine Metabolism	0	0	1000	0
METDabcpp	D methionine transport via ABC system periplasm	atp[c] + h2o[c] + met-D[p] --> adp[c] + h[c] + met-D[c] + pi[c]	( ECW_m0195 and ECW_m0196 and ECW_m0194 )	ECW_m0194 ECW_m0195 ECW_m0196	Transport Inner Membrane	0	0	1000	0
METDtex	D methionine transport via diffusion extracellular to periplasm	met-D[e] <==> met-D[p]	( ECW_m1509 or ECW_m2416 or ECW_m0355 or ECW_m1039 )	ECW_m0355 ECW_m1039 ECW_m1509 ECW_m2416	Transport Outer Membrane Porin	1	-1000	1000	0
METOX1s	methionine oxidation spontaneous	[c] : h2o2 + met-L --> h2o + metsox-S-L	s0001	s0001	Methionine Metabolism	0	0	1000	0
METOX2s	methionine oxidation 2 spontaneous	[c] : h2o2 + met-L --> h2o + metsox-R-L	s0001	s0001	Methionine Metabolism	0	0	1000	0
METS	methionine synthase	[c] : 5mthf + hcys-L --> h + met-L + thf	( ECW_m4378 or ECW_m4131 )	ECW_m4131 ECW_m4378	Methionine Metabolism	0	0	1000	0
METSOX1abcpp	L methionine S oxide transport via ABC system periplasm	atp[c] + h2o[c] + metsox-S-L[p] --> adp[c] + h[c] + metsox-S-L[c] + pi[c]			Transport Inner Membrane	0	0	1000	0
METSOX1tex	L methionine S oxide diffusion extracellular	metsox-S-L[e] <==> metsox-S-L[p]	( ECW_m0355 or ECW_m1039 or ECW_m1509 or ECW_m2416 )	ECW_m0355 ECW_m1039 ECW_m1509 ECW_m2416	Transport Outer Membrane Porin	1	-1000	1000	0
METSOX2abcpp	L methionine R oxide transport via ABC system periplasm	atp[c] + h2o[c] + metsox-R-L[p] --> adp[c] + h[c] + metsox-R-L[c] + pi[c]			Transport Inner Membrane	0	0	1000	0
METSOX2tex	L methionine R oxide diffusion extracellular	metsox-R-L[e] <==> metsox-R-L[p]	( ECW_m0355 or ECW_m1039 or ECW_m1509 or ECW_m2416 )	ECW_m0355 ECW_m1039 ECW_m1509 ECW_m2416	Transport Outer Membrane Porin	1	-1000	1000	0
METSOXR1	L methionine S oxide reductase	[c] : metsox-S-L + trdrd --> h2o + met-L + trdox	( ( ECW_m4582 and ECW_m2811 ) or ( ECW_m4582 and ECW_m4079 ) )	ECW_m2811 ECW_m4079 ECW_m4582	Methionine Metabolism	0	0	1000	0
METSOXR2	L methionine R sulfoxide reductase	[c] : metsox-R-L + trdrd --> h2o + met-L + trdox	( ( ECW_m1947 and ECW_m2811 ) or ( ECW_m1947 and ECW_m4079 ) )	ECW_m1947 ECW_m2811 ECW_m4079	Methionine Metabolism	0	0	1000	0
METTRS	Methionyl tRNA synthetase	[c] : atp + met-L + trnamet --> amp + mettrna + ppi	ECW_m2316	ECW_m2316	tRNA Charging	0	0	1000	0
METabcpp	L methionine transport via ABC system periplasm	atp[c] + h2o[c] + met-L[p] --> adp[c] + h[c] + met-L[c] + pi[c]	( ECW_m0195 and ECW_m0196 and ECW_m0194 )	ECW_m0194 ECW_m0195 ECW_m0196	Transport Inner Membrane	0	0	1000	0
METtex	L methionine transport via diffusion extracellular to periplasm	met-L[e] <==> met-L[p]	( ECW_m0355 or ECW_m1039 or ECW_m1509 or ECW_m2416 )	ECW_m0355 ECW_m1039 ECW_m1509 ECW_m2416	Transport Outer Membrane Porin	1	-1000	1000	0
MG2t3_2pp	magnesium Mg2 transport inout via proton antiport periplasm	(2) h[c] + mg2[p] <==> (2) h[p] + mg2[c]			Inorganic Ion Transport and Metabolism	1	-1000	1000	0
MG2tex	magnesium Mg2 transport via diffusion extracellular to periplasm	mg2[e] <==> mg2[p]	( ECW_m0355 or ECW_m1039 or ECW_m1509 or ECW_m2416 )	ECW_m0355 ECW_m1039 ECW_m1509 ECW_m2416	Transport Outer Membrane Porin	1	-1000	1000	0
MG2tpp	magnesium 2 transport in via diffusion	mg2[p] --> mg2[c]	ECW_m4117	ECW_m4117	Inorganic Ion Transport and Metabolism	0	0	1000	0
MG2uabcpp	Magnesium Mg2 ABC transporter ubtake periplasm	atp[c] + h2o[c] + mg2[p] --> adp[c] + h[c] + mg2[c] + pi[c]	ECW_m4604	ECW_m4604	Inorganic Ion Transport and Metabolism	0	0	1000	0
MGSA	methylglyoxal synthase	[c] : dhap --> mthgxl + pi	ECW_m1073	ECW_m1073	Methylglyoxal Metabolism	0	0	1000	0
MI1PP	myo inositol 1 phosphatase	[c] : h2o + mi1p-D --> inost + pi	ECW_m2759	ECW_m2759	Cell Envelope Biosynthesis	0	0	1000	0
MICITD	2 methylisocitrate dehydratase	[c] : 2mcacn + h2o --> micit	ECW_m0115	ECW_m0115	Alternate Carbon Metabolism	0	0	1000	0
MINOHPtexi	myo inositol phosphate transport via diffusion extracellular to periplasm	minohp[e] --> minohp[p]			Transport Outer Membrane	0	0	1000	0
MLDCP1App	murein L D carboxypeptidase murein5px4p periplasm	[p] : h2o + murein5px4p --> alaala + murein3px4p			Murein Biosynthesis	0	0	1000	0
MLDCP1Bpp	murein L D carboxypeptidase murein4p4p periplasm	[p] : h2o + murein4p4p --> ala-D + murein4p3p			Murein Biosynthesis	0	0	1000	0
MLDCP2App	murein L D carboxypeptidase murein5p5p periplasm	[p] : h2o + murein5p5p --> alaala + murein5p3p			Murein Biosynthesis	0	0	1000	0
MLDCP2Bpp	murein L D carboxypeptidase murein4p3p periplasm	[p] : h2o + murein4p3p --> ala-D + murein3p3p			Murein Biosynthesis	0	0	1000	0
MLDCP3App	murein L D carboxypeptidase murein5px3p periplasm	[p] : h2o + murein5px3p --> alaala + murein3px3p			Murein Biosynthesis	0	0	1000	0
MLDEP1pp	murein L D endopeptidase murein3px3p periplasm	[p] : h2o + murein3px3p --> murein3p3p			Murein Recycling	0	0	1000	0
MLDEP2pp	murein L D endopeptidase murein5px3p periplasm	[p] : h2o + murein5px3p --> murein5p3p			Murein Recycling	0	0	1000	0
MLTG1	Maltodextrin glucosidase maltotriose	[c] : h2o + malttr --> glc-D + malt	ECW_m0472	ECW_m0472	Alternate Carbon Metabolism	0	0	1000	0
MLTG2	Maltodextrin glucosidase maltotetraose	[c] : h2o + maltttr --> glc-D + malttr	ECW_m0472	ECW_m0472	Alternate Carbon Metabolism	0	0	1000	0
MLTG3	Maltodextrin glucosidase maltopentaose	[c] : h2o + maltpt --> glc-D + maltttr	ECW_m0472	ECW_m0472	Alternate Carbon Metabolism	0	0	1000	0
MLTG4	Maltodextrin glucosidase maltohexaose	[c] : h2o + malthx --> glc-D + maltpt	ECW_m0472	ECW_m0472	Alternate Carbon Metabolism	0	0	1000	0
MLTG5	Maltodextrin glucosidase maltoheptaose	[c] : h2o + malthp --> glc-D + malthx	ECW_m0472	ECW_m0472	Alternate Carbon Metabolism	0	0	1000	0
MLTGY1pp	murein lytic transglycosylase murein4p4p periplasm	[p] : murein4p4p --> (2) anhgm4p	( ECW_m4754 or ECW_m3024 or ECW_m2900 or ECW_m1279 or ECW_m3221 )	ECW_m1279 ECW_m2900 ECW_m3024 ECW_m3221 ECW_m4754	Murein Recycling	0	0	1000	0
MLTGY2pp	murein lytic transglycosylase murein4p3p periplasm	[p] : murein4p3p --> anhgm3p + anhgm4p	( ECW_m4754 or ECW_m3024 or ECW_m2900 or ECW_m1279 or ECW_m3221 )	ECW_m1279 ECW_m2900 ECW_m3024 ECW_m3221 ECW_m4754	Murein Recycling	0	0	1000	0
MLTGY3pp	murein lytic transglycosylase murein3p3p periplasm	[p] : murein3p3p --> (2) anhgm3p	( ECW_m4754 or ECW_m3024 or ECW_m2900 or ECW_m1279 or ECW_m3221 )	ECW_m1279 ECW_m2900 ECW_m3024 ECW_m3221 ECW_m4754	Murein Recycling	0	0	1000	0
MLTGY4pp	murein lytic transglycosylase murein4px4p4p periplasm	[p] : murein4px4p4p --> anhgm4p + murein4px4p	( ECW_m4754 or ECW_m3024 or ECW_m2900 or ECW_m1279 or ECW_m3221 )	ECW_m1279 ECW_m2900 ECW_m3024 ECW_m3221 ECW_m4754	Murein Recycling	0	0	1000	0
MLTP1	Maltodextrin phosphorylase maltopentaose	[c] : maltpt + pi <==> g1p + maltttr	ECW_m3675	ECW_m3675	Alternate Carbon Metabolism	1	-1000	1000	0
MLTP2	Maltodextrin phosphorylase maltohexaose	[c] : malthx + pi <==> g1p + maltpt	ECW_m3675	ECW_m3675	Alternate Carbon Metabolism	1	-1000	1000	0
MLTP3	Maltodextrin phosphorylase maltoheptaose	[c] : malthp + pi <==> g1p + malthx	ECW_m3675	ECW_m3675	Alternate Carbon Metabolism	1	-1000	1000	0
MMCD	Methylmalonyl CoA decarboxylase	[c] : h + mmcoa-S --> co2 + ppcoa	ECW_m3174	ECW_m3174	Alternate Carbon Metabolism	0	0	1000	0
MME	methylmalonyl CoA epimerase	[c] : mmcoa-R <==> mmcoa-S			Alternate Carbon Metabolism	1	-1000	1000	0
MMETtex	S methyl L methionine transport via diffusion extracellular to periplasm	mmet[e] <==> mmet[p]	( ECW_m0355 or ECW_m1039 or ECW_m1509 or ECW_m2416 )	ECW_m0355 ECW_m1039 ECW_m1509 ECW_m2416	Transport Outer Membrane Porin	1	-1000	1000	0
MMM2	Methylmalonyl CoA mutase	[c] : succoa --> mmcoa-R	ECW_m3172	ECW_m3172	Alternate Carbon Metabolism	0	0	1000	0
MN2t3pp	manganese Mn2 transport out via proton antiport periplasm	h[p] + mn2[c] --> h[c] + mn2[p]	( ECW_m4266 or ECW_m0807 )	ECW_m0807 ECW_m4266	Inorganic Ion Transport and Metabolism	0	0	1000	0
MN2tpp	manganese transport in via permease no H	mn2[p] --> mn2[c]	ECW_m3305	ECW_m3305	Inorganic Ion Transport and Metabolism	0	0	1000	0
MN6PP	mannose 6 phosphate phosphatase	[c] : h2o + man6p --> man + pi	ECW_m0880	ECW_m0880	Alternate Carbon Metabolism	0	0	1000	0
MNLptspp	mannitol transport via PEPPyr PTS periplasm	mnl[p] + pep[c] --> mnl1p[c] + pyr[c]	( ECW_m3875 and ECW_m2644 and ECW_m2645 )	ECW_m2644 ECW_m2645 ECW_m3875	Transport Inner Membrane	0	0	1000	0
MNLtex	mannitol transport via diffusion extracellular to periplasm	mnl[e] <==> mnl[p]	( ECW_m0355 or ECW_m1039 or ECW_m1509 or ECW_m2416 )	ECW_m0355 ECW_m1039 ECW_m1509 ECW_m2416	Transport Outer Membrane Porin	1	-1000	1000	0
MNNH	D mannonate hydrolyase	[c] : mana --> 2ddglcn + h2o	ECW_m4679	ECW_m4679	Alternate Carbon Metabolism	0	0	1000	0
MNt2pp	manganese Mn2 transport in via proton symport periplasm	h[p] + mn2[p] --> h[c] + mn2[c]	ECW_m2624	ECW_m2624	Transport Inner Membrane	0	0	1000	0
MNtex	Manganese Mn2 transport via diffusion extracellular to periplasm	mn2[e] <==> mn2[p]	( ECW_m0355 or ECW_m1039 or ECW_m1509 or ECW_m2416 )	ECW_m0355 ECW_m1039 ECW_m1509 ECW_m2416	Transport Outer Membrane Porin	1	-1000	1000	0
MOAT	3 deoxy D manno octulosonic acid transferase	[c] : ckdo + lipidA --> cmp + h + kdolipid4	ECW_m3909	ECW_m3909	Lipopolysaccharide Biosynthesis Recycling	0	0	1000	0
MOAT2	3 deoxy D manno octulosonic acid transferase	[c] : ckdo + kdolipid4 --> cmp + h + kdo2lipid4	ECW_m3909	ECW_m3909	Lipopolysaccharide Biosynthesis Recycling	0	0	1000	0
MOBDabcpp	molybdate transport via ABC system periplasm	atp[c] + h2o[c] + mobd[p] --> adp[c] + h[c] + mobd[c] + pi[c]	( ( ECW_m2650 and ECW_m2653 and ECW_m2652 and ECW_m2651 ) or ( ECW_m0818 and ECW_m0819 and ECW_m0820 ) or ( ECW_m2650 and ECW_m2652 and ECW_m2651 and ECW_m4269 ) )	ECW_m0818 ECW_m0819 ECW_m0820 ECW_m2650 ECW_m2651 ECW_m2652 ECW_m2653 ECW_m4269	Inorganic Ion Transport and Metabolism	0	0	1000	0
MOBDtex	molybdate transport via diffusion extracellular to periplasm	mobd[e] <==> mobd[p]	( ECW_m0355 or ECW_m1039 or ECW_m1509 or ECW_m2416 )	ECW_m0355 ECW_m1039 ECW_m1509 ECW_m2416	Transport Outer Membrane Porin	1	-1000	1000	0
MOHMT	3 methyl 2 oxobutanoate hydroxymethyltransferase	[c] : 3mob + h2o + mlthf --> 2dhp + thf	ECW_m0131	ECW_m0131	Cofactor and Prosthetic Group Biosynthesis	0	0	1000	0
MSO3abcpp	methanesulfonate transport via ABC system periplasm	atp[c] + h2o[c] + mso3[p] --> adp[c] + h[c] + mso3[c] + pi[c]	( ECW_m1046 and ECW_m1043 and ECW_m1044 )	ECW_m1043 ECW_m1044 ECW_m1046	Transport Inner Membrane	0	0	1000	0
MSO3tex	methanesulfonate transport via diffusion extracellular to periplasm	mso3[e] <==> mso3[p]	( ECW_m0355 or ECW_m1039 or ECW_m1509 or ECW_m2416 )	ECW_m0355 ECW_m1039 ECW_m1509 ECW_m2416	Transport Outer Membrane Porin	1	-1000	1000	0
MTAN	methylthioadenosine nucleosidase	[c] : 5mta + h2o --> 5mtr + ade	ECW_m0156	ECW_m0156	Arginine and Proline Metabolism	0	0	1000	0
MTHFC	methenyltetrahydrofolate cyclohydrolase	[c] : h2o + methf <==> 10fthf + h	ECW_m0600	ECW_m0600	Folate Metabolism	1	-1000	1000	0
MTHFD	methylenetetrahydrofolate dehydrogenase NADP	[c] : mlthf + nadp <==> methf + nadph	ECW_m0600	ECW_m0600	Folate Metabolism	1	-1000	1000	0
MTHFR2	5 10 methylenetetrahydrofolate reductase NADH	[c] : (2) h + mlthf + nadh --> 5mthf + nad	ECW_m4298	ECW_m4298	Folate Metabolism	0	0	1000	0
MTRI	5 methylthioribose 1 phosphate isomerase	[c] : 5mdr1p <==> 5mdru1p			Arginine and Proline Metabolism	1	-1000	1000	0
MTRK	5 methylthioribose kinase	[c] : 5mtr + atp --> 5mdr1p + adp + h			Arginine and Proline Metabolism	0	0	1000	0
MTRPOX	N methyltryptophan oxidase	[c] : Nmtrp + h2o + o2 --> fald + h2o2 + trp-L	ECW_m1166	ECW_m1166	Glycine and Serine Metabolism	0	0	1000	0
N2Otex	nitrious oxide transport via diffusion extracellular to periplasm	n2o[e] <==> n2o[p]	( ECW_m0355 or ECW_m1039 or ECW_m1509 or ECW_m2416 )	ECW_m0355 ECW_m1039 ECW_m1509 ECW_m2416	Transport Outer Membrane Porin	1	-1000	1000	0
N2Otpp	nitrious oxide transport diffusion	n2o[p] <==> n2o[c]	s0001	s0001	Inorganic Ion Transport and Metabolism	1	-1000	1000	0
NACODA	N acetylornithine deacetylase	[c] : acg5sa + h2o --> ac + glu5sa	ECW_m4313	ECW_m4313	Arginine and Proline Metabolism	0	0	1000	0
NACtex	Nicotinic acid transport via diffusion extracellular to periplasm	nac[e] <==> nac[p]	( ECW_m0355 or ECW_m1039 or ECW_m1509 or ECW_m2416 )	ECW_m0355 ECW_m1039 ECW_m1509 ECW_m2416	Transport Outer Membrane Porin	1	-1000	1000	0
NACtpp	Nicotinic acid uptake periplasm	nac[p] --> nac[c]			Transport Inner Membrane	0	0	1000	0
NADDP	NAD diphosphatase	[c] : h2o + nad --> amp + (2) h + nmn	( ECW_m2640 or ECW_m4355 )	ECW_m2640 ECW_m4355	Cofactor and Prosthetic Group Biosynthesis	0	0	1000	0
NADH10	NADH dehydrogenase menaquinone 8 0 protons	[c] : h + mqn8 + nadh --> mql8 + nad	ECW_m1217	ECW_m1217	Oxidative Phosphorylation	0	0	1000	0
NADH16pp	NADH dehydrogenase ubiquinone 8 3 protons periplasm	(4) h[c] + nadh[c] + q8[c] --> (3) h[p] + nad[c] + q8h2[c]	( ECW_m2464 and ECW_m2465 and ECW_m2466 and ECW_m2467 and ECW_m2468 and ECW_m2469 and ECW_m2470 and ECW_m2471 and ECW_m2472 and ECW_m2473 and ECW_m2474 and ECW_m2475 and ECW_m2476 )	ECW_m2464 ECW_m2465 ECW_m2466 ECW_m2467 ECW_m2468 ECW_m2469 ECW_m2470 ECW_m2471 ECW_m2472 ECW_m2473 ECW_m2474 ECW_m2475 ECW_m2476	Oxidative Phosphorylation	0	0	1000	0
NADH17pp	NADH dehydrogenase menaquinone 8 3 protons periplasm	(4) h[c] + mqn8[c] + nadh[c] --> (3) h[p] + mql8[c] + nad[c]	( ECW_m2464 and ECW_m2465 and ECW_m2466 and ECW_m2467 and ECW_m2468 and ECW_m2469 and ECW_m2470 and ECW_m2471 and ECW_m2472 and ECW_m2473 and ECW_m2474 and ECW_m2475 and ECW_m2476 )	ECW_m2464 ECW_m2465 ECW_m2466 ECW_m2467 ECW_m2468 ECW_m2469 ECW_m2470 ECW_m2471 ECW_m2472 ECW_m2473 ECW_m2474 ECW_m2475 ECW_m2476	Oxidative Phosphorylation	0	0	1000	0
NADH18pp	NADH dehydrogenase demethylmenaquinone 8 3 protons periplasm	2dmmq8[c] + (4) h[c] + nadh[c] --> 2dmmql8[c] + (3) h[p] + nad[c]	( ECW_m2464 and ECW_m2465 and ECW_m2466 and ECW_m2467 and ECW_m2468 and ECW_m2469 and ECW_m2470 and ECW_m2471 and ECW_m2472 and ECW_m2473 and ECW_m2474 and ECW_m2475 and ECW_m2476 )	ECW_m2464 ECW_m2465 ECW_m2466 ECW_m2467 ECW_m2468 ECW_m2469 ECW_m2470 ECW_m2471 ECW_m2472 ECW_m2473 ECW_m2474 ECW_m2475 ECW_m2476	Oxidative Phosphorylation	0	0	1000	0
NADH5	NADH dehydrogenase ubiquinone 8	[c] : h + nadh + q8 --> nad + q8h2	ECW_m1217	ECW_m1217	Oxidative Phosphorylation	0	0	1000	0
NADH9	NADH dehydrogenase demethylmenaquinone 8 0 protons	[c] : 2dmmq8 + h + nadh --> 2dmmql8 + nad	ECW_m1217	ECW_m1217	Oxidative Phosphorylation	0	0	1000	0
NADK	NAD kinase	[c] : atp + nad --> adp + h + nadp	ECW_m2842	ECW_m2842	Cofactor and Prosthetic Group Biosynthesis	0	0	1000	0
NADN	NAD nucleosidase	[c] : h2o + nad --> adprib + h + ncam			Cofactor and Prosthetic Group Biosynthesis	0	0	1000	0
NADPHQR2	NADPH Quinone Reductase Ubiquinone 8	[c] : h + nadph + q8 --> nadp + q8h2	ECW_m3294	ECW_m3294	Oxidative Phosphorylation	0	0	1000	0
NADPHQR3	NADPH Quinone Reductase Menaquinone 8	[c] : h + mqn8 + nadph --> mql8 + nadp	ECW_m3294	ECW_m3294	Oxidative Phosphorylation	0	0	1000	0
NADPHQR4	NADPH Quinone Reductase 2 Demethylmenaquinone 8	[c] : 2dmmq8 + h + nadph --> 2dmmql8 + nadp	ECW_m3294	ECW_m3294	Oxidative Phosphorylation	0	0	1000	0
NADPPPS	NADP phosphatase	[c] : h2o + nadp --> nad + pi			Cofactor and Prosthetic Group Biosynthesis	0	0	1000	0
NADS1	NAD synthase nh3	[c] : atp + dnad + nh4 --> amp + h + nad + ppi	ECW_m1909	ECW_m1909	Cofactor and Prosthetic Group Biosynthesis	0	0	1000	0
NADTRHD	NAD transhydrogenase	[c] : nad + nadph --> nadh + nadp	( ECW_m4319 or ( ECW_m1767 and ECW_m1768 ) )	ECW_m1767 ECW_m1768 ECW_m4319	Oxidative Phosphorylation	0	0	1000	0
NAMNPP	nicotinic acid mononucleotide pyrophosphorylase	[c] : atp + h2o + nac + prpp --> adp + nicrnt + pi + ppi	ECW_m1041	ECW_m1041	Cofactor and Prosthetic Group Biosynthesis	0	0	1000	0
NAt3_1p5pp	sodium proton antiporter HNA is 15 periplasm	(3) h[p] + (2) na1[c] --> (3) h[c] + (2) na1[p]	ECW_m1271	ECW_m1271	Inorganic Ion Transport and Metabolism	0	0	1000	0
NAt3_2pp	sodium proton antiporter HNA is 2 periplasm	(2) h[p] + na1[c] --> (2) h[c] + na1[p]	ECW_m0018	ECW_m0018	Inorganic Ion Transport and Metabolism	0	0	1000	0
NAt3pp	sodium transport out via proton antiport cytoplasm to periplasm	h[p] + na1[c] --> h[c] + na1[p]	( ECW_m0900 or ECW_m1308 )	ECW_m0900 ECW_m1308	Inorganic Ion Transport and Metabolism	0	0	1000	0
NAtex	sodium transport via diffusion extracellular to periplasm	na1[e] <==> na1[p]	( ECW_m0355 or ECW_m1039 or ECW_m1509 or ECW_m2416 )	ECW_m0355 ECW_m1039 ECW_m1509 ECW_m2416	Transport Outer Membrane Porin	1	-1000	1000	0
NDPK1	nucleoside diphosphate kinase ATPGDP	[c] : atp + gdp <==> adp + gtp	( ECW_m0546 or ECW_m2743 )	ECW_m0546 ECW_m2743	Nucleotide Salvage Pathway	1	-1000	1000	0
NDPK2	nucleoside diphosphate kinase ATPUDP	[c] : atp + udp <==> adp + utp	( ECW_m0546 or ECW_m2743 )	ECW_m0546 ECW_m2743	Nucleotide Salvage Pathway	1	-1000	1000	0
NDPK3	nucleoside diphosphate kinase ATPCDP	[c] : atp + cdp <==> adp + ctp	( ECW_m0546 or ECW_m2743 )	ECW_m0546 ECW_m2743	Nucleotide Salvage Pathway	1	-1000	1000	0
NDPK4	nucleoside diphosphate kinase ATPdTDP	[c] : atp + dtdp <==> adp + dttp	( ECW_m2743 or ECW_m0546 )	ECW_m0546 ECW_m2743	Nucleotide Salvage Pathway	1	-1000	1000	0
NDPK5	nucleoside diphosphate kinase ATPdGDP	[c] : atp + dgdp <==> adp + dgtp	( ECW_m2743 or ECW_m0546 )	ECW_m0546 ECW_m2743	Nucleotide Salvage Pathway	1	-1000	1000	0
NDPK6	nucleoside diphosphate kinase ATPdUDP	[c] : atp + dudp <==> adp + dutp	( ECW_m0546 or ECW_m2743 )	ECW_m0546 ECW_m2743	Nucleotide Salvage Pathway	1	-1000	1000	0
NDPK7	nucleoside diphosphate kinase ATPdCDP	[c] : atp + dcdp <==> adp + dctp	( ECW_m2743 or ECW_m0546 )	ECW_m0546 ECW_m2743	Nucleotide Salvage Pathway	1	-1000	1000	0
NDPK8	nucleoside diphosphate kinase ATPdADP	[c] : atp + dadp <==> adp + datp	( ECW_m2743 or ECW_m0546 )	ECW_m0546 ECW_m2743	Nucleotide Salvage Pathway	1	-1000	1000	0
NH4tex	ammonia transport via diffusion extracellular to periplasm	nh4[e] <==> nh4[p]	( ECW_m0355 or ECW_m1039 or ECW_m1509 or ECW_m2416 )	ECW_m0355 ECW_m1039 ECW_m1509 ECW_m2416	Transport Outer Membrane Porin	1	-1000	1000	0
NH4tpp	ammonia reversible transport periplasm	nh4[p] <==> nh4[c]	( s0001 or ECW_m0523 )	ECW_m0523 s0001	Inorganic Ion Transport and Metabolism	1	-1000	1000	0
NHFRBO	NADHflavorubredoxin oxidoreductase	[c] : h + nadh + (2) no --> h2o + n2o + nad	( ECW_m2909 and ECW_m2910 )	ECW_m2909 ECW_m2910	Nitrogen Metabolism	0	0	1000	0
NI2abcpp	Nickle Ni2 ABC transporter periplasm	atp[c] + h2o[c] + ni2[c] --> adp[c] + h[c] + ni2[p] + pi[c]	ECW_m3730	ECW_m3730	Inorganic Ion Transport and Metabolism	0	0	1000	0
NI2t3pp	nickle Ni2 transport out via proton antiport periplasm	h[p] + ni2[c] --> h[c] + ni2[p]	( ECW_m4266 or ECW_m0807 )	ECW_m0807 ECW_m4266	Inorganic Ion Transport and Metabolism	0	0	1000	0
NI2tex	nickel transport via diffusion extracellular to periplasm	ni2[e] <==> ni2[p]	( ECW_m0355 or ECW_m1039 or ECW_m1509 or ECW_m2416 )	ECW_m0355 ECW_m1039 ECW_m1509 ECW_m2416	Transport Outer Membrane Porin	1	-1000	1000	0
NI2tpp	nickel 2 transport in via permease no H	ni2[p] --> ni2[c]	ECW_m4117	ECW_m4117	Inorganic Ion Transport and Metabolism	0	0	1000	0
NI2uabcpp	nickel transport via ABC system uptake periplasm	atp[c] + h2o[c] + ni2[p] --> adp[c] + h[c] + ni2[c] + pi[c]	( ECW_m4604 or ( ECW_m3738 and ECW_m3739 and ECW_m3740 and ECW_m3741 and ECW_m3742 ) )	ECW_m3738 ECW_m3739 ECW_m3740 ECW_m3741 ECW_m3742 ECW_m4604	Inorganic Ion Transport and Metabolism	0	0	1000	0
NMNAT	nicotinamide nucleotide adenylyltransferase	[c] : atp + h + nmn --> nad + ppi	( ECW_m0693 or ECW_m4752 )	ECW_m0693 ECW_m4752	Cofactor and Prosthetic Group Biosynthesis	0	0	1000	0
NMNDA	nicotinamide nucleotide amidase	[c] : h2o + nmn --> nh4 + nicrnt			Cofactor and Prosthetic Group Biosynthesis	0	0	1000	0
NMNN	NMN nucleosidase	[c] : h2o + nmn --> h + ncam + r5p			Cofactor and Prosthetic Group Biosynthesis	0	0	1000	0
NMNPtpp	NMN permease periplasm	nmn[p] --> nmn[c]	ECW_m0806	ECW_m0806	Transport Inner Membrane	0	0	1000	0
NMNt7pp	NMN transport via NMN glycohydrolase periplasm	h2o[c] + nmn[p] --> h[c] + ncam[c] + r5p[c]			Transport Inner Membrane	0	0	1000	0
NMNtex	NMN transport via diffusion extracellular to periplasm	nmn[e] <==> nmn[p]	( ECW_m0355 or ECW_m1039 or ECW_m1509 or ECW_m2416 )	ECW_m0355 ECW_m1039 ECW_m1509 ECW_m2416	Transport Outer Membrane Porin	1	-1000	1000	0
NNAM	nicotinamidase	[c] : h2o + ncam --> nac + nh4	ECW_m1937	ECW_m1937	Cofactor and Prosthetic Group Biosynthesis	0	0	1000	0
NNATr	nicotinate nucleotide adenylyltransferase	[c] : atp + h + nicrnt <==> dnad + ppi	ECW_m0693	ECW_m0693	Nucleotide Salvage Pathway	1	-1000	1000	0
NNDMBRT	Nicotinate nucleotide dimethylbenzimidazole phosphoribosyltransferase	[c] : dmbzid + nicrnt --> 5prdmbz + h + nac	ECW_m2163	ECW_m2163	Cofactor and Prosthetic Group Biosynthesis	0	0	1000	0
NNDPR	nicotinate nucleotide diphosphorylase carboxylating	[c] : (2) h + prpp + quln --> co2 + nicrnt + ppi	ECW_m0106	ECW_m0106	Cofactor and Prosthetic Group Biosynthesis	0	0	1000	0
NO2t2rpp	nitrite transport in via proton symport reversible periplasm	h[p] + no2[p] <==> h[c] + no2[c]	( ECW_m1316 or ECW_m3623 )	ECW_m1316 ECW_m3623	Inorganic Ion Transport and Metabolism	1	-1000	1000	0
NO2tex	nitrite transport via diffusion extracellular to periplasm	no2[e] <==> no2[p]	( ECW_m0355 or ECW_m1039 or ECW_m1509 or ECW_m2416 )	ECW_m0355 ECW_m1039 ECW_m1509 ECW_m2416	Transport Outer Membrane Porin	1	-1000	1000	0
NO3R1bpp	Nitrate reductase Ubiquinol 8	no3[p] + q8h2[c] --> h2o[p] + no2[p] + q8[c]	( ( ECW_m2403 and ECW_m2406 ) and ECW_m2402 and ECW_m2405 and ECW_m2404 )	ECW_m2402 ECW_m2403 ECW_m2404 ECW_m2405 ECW_m2406	Nitrogen Metabolism	0	0	1000	0
NO3R1pp	Nitrate reductase Ubiquinol 8 periplasm	(2) h[c] + no3[c] + q8h2[c] --> h2o[c] + (2) h[p] + no2[c] + q8[c]	( ( ECW_m1593 and ECW_m1594 and ECW_m1595 and ECW_m1596 ) or ( ECW_m1317 and ECW_m1318 and ECW_m1319 and ECW_m1320 ) )	ECW_m1317 ECW_m1318 ECW_m1319 ECW_m1320 ECW_m1593 ECW_m1594 ECW_m1595 ECW_m1596	Oxidative Phosphorylation	0	0	1000	0
NO3R2bpp	Nitrate reductase Menaquinol 8 periplasm	mql8[c] + no3[p] --> h2o[p] + mqn8[c] + no2[p]	( ( ECW_m2403 and ECW_m2406 ) and ECW_m2402 )	ECW_m2402 ECW_m2403 ECW_m2406	Nitrogen Metabolism	0	0	1000	0
NO3R2pp	Nitrate reductase Menaquinol 8 periplasm	(2) h[c] + mql8[c] + no3[c] --> h2o[c] + (2) h[p] + mqn8[c] + no2[c]	( ( ECW_m1593 and ECW_m1594 and ECW_m1595 and ECW_m1596 ) or ( ECW_m1317 and ECW_m1318 and ECW_m1319 and ECW_m1320 ) )	ECW_m1317 ECW_m1318 ECW_m1319 ECW_m1320 ECW_m1593 ECW_m1594 ECW_m1595 ECW_m1596	Oxidative Phosphorylation	0	0	1000	0
NO3t7pp	nitrate transport in via nitrite antiport periplasm	no2[c] + no3[p] --> no2[p] + no3[c]	( ECW_m1316 or ECW_m1597 )	ECW_m1316 ECW_m1597	Inorganic Ion Transport and Metabolism	0	0	1000	0
NO3tex	nitrate transport via diffusion extracellular to periplasm	no3[e] <==> no3[p]	( ECW_m0355 or ECW_m1039 or ECW_m2416 or ECW_m1509 )	ECW_m0355 ECW_m1039 ECW_m1509 ECW_m2416	Transport Outer Membrane Porin	1	-1000	1000	0
NODOx	nitric oxide dioxygenase	[c] : nadh + (2) no + (2) o2 --> h + nad + (2) no3	ECW_m2778	ECW_m2778	Nitrogen Metabolism	0	0	1000	0
NODOy	nitric oxide dioxygenase	[c] : nadph + (2) no + (2) o2 --> h + nadp + (2) no3	ECW_m2778	ECW_m2778	Nitrogen Metabolism	0	0	1000	0
NOtex	nitric oxide transport via diffusion extracellular to periplasm	no[e] <==> no[p]	( ECW_m0355 or ECW_m1039 or ECW_m1509 or ECW_m2416 )	ECW_m0355 ECW_m1039 ECW_m1509 ECW_m2416	Transport Outer Membrane Porin	1	-1000	1000	0
NOtpp	NO transport diffusion	no[p] <==> no[c]	s0001	s0001	Inorganic Ion Transport and Metabolism	1	-1000	1000	0
NPHS	naphthoate synthase	[c] : sbzcoa --> coa + dhna	ECW_m2454	ECW_m2454	Cofactor and Prosthetic Group Biosynthesis	0	0	1000	0
NTD1	5 nucleotidase dUMP	[c] : dump + h2o --> duri + pi	( ECW_m2480 or ECW_m2950 or ECW_m4735 )	ECW_m2480 ECW_m2950 ECW_m4735	Nucleotide Salvage Pathway	0	0	1000	0
NTD10	5 nucleotidase XMP	[c] : h2o + xmp --> pi + xtsn	ECW_m2950	ECW_m2950	Nucleotide Salvage Pathway	0	0	1000	0
NTD10pp	5 nucleotidase XMP	[p] : h2o + xmp --> pi + xtsn	( ECW_m0552 or ECW_m4420 )	ECW_m0552 ECW_m4420	Nucleotide Salvage Pathway	0	0	1000	0
NTD11	5 nucleotidase IMP	[c] : h2o + imp --> ins + pi	ECW_m2950	ECW_m2950	Nucleotide Salvage Pathway	0	0	1000	0
NTD11pp	5 nucleotidase IMP	[p] : h2o + imp --> ins + pi	( ECW_m4420 or ECW_m0552 )	ECW_m0552 ECW_m4420	Nucleotide Salvage Pathway	0	0	1000	0
NTD12	5 nucleotidase dIMP	[c] : dimp + h2o --> din + pi	( ECW_m2480 or ECW_m2950 )	ECW_m2480 ECW_m2950	Nucleotide Salvage Pathway	0	0	1000	0
NTD12pp	5 nucleotidase dIMP periplasm	[p] : dimp + h2o --> din + pi	( ECW_m0552 or ECW_m4420 )	ECW_m0552 ECW_m4420	Nucleotide Salvage Pathway	0	0	1000	0
NTD1pp	5 nucleotidase dUMP	[p] : dump + h2o --> duri + pi	( ECW_m0552 or ECW_m4420 )	ECW_m0552 ECW_m4420	Nucleotide Salvage Pathway	0	0	1000	0
NTD2	5 nucleotidase UMP	[c] : h2o + ump --> pi + uri	( ECW_m4735 or ECW_m2950 )	ECW_m2950 ECW_m4735	Nucleotide Salvage Pathway	0	0	1000	0
NTD2pp	5 nucleotidase UMP	[p] : h2o + ump --> pi + uri	( ECW_m4420 or ECW_m0552 )	ECW_m0552 ECW_m4420	Nucleotide Salvage Pathway	0	0	1000	0
NTD3	5 nucleotidase dCMP	[c] : dcmp + h2o --> dcyt + pi	( ECW_m2950 or ECW_m2480 )	ECW_m2480 ECW_m2950	Nucleotide Salvage Pathway	0	0	1000	0
NTD3pp	5 nucleotidase dCMP	[p] : dcmp + h2o --> dcyt + pi	( ECW_m0552 or ECW_m4420 )	ECW_m0552 ECW_m4420	Nucleotide Salvage Pathway	0	0	1000	0
NTD4	5 nucleotidase CMP	[c] : cmp + h2o --> cytd + pi	ECW_m2950	ECW_m2950	Nucleotide Salvage Pathway	0	0	1000	0
NTD4pp	5 nucleotidase CMP	[p] : cmp + h2o --> cytd + pi	( ECW_m4420 or ECW_m0552 )	ECW_m0552 ECW_m4420	Nucleotide Salvage Pathway	0	0	1000	0
NTD5	5 nucleotidase dTMP	[c] : dtmp + h2o --> pi + thymd	( ECW_m2480 or ECW_m2950 or ECW_m4735 )	ECW_m2480 ECW_m2950 ECW_m4735	Nucleotide Salvage Pathway	0	0	1000	0
NTD5pp	5 nucleotidase dTMP	[p] : dtmp + h2o --> pi + thymd	( ECW_m0552 or ECW_m4420 )	ECW_m0552 ECW_m4420	Nucleotide Salvage Pathway	0	0	1000	0
NTD6	5 nucleotidase dAMP	[c] : damp + h2o --> dad-2 + pi	( ECW_m2480 or ECW_m2950 )	ECW_m2480 ECW_m2950	Nucleotide Salvage Pathway	0	0	1000	0
NTD6pp	5 nucleotidase dAMP	[p] : damp + h2o --> dad-2 + pi	( ECW_m4420 or ECW_m0552 )	ECW_m0552 ECW_m4420	Nucleotide Salvage Pathway	0	0	1000	0
NTD7	5 nucleotidase AMP	[c] : amp + h2o --> adn + pi	ECW_m2950	ECW_m2950	Nucleotide Salvage Pathway	0	0	1000	0
NTD7pp	5 nucleotidase AMP	[p] : amp + h2o --> adn + pi	( ECW_m0552 or ECW_m4420 )	ECW_m0552 ECW_m4420	Nucleotide Salvage Pathway	0	0	1000	0
NTD8	5 nucleotidase dGMP	[c] : dgmp + h2o --> dgsn + pi	( ECW_m2480 or ECW_m2950 )	ECW_m2480 ECW_m2950	Nucleotide Salvage Pathway	0	0	1000	0
NTD8pp	5 nucleotidase dGMP	[p] : dgmp + h2o --> dgsn + pi	( ECW_m0552 or ECW_m4420 )	ECW_m0552 ECW_m4420	Nucleotide Salvage Pathway	0	0	1000	0
NTD9	5 nucleotidase GMP	[c] : gmp + h2o --> gsn + pi	ECW_m2950	ECW_m2950	Nucleotide Salvage Pathway	0	0	1000	0
NTD9pp	5 nucleotidase GMP	[p] : gmp + h2o --> gsn + pi	( ECW_m4420 or ECW_m0552 )	ECW_m0552 ECW_m4420	Nucleotide Salvage Pathway	0	0	1000	0
NTP1	nucleoside triphosphatase ATP	[c] : atp + h2o --> adp + h + pi	( ECW_m0704 or ECW_m4523 )	ECW_m0704 ECW_m4523	Nucleotide Salvage Pathway	0	0	1000	0
NTP10	nucleoside triphosphatase ITP	[c] : h2o + itp --> h + idp + pi	( ECW_m4756 or ECW_m4523 )	ECW_m4523 ECW_m4756	Nucleotide Salvage Pathway	0	0	1000	0
NTP11	nucleoside triphosphatase dITP	[c] : ditp + h2o --> didp + h + pi	ECW_m4756	ECW_m4756	Nucleotide Salvage Pathway	0	0	1000	0
NTP12	nucleoside triphosphatase XTP	[c] : h2o + xtp --> h + pi + xdp	ECW_m4756	ECW_m4756	Nucleotide Salvage Pathway	0	0	1000	0
NTP3	nucleoside triphosphatase GTP	[c] : gtp + h2o --> gdp + h + pi	ECW_m4523	ECW_m4523	Nucleotide Salvage Pathway	0	0	1000	0
NTP3pp	nucleoside triphosphatase GTP periplasm	[p] : gtp + h2o --> gdp + h + pi	ECW_m1091	ECW_m1091	Nucleotide Salvage Pathway	0	0	1000	0
NTP5	nucleoside triphosphatase CTP	[c] : ctp + h2o --> cdp + h + pi	ECW_m4523	ECW_m4523	Nucleotide Salvage Pathway	0	0	1000	0
NTPP1	Nucleoside triphosphate pyrophosphorylase dgtp	[c] : dgtp + h2o --> dgmp + h + ppi	( ECW_m2990 or ECW_m0098 )	ECW_m0098 ECW_m2990	Nucleotide Salvage Pathway	0	0	1000	0
NTPP10	Nucleoside triphosphate pyrophosphorylase ditp	[c] : ditp + h2o --> dimp + h + ppi	ECW_m3212	ECW_m3212	Nucleotide Salvage Pathway	0	0	1000	0
NTPP11	Nucleoside triphosphate pyrophosphorylase xtp	[c] : h2o + xtp --> h + ppi + xmp	ECW_m3212	ECW_m3212	Nucleotide Salvage Pathway	0	0	1000	0
NTPP2	Nucleoside triphosphate pyrophosphorylase gtp	[c] : gtp + h2o --> gmp + h + ppi	( ECW_m0098 or ECW_m2990 )	ECW_m0098 ECW_m2990	Nucleotide Salvage Pathway	0	0	1000	0
NTPP3	Nucleoside triphosphate pyrophosphorylase dctp	[c] : dctp + h2o --> dcmp + h + ppi	( ECW_m2990 or ECW_m2442 or ECW_m1928 )	ECW_m1928 ECW_m2442 ECW_m2990	Nucleotide Salvage Pathway	0	0	1000	0
NTPP4	Nucleoside triphosphate pyrophosphorylase ctp	[c] : ctp + h2o --> cmp + h + ppi	( ECW_m2990 or ECW_m1928 )	ECW_m1928 ECW_m2990	Nucleotide Salvage Pathway	0	0	1000	0
NTPP5	Nucleoside triphosphate pyrophosphorylase datp	[c] : datp + h2o --> damp + h + ppi	( ECW_m2990 or ECW_m2041 )	ECW_m2041 ECW_m2990	Nucleotide Salvage Pathway	0	0	1000	0
NTPP6	Nucleoside triphosphate pyrophosphorylase atp	[c] : atp + h2o --> amp + h + ppi	ECW_m2990	ECW_m2990	Nucleotide Salvage Pathway	0	0	1000	0
NTPP7	Nucleoside triphosphate pyrophosphorylase dttp	[c] : dttp + h2o --> dtmp + h + ppi	( ECW_m2442 or ECW_m2990 )	ECW_m2442 ECW_m2990	Nucleotide Salvage Pathway	0	0	1000	0
NTPP8	Nucleoside triphosphate pyrophosphorylase utp	[c] : h2o + utp --> h + ppi + ump	ECW_m2990	ECW_m2990	Nucleotide Salvage Pathway	0	0	1000	0
NTPP9	Nucleoside triphosphate pyrophosphorylase itp	[c] : h2o + itp --> h + imp + ppi	ECW_m3212	ECW_m3212	Nucleotide Salvage Pathway	0	0	1000	0
NTPTP1	Nucleoside triphosphate tripolyhydrolase	[c] : dgtp + h2o --> dgsn + pppi	ECW_m0157	ECW_m0157	Nucleotide Salvage Pathway	0	0	1000	0
NTPTP2	Nucleoside triphosphate tripolyhydrolase	[c] : gtp + h2o --> gsn + pppi	ECW_m0157	ECW_m0157	Nucleotide Salvage Pathway	0	0	1000	0
NTRIR2x	nitrite Reductase NADH	[c] : (5) h + (3) nadh + no2 --> (2) h2o + (3) nad + nh4	( ECW_m3621 and ECW_m3622 )	ECW_m3621 ECW_m3622	Oxidative Phosphorylation	0	0	1000	0
NTRIR3pp	nitrite Reductase Ubiquinole 8 periplasm	(2) h[p] + no2[p] + (3) q8h2[c] --> (2) h2o[p] + nh4[p] + (3) q8[c]	( ECW_m4436 and ECW_m4437 and ECW_m4438 and ECW_m4439 )	ECW_m4436 ECW_m4437 ECW_m4438 ECW_m4439	Nitrogen Metabolism	0	0	1000	0
NTRIR4pp	nitrite Reductase Menaquinole 8 periplasm	(2) h[p] + (3) mql8[c] + no2[p] --> (2) h2o[p] + (3) mqn8[c] + nh4[p]	( ECW_m4436 and ECW_m4437 and ECW_m4438 and ECW_m4439 )	ECW_m4436 ECW_m4437 ECW_m4438 ECW_m4439	Nitrogen Metabolism	0	0	1000	0
O2Stex	superoxide anion transport via diffusion extracellular to periplasm	o2s[e] <==> o2s[p]	( ECW_m0355 or ECW_m1039 or ECW_m1509 or ECW_m2416 )	ECW_m0355 ECW_m1039 ECW_m1509 ECW_m2416	Transport Outer Membrane Porin	1	-1000	1000	0
O2tex	oxygen transport via diffusion extracellular to periplasm	o2[e] <==> o2[p]	( ECW_m0355 or ECW_m1039 or ECW_m1509 or ECW_m2416 )	ECW_m0355 ECW_m1039 ECW_m1509 ECW_m2416	Transport Outer Membrane Porin	1	-1000	1000	0
O2tpp	o2 transport via diffusion periplasm	o2[p] <==> o2[c]	s0001	s0001	Inorganic Ion Transport and Metabolism	1	-1000	1000	0
OAADC	oxaloacetate decarboxylase	[c] : h + oaa --> co2 + pyr	ECW_m2024	ECW_m2024	Pyruvate Metabolism	0	0	1000	0
OBTFL	2 Oxobutanoate formate lyase	[c] : 2obut + coa --> for + ppcoa	( ( ( ECW_m1012 and ECW_m1013 ) and ECW_m2808 ) or ( ECW_m1012 and ECW_m1013 ) or ( ECW_m1012 and ECW_m3383 ) )	ECW_m1012 ECW_m1013 ECW_m2808 ECW_m3383	Alternate Carbon Metabolism	0	0	1000	0
OCBT	ornithine carbamoyltransferase	[c] : cbp + orn <==> citr-L + h + pi	ECW_m4614	ECW_m4614	Arginine and Proline Metabolism	1	-1000	1000	0
OCDCAtexi	Octadecanoate transport via facilitated irreversible diffusion extracellular to periplasm	ocdca[e] --> ocdca[p]	ECW_m2532	ECW_m2532	Transport Outer Membrane	0	0	1000	0
OCDCEAtexi	Octadecenoate n C181 transport via facilitated irreversible diffusion extracellular to periplasm	ocdcea[e] --> ocdcea[p]	ECW_m2532	ECW_m2532	Transport Outer Membrane	0	0	1000	0
OCTAtex	Octanoate transport via diffusion extracellular to periplasm	octa[e] <==> octa[p]	( ECW_m0355 or ECW_m1039 or ECW_m1509 or ECW_m2416 )	ECW_m0355 ECW_m1039 ECW_m1509 ECW_m2416	Transport Outer Membrane Porin	1	-1000	1000	0
OCTDPS	Octaprenyl pyrophosphate synthase	[c] : frdp + (5) ipdp --> octdp + (5) ppi	ECW_m3459	ECW_m3459	Cofactor and Prosthetic Group Biosynthesis	0	0	1000	0
ODECOAI	Octadecenoyl coa cis trans isomerization	[c] : odecoa --> od2coa	ECW_m4146	ECW_m4146	Membrane Lipid Metabolism	0	0	1000	0
OHPBAT	O Phospho 4 hydroxy L threonine2 oxoglutarate aminotransferase	[c] : glu-L + ohpb <==> akg + phthr	ECW_m1017	ECW_m1017	Cofactor and Prosthetic Group Biosynthesis	1	-1000	1000	0
OHPHM	2 octaprenyl 6 hydroxyphenol methylase	[c] : 2ohph + amet --> 2omph + ahcys + h	ECW_m2427	ECW_m2427	Cofactor and Prosthetic Group Biosynthesis	0	0	1000	0
OMBZLM	2 Octaprenyl 6 methoxy benzoquinol methylase	[c] : 2ombzl + amet --> 2ommbl + ahcys + h	ECW_m4135	ECW_m4135	Cofactor and Prosthetic Group Biosynthesis	0	0	1000	0
OMCDC	2 Oxo 4 methyl 3 carboxypentanoate decarboxylation	[c] : 3c4mop + h --> 4mop + co2	ECW_m0073	ECW_m0073	Valine Leucine and Isoleucine Metabolism	0	0	1000	0
OMMBLHX	2 Octaprenyl 3 methyl 6 methoxy 1 4 benzoquinol hydroxylase	[c] : 2ommbl + (0.5) o2 --> 2omhmbl	ECW_m0717	ECW_m0717	Cofactor and Prosthetic Group Biosynthesis	0	0	1000	0
OMMBLHX3	2 Octaprenyl 3 methyl 6 methoxy 1 4 benzoquinol hydroxylase anaerobic	[c] : 2ommbl + (2) atp + (3) h2o + nad --> 2omhmbl + (2) adp + (3) h + nadh + (2) pi			Cofactor and Prosthetic Group Biosynthesis	0	0	1000	0
OMPDC	orotidine 5 phosphate decarboxylase	[c] : h + orot5p --> co2 + ump	ECW_m1375	ECW_m1375	Purine and Pyrimidine Biosynthesis	0	0	1000	0
OMPHHX	2 octaprenyl 6 methoxyphenol hydroxylase	[c] : 2omph + (0.5) o2 --> 2ombzl	ECW_m3160	ECW_m3160	Cofactor and Prosthetic Group Biosynthesis	0	0	1000	0
OMPHHX3	2 octaprenyl 6 methoxyphenol hydroxylase anaerobic	[c] : 2omph + (2) atp + (3) h2o + nad --> 2ombzl + (2) adp + (3) h + nadh + (2) pi			Cofactor and Prosthetic Group Biosynthesis	0	0	1000	0
OP4ENH	2 oxopent 4 enoate hydratase	[c] : h2o + op4en --> 4h2opntn	ECW_m0428	ECW_m0428	Alternate Carbon Metabolism	0	0	1000	0
OPHBDC	Octaprenyl hydroxybenzoate decarboxylase	[c] : 3ophb + h --> 2oph + co2	( ECW_m4143 or ECW_m2500 )	ECW_m2500 ECW_m4143	Cofactor and Prosthetic Group Biosynthesis	0	0	1000	0
OPHHX	2 Octaprenylphenol hydroxylase	[c] : 2oph + (0.5) o2 --> 2ohph	ECW_m4137	ECW_m4137	Cofactor and Prosthetic Group Biosynthesis	0	0	1000	0
OPHHX3	2 Octaprenylphenol hydroxylase anaerobic	[c] : 2oph + (2) atp + (3) h2o + nad --> 2ohph + (2) adp + (3) h + nadh + (2) pi			Cofactor and Prosthetic Group Biosynthesis	0	0	1000	0
ORNDC	Ornithine Decarboxylase	[c] : h + orn --> co2 + ptrc	( ECW_m3223 or ECW_m0743 )	ECW_m0743 ECW_m3223	Arginine and Proline Metabolism	0	0	1000	0
ORNabcpp	ornithine transport via ABC system periplasm	atp[c] + h2o[c] + orn[p] --> adp[c] + h[c] + orn[c] + pi[c]	( ECW_m2499 and ECW_m2496 and ECW_m2495 and ECW_m2497 )	ECW_m2495 ECW_m2496 ECW_m2497 ECW_m2499	Transport Inner Membrane	0	0	1000	0
ORNtex	ornithine transport via diffusion extracellular to periplasm	orn[e] <==> orn[p]	( ECW_m0355 or ECW_m1039 or ECW_m1509 or ECW_m2416 )	ECW_m0355 ECW_m1039 ECW_m1509 ECW_m2416	Transport Outer Membrane Porin	1	-1000	1000	0
OROTt2_2pp	Orotate transport via proton symport 2 H periplasm	(2) h[p] + orot[p] --> (2) h[c] + orot[c]	ECW_m3791	ECW_m3791	Transport Inner Membrane	0	0	1000	0
OROTtex	Orotate transport via diffusion extracellular to periplasm	orot[e] <==> orot[p]	( ECW_m1509 or ECW_m1039 or ECW_m0355 or ECW_m2416 )	ECW_m0355 ECW_m1039 ECW_m1509 ECW_m2416	Transport Outer Membrane Porin	1	-1000	1000	0
ORPT	orotate phosphoribosyltransferase	[c] : orot5p + ppi <==> orot + prpp	ECW_m3918	ECW_m3918	Purine and Pyrimidine Biosynthesis	1	-1000	1000	0
OXAMTC	oxamate transcarbamoylase	[c] : oxur + pi --> cbp + oxam			Unassigned	0	0	1000	0
OXGDC2	2 oxoglutarate decarboxylase	[c] : akg + h + thmpp --> co2 + ssaltpp	ECW_m2456	ECW_m2456	Cofactor and Prosthetic Group Biosynthesis	0	0	1000	0
P5CD	1 pyrroline 5 carboxylate dehydrogenase	[c] : 1pyr5c + (2) h2o + nad --> glu-L + h + nadh	ECW_m1124	ECW_m1124	Arginine and Proline Metabolism	0	0	1000	0
P5CR	pyrroline 5 carboxylate reductase	[c] : 1pyr5c + (2) h + nadph --> nadp + pro-L	ECW_m0456	ECW_m0456	Arginine and Proline Metabolism	0	0	1000	0
PA120abcpp	phosphatidate transport via ABC system n C120 periplasm	atp[c] + h2o[c] + pa120[c] --> adp[c] + h[c] + pa120[p] + pi[c]	ECW_m1024	ECW_m1024	Transport Inner Membrane	0	0	1000	0
PA140abcpp	phosphatidate transport via ABC system n C140 periplasm	atp[c] + h2o[c] + pa140[c] --> adp[c] + h[c] + pa140[p] + pi[c]	ECW_m1024	ECW_m1024	Transport Inner Membrane	0	0	1000	0
PA141abcpp	phosphatidate transport via ABC system n C141 periplasm	atp[c] + h2o[c] + pa141[c] --> adp[c] + h[c] + pa141[p] + pi[c]	ECW_m1024	ECW_m1024	Transport Inner Membrane	0	0	1000	0
PA160abcpp	phosphatidate transport via ABC system n C160 periplasm	atp[c] + h2o[c] + pa160[c] --> adp[c] + h[c] + pa160[p] + pi[c]	ECW_m1024	ECW_m1024	Transport Inner Membrane	0	0	1000	0
PA161abcpp	phosphatidate transport via ABC system n C161 periplasm	atp[c] + h2o[c] + pa161[c] --> adp[c] + h[c] + pa161[p] + pi[c]	ECW_m1024	ECW_m1024	Transport Inner Membrane	0	0	1000	0
PA180abcpp	phosphatidate transport via ABC system n C180 periplasm	atp[c] + h2o[c] + pa180[c] --> adp[c] + h[c] + pa180[p] + pi[c]	ECW_m1024	ECW_m1024	Transport Inner Membrane	0	0	1000	0
PA181abcpp	phosphatidate transport via ABC system n C181 periplasm	atp[c] + h2o[c] + pa181[c] --> adp[c] + h[c] + pa181[p] + pi[c]	ECW_m1024	ECW_m1024	Transport Inner Membrane	0	0	1000	0
PACALDt2rpp	phenylacetaldehyde reversible transport via proton symport periplasm	h[p] + pacald[p] <==> h[c] + pacald[c]			Transport Inner Membrane	1	-1000	1000	0
PACALDtex	phenethylacetaldehyde transport via diffusion extracellular to periplasm	pacald[e] <==> pacald[p]	( ECW_m0355 or ECW_m1039 or ECW_m1509 or ECW_m2416 )	ECW_m0355 ECW_m1039 ECW_m1509 ECW_m2416	Transport Outer Membrane Porin	1	-1000	1000	0
PANTS	pantothenate synthase	[c] : ala-B + atp + pant-R --> amp + h + pnto-R + ppi	ECW_m0130	ECW_m0130	Cofactor and Prosthetic Group Biosynthesis	0	0	1000	0
PAPA120	Phosphatidate phosphatase n C120	[c] : h2o + pa120 --> 12dgr120 + pi	ECW_m1372	ECW_m1372	Glycerophospholipid Metabolism	0	0	1000	0
PAPA120pp	Phosphatidate phosphatase periplasmic n C120	[p] : h2o + pa120 --> 12dgr120 + pi	ECW_m1372	ECW_m1372	Glycerophospholipid Metabolism	0	0	1000	0
PAPA140	Phosphatidate phosphatase n C140	[c] : h2o + pa140 --> 12dgr140 + pi	ECW_m1372	ECW_m1372	Glycerophospholipid Metabolism	0	0	1000	0
PAPA140pp	Phosphatidate phosphatase periplasmic n C140	[p] : h2o + pa140 --> 12dgr140 + pi	ECW_m1372	ECW_m1372	Glycerophospholipid Metabolism	0	0	1000	0
PAPA141	Phosphatidate phosphatase n C141	[c] : h2o + pa141 --> 12dgr141 + pi	ECW_m1372	ECW_m1372	Glycerophospholipid Metabolism	0	0	1000	0
PAPA141pp	Phosphatidate phosphatase periplasmic n C141	[p] : h2o + pa141 --> 12dgr141 + pi	ECW_m1372	ECW_m1372	Glycerophospholipid Metabolism	0	0	1000	0
PAPA160	Phosphatidate phosphatase n C160	[c] : h2o + pa160 --> 12dgr160 + pi	ECW_m1372	ECW_m1372	Glycerophospholipid Metabolism	0	0	1000	0
PAPA160pp	Phosphatidate phosphatase periplasmic n C160	[p] : h2o + pa160 --> 12dgr160 + pi	ECW_m1372	ECW_m1372	Glycerophospholipid Metabolism	0	0	1000	0
PAPA161	Phosphatidate phosphatase n C161	[c] : h2o + pa161 --> 12dgr161 + pi	ECW_m1372	ECW_m1372	Glycerophospholipid Metabolism	0	0	1000	0
PAPA161pp	Phosphatidate phosphatase periplasmic n C161	[p] : h2o + pa161 --> 12dgr161 + pi	ECW_m1372	ECW_m1372	Glycerophospholipid Metabolism	0	0	1000	0
PAPA180	Phosphatidate phosphatase n C180	[c] : h2o + pa180 --> 12dgr180 + pi	ECW_m1372	ECW_m1372	Glycerophospholipid Metabolism	0	0	1000	0
PAPA180pp	Phosphatidate phosphatase periplasmic n C180	[p] : h2o + pa180 --> 12dgr180 + pi	ECW_m1372	ECW_m1372	Glycerophospholipid Metabolism	0	0	1000	0
PAPA181	Phosphatidate phosphatase n C181	[c] : h2o + pa181 --> 12dgr181 + pi	ECW_m1372	ECW_m1372	Glycerophospholipid Metabolism	0	0	1000	0
PAPA181pp	Phosphatidate phosphatase periplasmic n C181	[p] : h2o + pa181 --> 12dgr181 + pi	ECW_m1372	ECW_m1372	Glycerophospholipid Metabolism	0	0	1000	0
PAPPT3	phospho N acetylmuramoyl pentapeptide transferase meso 2 6 diaminopimelate	[c] : udcpp + ugmda --> uagmda + ump	ECW_m0086	ECW_m0086	Cell Envelope Biosynthesis	0	0	1000	0
PAPSR	phosphoadenylyl sulfate reductase thioredoxin	[c] : paps + trdrd --> (2) h + pap + so3 + trdox	( ( ECW_m2970 and ECW_m2811 ) or ( ECW_m2970 and ECW_m4079 ) )	ECW_m2811 ECW_m2970 ECW_m4079	Cysteine Metabolism	0	0	1000	0
PAPSR2	phosphoadenylyl sulfate reductase glutaredoxin	[c] : grxrd + paps --> grxox + (2) h + pap + so3	( ( ECW_m2970 and ECW_m0957 ) or ( ECW_m2970 and ECW_m1171 ) or ( ECW_m2970 and ECW_m1821 ) or ( ECW_m2970 and ECW_m3889 ) )	ECW_m0957 ECW_m1171 ECW_m1821 ECW_m2970 ECW_m3889	Cysteine Metabolism	0	0	1000	0
PDE1	3 5 cyclic nucleotide phosphodiesterase	[c] : camp + h2o --> amp + h	ECW_m1617	ECW_m1617	Nucleotide Salvage Pathway	0	0	1000	0
PDH	pyruvate dehydrogenase	[c] : coa + nad + pyr --> accoa + co2 + nadh	( ECW_m0111 and ECW_m0112 and ECW_m0113 )	ECW_m0111 ECW_m0112 ECW_m0113	GlycolysisGluconeogenesis	0	0	1000	0
PDX5PO2	pyridoxine 5 phosphate oxidase anaerboic	[c] : nad + pdx5p --> h + nadh + pydx5p			Cofactor and Prosthetic Group Biosynthesis	0	0	1000	0
PDX5POi	pyridoxine 5 phosphate oxidase	[c] : o2 + pdx5p --> h2o2 + pydx5p	ECW_m1806	ECW_m1806	Cofactor and Prosthetic Group Biosynthesis	0	0	1000	0
PDX5PS	Pyridoxine 5 phosphate synthase	[c] : dxyl5p + nad + phthr --> co2 + (2) h2o + h + nadh + pdx5p + pi	( ECW_m0052 and ECW_m2792 )	ECW_m0052 ECW_m2792	Cofactor and Prosthetic Group Biosynthesis	0	0	1000	0
PDXPP	Pyridoxine 5 phosphate phosphatase	[c] : h2o + pdx5p --> pi + pydxn			Cofactor and Prosthetic Group Biosynthesis	0	0	1000	0
PE120abcpp	phosphatidylethanolamine transport via ABC system n C120 periplasm	atp[c] + h2o[c] + pe120[c] --> adp[c] + h[c] + pe120[p] + pi[c]	ECW_m1024	ECW_m1024	Transport Inner Membrane	0	0	1000	0
PE140abcpp	phosphatidylethanolamine transport via ABC system n C140 periplasm	atp[c] + h2o[c] + pe140[c] --> adp[c] + h[c] + pe140[p] + pi[c]	ECW_m1024	ECW_m1024	Transport Inner Membrane	0	0	1000	0
PE141abcpp	phosphatidylethanolamine transport via ABC system n C141 periplasm	atp[c] + h2o[c] + pe141[c] --> adp[c] + h[c] + pe141[p] + pi[c]	ECW_m1024	ECW_m1024	Transport Inner Membrane	0	0	1000	0
PE160abcpp	phosphatidylethanolamine transport via ABC system n C160 periplasm	atp[c] + h2o[c] + pe160[c] --> adp[c] + h[c] + pe160[p] + pi[c]	ECW_m1024	ECW_m1024	Transport Inner Membrane	0	0	1000	0
PE161abcpp	phosphatidylethanolamine transport via ABC system n C161 periplasm	atp[c] + h2o[c] + pe161[c] --> adp[c] + h[c] + pe161[p] + pi[c]	ECW_m1024	ECW_m1024	Transport Inner Membrane	0	0	1000	0
PE180abcpp	phosphatidylethanolamine transport via ABC system n C180 periplasm	atp[c] + h2o[c] + pe180[c] --> adp[c] + h[c] + pe180[p] + pi[c]	ECW_m1024	ECW_m1024	Transport Inner Membrane	0	0	1000	0
PE181abcpp	phosphatidylethanolamine transport via ABC system n C181 periplasm	atp[c] + h2o[c] + pe181[c] --> adp[c] + h[c] + pe181[p] + pi[c]	ECW_m1024	ECW_m1024	Transport Inner Membrane	0	0	1000	0
PEAMNOpp	Phenethylamine oxidase	[p] : h2o + o2 + peamn --> h2o2 + nh4 + pacald	ECW_m1520	ECW_m1520	Nitrogen Metabolism	0	0	1000	0
PEAMNtex	phenethylamine transport via diffusion extracellular to periplasm	peamn[e] <==> peamn[p]	( ECW_m0355 or ECW_m1039 or ECW_m1509 or ECW_m2416 )	ECW_m0355 ECW_m1039 ECW_m1509 ECW_m2416	Transport Outer Membrane Porin	1	-1000	1000	0
PERD	Erythronate 4 phosphate 4per dehydrogenase	[c] : 4per + nad <==> h + nadh + ohpb	ECW_m2509	ECW_m2509	Cofactor and Prosthetic Group Biosynthesis	1	-1000	1000	0
PETNT161pp	phosphoethanolamine transferase c C161	[p] : lipa + pe161 --> 12dgr161 + enlipa	ECW_m3813	ECW_m3813	Lipopolysaccharide Biosynthesis Recycling	0	0	1000	0
PETNT181pp	phosphoethanolamine transferase c C161	[p] : lipa + pe181 --> 12dgr181 + enlipa	ECW_m3813	ECW_m3813	Lipopolysaccharide Biosynthesis Recycling	0	0	1000	0
PFK	phosphofructokinase	[c] : atp + f6p --> adp + fdp + h	( ECW_m4268 or ECW_m1892 )	ECW_m1892 ECW_m4268	GlycolysisGluconeogenesis	0	0	1000	0
PFK_2	Phosphofructokinase	[c] : atp + tag6p-D --> adp + h + tagdp-D	ECW_m4268	ECW_m4268	Alternate Carbon Metabolism	0	0	1000	0
PFL	pyruvate formate lyase	[c] : coa + pyr --> accoa + for	( ( ( ECW_m1012 and ECW_m1013 ) and ECW_m2808 ) or ( ECW_m1012 and ECW_m1013 ) or ( ECW_m1012 and ECW_m3383 ) or ( ECW_m4307 and ECW_m4308 ) )	ECW_m1012 ECW_m1013 ECW_m2808 ECW_m3383 ECW_m4307 ECW_m4308	Pyruvate Metabolism	0	0	1000	0
PG120abcpp	phosphatidylglycerol transport via ABC system n C120 periplasm	atp[c] + h2o[c] + pg120[c] --> adp[c] + h[c] + pg120[p] + pi[c]	ECW_m1024	ECW_m1024	Transport Inner Membrane	0	0	1000	0
PG140abcpp	phosphatidylglycerol transport via ABC system n C140 periplasm	atp[c] + h2o[c] + pg140[c] --> adp[c] + h[c] + pg140[p] + pi[c]	ECW_m1024	ECW_m1024	Transport Inner Membrane	0	0	1000	0
PG141abcpp	phosphatidylglycerol transport via ABC system n C141 periplasm	atp[c] + h2o[c] + pg141[c] --> adp[c] + h[c] + pg141[p] + pi[c]	ECW_m1024	ECW_m1024	Transport Inner Membrane	0	0	1000	0
PG160abcpp	phosphatidylglycerol transport via ABC system n C160 periplasm	atp[c] + h2o[c] + pg160[c] --> adp[c] + h[c] + pg160[p] + pi[c]	ECW_m1024	ECW_m1024	Transport Inner Membrane	0	0	1000	0
PG161abcpp	phosphatidylglycerol transport via ABC system n C161 periplasm	atp[c] + h2o[c] + pg161[c] --> adp[c] + h[c] + pg161[p] + pi[c]	ECW_m1024	ECW_m1024	Transport Inner Membrane	0	0	1000	0
PG180abcpp	phosphatidylglycerol transport via ABC system n C180 periplasm	atp[c] + h2o[c] + pg180[c] --> adp[c] + h[c] + pg180[p] + pi[c]	ECW_m1024	ECW_m1024	Transport Inner Membrane	0	0	1000	0
PG181abcpp	phosphatidylglycerol transport via ABC system n C181 periplasm	atp[c] + h2o[c] + pg181[c] --> adp[c] + h[c] + pg181[p] + pi[c]	ECW_m1024	ECW_m1024	Transport Inner Membrane	0	0	1000	0
PGAMT	phosphoglucosamine mutase	[c] : gam1p <==> gam6p	ECW_m3448	ECW_m3448	Cell Envelope Biosynthesis	1	-1000	1000	0
PGCD	phosphoglycerate dehydrogenase	[c] : 3pg + nad --> 3php + h + nadh	ECW_m3168	ECW_m3168	Glycine and Serine Metabolism	0	0	1000	0
PGI	glucose 6 phosphate isomerase	[c] : g6p <==> f6p	ECW_m4388	ECW_m4388	GlycolysisGluconeogenesis	1	-1000	1000	0
PGK	phosphoglycerate kinase	[c] : 3pg + atp <==> 13dpg + adp	ECW_m3181	ECW_m3181	GlycolysisGluconeogenesis	1	-1000	1000	0
PGL	6 phosphogluconolactonase	[c] : 6pgl + h2o --> 6pgc + h	ECW_m0822	ECW_m0822	Pentose Phosphate Pathway	0	0	1000	0
PGLYCP	Phosphoglycolate phosphatase	[c] : 2pglyc + h2o --> glyclt + pi	ECW_m3640	ECW_m3640	Alternate Carbon Metabolism	0	0	1000	0
PGM	phosphoglycerate mutase	[c] : 2pg <==> 3pg	( ECW_m3891 or ECW_m4757 or ECW_m0810 )	ECW_m0810 ECW_m3891 ECW_m4757	GlycolysisGluconeogenesis	1	-1000	1000	0
PGMT	phosphoglucomutase	[c] : g1p <==> g6p	( ECW_m0741 or ECW_m2889 )	ECW_m0741 ECW_m2889	Alternate Carbon Metabolism	1	-1000	1000	0
PGP120abcpp	phosphatidylglycerophosphate transport via ABC system n C120 periplasm	atp[c] + h2o[c] + pgp120[c] --> adp[c] + h[c] + pgp120[p] + pi[c]	ECW_m1024	ECW_m1024	Transport Inner Membrane	0	0	1000	0
PGP140abcpp	phosphatidylglycerophosphate transport via ABC system n C140 periplasm	atp[c] + h2o[c] + pgp140[c] --> adp[c] + h[c] + pgp140[p] + pi[c]	ECW_m1024	ECW_m1024	Transport Inner Membrane	0	0	1000	0
PGP141abcpp	phosphatidylglycerophosphate transport via ABC system n C141 periplasm	atp[c] + h2o[c] + pgp141[c] --> adp[c] + h[c] + pgp141[p] + pi[c]	ECW_m1024	ECW_m1024	Transport Inner Membrane	0	0	1000	0
PGP160abcpp	phosphatidylglycerophosphate transport via ABC system n C160 periplasm	atp[c] + h2o[c] + pgp160[c] --> adp[c] + h[c] + pgp160[p] + pi[c]	ECW_m1024	ECW_m1024	Transport Inner Membrane	0	0	1000	0
PGP161abcpp	phosphatidylglycerophosphate transport via ABC system n C161 periplasm	atp[c] + h2o[c] + pgp161[c] --> adp[c] + h[c] + pgp161[p] + pi[c]	ECW_m1024	ECW_m1024	Transport Inner Membrane	0	0	1000	0
PGP180abcpp	phosphatidylglycerophosphate transport via ABC system n C180 periplasm	atp[c] + h2o[c] + pgp180[c] --> adp[c] + h[c] + pgp180[p] + pi[c]	ECW_m1024	ECW_m1024	Transport Inner Membrane	0	0	1000	0
PGP181abcpp	phosphatidylglycerophosphate transport via ABC system n C181 periplasm	atp[c] + h2o[c] + pgp181[c] --> adp[c] + h[c] + pgp181[p] + pi[c]	ECW_m1024	ECW_m1024	Transport Inner Membrane	0	0	1000	0
PGPP120	phosphatidylglycerol phosphate phosphatase n C140	[c] : h2o + pgp120 --> pg120 + pi	( ECW_m0487 or ECW_m1372 )	ECW_m0487 ECW_m1372	Glycerophospholipid Metabolism	0	0	1000	0
PGPP120pp	phosphatidylglycerol phosphate phosphatase periplasm n C140	[p] : h2o + pgp120 --> pg120 + pi	( ECW_m1372 or ECW_m0487 )	ECW_m0487 ECW_m1372	Glycerophospholipid Metabolism	0	0	1000	0
PGPP140	phosphatidylglycerol phosphate phosphatase n C140	[c] : h2o + pgp140 --> pg140 + pi	( ECW_m0487 or ECW_m1372 )	ECW_m0487 ECW_m1372	Glycerophospholipid Metabolism	0	0	1000	0
PGPP140pp	phosphatidylglycerol phosphate phosphatase periplasm n C140	[p] : h2o + pgp140 --> pg140 + pi	( ECW_m1372 or ECW_m0487 )	ECW_m0487 ECW_m1372	Glycerophospholipid Metabolism	0	0	1000	0
PGPP141	phosphatidylglycerol phosphate phosphatase n C141	[c] : h2o + pgp141 --> pg141 + pi	( ECW_m0487 or ECW_m1372 )	ECW_m0487 ECW_m1372	Glycerophospholipid Metabolism	0	0	1000	0
PGPP141pp	phosphatidylglycerol phosphate phosphatase periplasm n C141	[p] : h2o + pgp141 --> pg141 + pi	( ECW_m0487 or ECW_m1372 )	ECW_m0487 ECW_m1372	Glycerophospholipid Metabolism	0	0	1000	0
PGPP160	phosphatidylglycerol phosphate phosphatase n C160	[c] : h2o + pgp160 --> pg160 + pi	( ECW_m0487 or ECW_m1372 )	ECW_m0487 ECW_m1372	Glycerophospholipid Metabolism	0	0	1000	0
PGPP160pp	phosphatidylglycerol phosphate phosphatase periplasm n C160	[p] : h2o + pgp160 --> pg160 + pi	( ECW_m0487 or ECW_m1372 )	ECW_m0487 ECW_m1372	Glycerophospholipid Metabolism	0	0	1000	0
PGPP161	phosphatidylglycerol phosphate phosphatase n C161	[c] : h2o + pgp161 --> pg161 + pi	( ECW_m0487 or ECW_m1372 )	ECW_m0487 ECW_m1372	Glycerophospholipid Metabolism	0	0	1000	0
PGPP161pp	phosphatidylglycerol phosphate phosphatase periplasm n C161	[p] : h2o + pgp161 --> pg161 + pi	( ECW_m1372 or ECW_m0487 )	ECW_m0487 ECW_m1372	Glycerophospholipid Metabolism	0	0	1000	0
PGPP180	phosphatidylglycerol phosphate phosphatase n C180	[c] : h2o + pgp180 --> pg180 + pi	( ECW_m0487 or ECW_m1372 )	ECW_m0487 ECW_m1372	Glycerophospholipid Metabolism	0	0	1000	0
PGPP180pp	phosphatidylglycerol phosphate phosphatase periplasm n C180	[p] : h2o + pgp180 --> pg180 + pi	( ECW_m1372 or ECW_m0487 )	ECW_m0487 ECW_m1372	Glycerophospholipid Metabolism	0	0	1000	0
PGPP181	phosphatidylglycerol phosphate phosphatase n C181	[c] : h2o + pgp181 --> pg181 + pi	( ECW_m1372 or ECW_m0487 )	ECW_m0487 ECW_m1372	Glycerophospholipid Metabolism	0	0	1000	0
PGPP181pp	phosphatidylglycerol phosphate phosphatase periplasm n C181	[p] : h2o + pgp181 --> pg181 + pi	( ECW_m0487 or ECW_m1372 )	ECW_m0487 ECW_m1372	Glycerophospholipid Metabolism	0	0	1000	0
PGSA120	Phosphatidylglycerol synthase n C120	[c] : cdpdddecg + glyc3p --> cmp + h + pgp120	ECW_m2086	ECW_m2086	Glycerophospholipid Metabolism	0	0	1000	0
PGSA140	Phosphatidylglycerol synthase n C140	[c] : cdpdtdecg + glyc3p --> cmp + h + pgp140	ECW_m2086	ECW_m2086	Glycerophospholipid Metabolism	0	0	1000	0
PGSA141	Phosphatidylglycerol synthase n C141	[c] : cdpdtdec7eg + glyc3p --> cmp + h + pgp141	ECW_m2086	ECW_m2086	Glycerophospholipid Metabolism	0	0	1000	0
PGSA160	Phosphatidylglycerol synthase n C160	[c] : cdpdhdecg + glyc3p --> cmp + h + pgp160	ECW_m2086	ECW_m2086	Glycerophospholipid Metabolism	0	0	1000	0
PGSA161	Phosphatidylglycerol synthase n C161	[c] : cdpdhdec9eg + glyc3p --> cmp + h + pgp161	ECW_m2086	ECW_m2086	Glycerophospholipid Metabolism	0	0	1000	0
PGSA180	Phosphatidylglycerol synthase n C180	[c] : cdpdodecg + glyc3p --> cmp + h + pgp180	ECW_m2086	ECW_m2086	Glycerophospholipid Metabolism	0	0	1000	0
PGSA181	Phosphatidylglycerol synthase n C181	[c] : cdpdodec11eg + glyc3p --> cmp + h + pgp181	ECW_m2086	ECW_m2086	Glycerophospholipid Metabolism	0	0	1000	0
PHEMEabcpp	protoheme transport via ABC system periplasm	atp[c] + h2o[c] + pheme[c] --> adp[c] + h[c] + pheme[p] + pi[c]	( ECW_m2401 and ECW_m2400 and ECW_m2399 )	ECW_m2399 ECW_m2400 ECW_m2401	Transport Inner Membrane	0	0	1000	0
PHEMEtiex	protoheme transport irreversible out via diffusion periplasm to extracellular	pheme[p] --> pheme[e]			Transport Outer Membrane	0	0	1000	0
PHETA1	phenylalanine transaminase	[c] : akg + phe-L <==> glu-L + phpyr	( ECW_m4069 or ECW_m1038 or ECW_m4419 )	ECW_m1038 ECW_m4069 ECW_m4419	Tyrosine Tryptophan and Phenylalanine Metabolism	1	-1000	1000	0
PHETRS	Phenylalanyl tRNA synthetase	[c] : atp + phe-L + trnaphe --> amp + phetrna + ppi	( ECW_m1882 and ECW_m1883 )	ECW_m1882 ECW_m1883	tRNA Charging	0	0	1000	0
PHEt2rpp	L phenylalanine reversible transport via proton symport periplasm	h[p] + phe-L[p] <==> h[c] + phe-L[c]	( ECW_m0628 or ECW_m0109 )	ECW_m0109 ECW_m0628	Transport Inner Membrane	1	-1000	1000	0
PHEtex	L phenylalanine transport via diffusion extracellular to periplasm	phe-L[e] <==> phe-L[p]	( ECW_m0355 or ECW_m1039 or ECW_m1509 or ECW_m2416 )	ECW_m0355 ECW_m1039 ECW_m1509 ECW_m2416	Transport Outer Membrane Porin	1	-1000	1000	0
PHYTSpp	Phytase periplasm	[p] : (6) h2o + minohp --> inost + (6) pi	ECW_m1091	ECW_m1091	Alternate Carbon Metabolism	0	0	1000	0
PIt2rpp	phosphate reversible transport via symport periplasm	h[p] + pi[p] <==> h[c] + pi[c]	( ECW_m3261 or ECW_m3752 )	ECW_m3261 ECW_m3752	Inorganic Ion Transport and Metabolism	1	-1000	1000	0
PItex	phosphate transport via diffusion extracellular to periplasm	pi[e] <==> pi[p]	( ECW_m0355 or ECW_m1039 or ECW_m1509 or ECW_m2416 )	ECW_m0355 ECW_m1039 ECW_m1509 ECW_m2416	Transport Outer Membrane Porin	1	-1000	1000	0
PIuabcpp	phosphate transport via ABC system uptake periplasm	atp[c] + h2o[c] + pi[p] --> adp[c] + h[c] + (2) pi[c]	( ECW_m4025 and ECW_m4024 and ECW_m4026 and ECW_m4027 )	ECW_m4024 ECW_m4025 ECW_m4026 ECW_m4027	Inorganic Ion Transport and Metabolism	0	0	1000	0
PLIPA1A120pp	Phospholipase A1 phosphatidate n C120 periplasm	[p] : h2o + pa120 --> 2ddecg3p + ddca	ECW_m4123	ECW_m4123	Glycerophospholipid Metabolism	0	0	1000	0
PLIPA1A140pp	Phospholipase A1 phosphatidate n C140 periplasm	[p] : h2o + pa140 --> 2tdecg3p + ttdca	ECW_m4123	ECW_m4123	Glycerophospholipid Metabolism	0	0	1000	0
PLIPA1A141pp	Phospholipase A1 phosphatidate n C141 periplasm	[p] : h2o + pa141 --> 2tdec7eg3p + ttdcea	ECW_m4123	ECW_m4123	Glycerophospholipid Metabolism	0	0	1000	0
PLIPA1A160pp	Phospholipase A1 phosphatidate n C160 periplasm	[p] : h2o + pa160 --> 2hdecg3p + hdca	ECW_m4123	ECW_m4123	Glycerophospholipid Metabolism	0	0	1000	0
PLIPA1A161pp	Phospholipase A1 phosphatidate n C161 periplasm	[p] : h2o + pa161 --> 2hdec9eg3p + hdcea	ECW_m4123	ECW_m4123	Glycerophospholipid Metabolism	0	0	1000	0
PLIPA1A180pp	Phospholipase A1 phosphatidate n C180 periplasm	[p] : h2o + pa180 --> 2odecg3p + ocdca	ECW_m4123	ECW_m4123	Glycerophospholipid Metabolism	0	0	1000	0
PLIPA1A181pp	Phospholipase A1 phosphatidate n C181 periplasm	[p] : h2o + pa181 --> 2odec11eg3p + ocdcea	ECW_m4123	ECW_m4123	Glycerophospholipid Metabolism	0	0	1000	0
PLIPA1E120pp	Phospholipase A1 phosphatidylethanolamine n C120 periplasm	[p] : h2o + pe120 --> 2agpe120 + ddca + h	ECW_m4123	ECW_m4123	Glycerophospholipid Metabolism	0	0	1000	0
PLIPA1E140pp	Phospholipase A1 phosphatidylethanolamine n C140 periplasm	[p] : h2o + pe140 --> 2agpe140 + h + ttdca	ECW_m4123	ECW_m4123	Glycerophospholipid Metabolism	0	0	1000	0
PLIPA1E141pp	Phospholipase A1 phosphatidylethanolamine n C141 periplasm	[p] : h2o + pe141 --> 2agpe141 + h + ttdcea	ECW_m4123	ECW_m4123	Glycerophospholipid Metabolism	0	0	1000	0
PLIPA1E160pp	Phospholipase A1 phosphatidylethanolamine n C160 periplasm	[p] : h2o + pe160 --> 2agpe160 + h + hdca	ECW_m4123	ECW_m4123	Glycerophospholipid Metabolism	0	0	1000	0
PLIPA1E161pp	Phospholipase A1 phosphatidylethanolamine n C161 periplasm	[p] : h2o + pe161 --> 2agpe161 + h + hdcea	ECW_m4123	ECW_m4123	Glycerophospholipid Metabolism	0	0	1000	0
PLIPA1E180pp	Phospholipase A1 phosphatidylethanolamine n C180 periplasm	[p] : h2o + pe180 --> 2agpe180 + h + ocdca	ECW_m4123	ECW_m4123	Glycerophospholipid Metabolism	0	0	1000	0
PLIPA1E181pp	Phospholipase A1 phosphatidylethanolamine n C181 periplasm	[p] : h2o + pe181 --> 2agpe181 + h + ocdcea	ECW_m4123	ECW_m4123	Glycerophospholipid Metabolism	0	0	1000	0
PLIPA1G120pp	Phospholipase A1 phosphatidylglycerol n C120 periplasm	[p] : h2o + pg120 --> 2agpg120 + ddca + h	ECW_m4123	ECW_m4123	Glycerophospholipid Metabolism	0	0	1000	0
PLIPA1G140pp	Phospholipase A1 phosphatidylglycerol n C140 periplasm	[p] : h2o + pg140 --> 2agpg140 + h + ttdca	ECW_m4123	ECW_m4123	Glycerophospholipid Metabolism	0	0	1000	0
PLIPA1G141pp	Phospholipase A1 phosphatidylglycerol n C141 periplasm	[p] : h2o + pg141 --> 2agpg141 + h + ttdcea	ECW_m4123	ECW_m4123	Glycerophospholipid Metabolism	0	0	1000	0
PLIPA1G160pp	Phospholipase A1 phosphatidylglycerol n C160 periplasm	[p] : h2o + pg160 --> 2agpg160 + h + hdca	ECW_m4123	ECW_m4123	Glycerophospholipid Metabolism	0	0	1000	0
PLIPA1G161pp	Phospholipase A1 phosphatidylglycerol n C161 periplasm	[p] : h2o + pg161 --> 2agpg161 + h + hdcea	ECW_m4123	ECW_m4123	Glycerophospholipid Metabolism	0	0	1000	0
PLIPA1G180pp	Phospholipase A1 phosphatidylglycerol n C180 periplasm	[p] : h2o + pg180 --> 2agpg180 + h + ocdca	ECW_m4123	ECW_m4123	Glycerophospholipid Metabolism	0	0	1000	0
PLIPA1G181pp	Phospholipase A1 phosphatidylglycerol n C181 periplasm	[p] : h2o + pg181 --> 2agpg181 + h + ocdcea	ECW_m4123	ECW_m4123	Glycerophospholipid Metabolism	0	0	1000	0
PLIPA2A120pp	Phospholipase A2 phosphatidate n C120 periplasm	[p] : h2o + pa120 --> 1ddecg3p + ddca + h	ECW_m4123	ECW_m4123	Glycerophospholipid Metabolism	0	0	1000	0
PLIPA2A140pp	Phospholipase A2 phosphatidate n C140 periplasm	[p] : h2o + pa140 --> 1tdecg3p + h + ttdca	ECW_m4123	ECW_m4123	Glycerophospholipid Metabolism	0	0	1000	0
PLIPA2A141pp	Phospholipase A2 phosphatidate n C141 periplasm	[p] : h2o + pa141 --> 1tdec7eg3p + h + ttdcea	ECW_m4123	ECW_m4123	Glycerophospholipid Metabolism	0	0	1000	0
PLIPA2A160pp	Phospholipase A2 phosphatidate n C160 periplasm	[p] : h2o + pa160 --> 1hdecg3p + h + hdca	ECW_m4123	ECW_m4123	Glycerophospholipid Metabolism	0	0	1000	0
PLIPA2A161pp	Phospholipase A2 phosphatidate n C161 periplasm	[p] : h2o + pa161 --> 1hdec9eg3p + h + hdcea	ECW_m4123	ECW_m4123	Glycerophospholipid Metabolism	0	0	1000	0
PLIPA2A180pp	Phospholipase A2 phosphatidate n C180 periplasm	[p] : h2o + pa180 --> 1odecg3p + h + ocdca	ECW_m4123	ECW_m4123	Glycerophospholipid Metabolism	0	0	1000	0
PLIPA2A181pp	Phospholipase A2 phosphatidate n C181 periplasm	[p] : h2o + pa181 --> 1odec11eg3p + h + ocdcea	ECW_m4123	ECW_m4123	Glycerophospholipid Metabolism	0	0	1000	0
PLIPA2E120pp	Phospholipase A2 phosphatidylethanolamine n C120 periplasm	[p] : h2o + pe120 --> 1agpe120 + ddca + h	ECW_m4123	ECW_m4123	Glycerophospholipid Metabolism	0	0	1000	0
PLIPA2E140pp	Phospholipase A2 phosphatidylethanolamine n C140 periplasm	[p] : h2o + pe140 --> 1agpe140 + h + ttdca	ECW_m4123	ECW_m4123	Glycerophospholipid Metabolism	0	0	1000	0
PLIPA2E141pp	Phospholipase A2 phosphatidylethanolamine n C141 periplasm	[p] : h2o + pe141 --> 1agpe141 + h + ttdcea	ECW_m4123	ECW_m4123	Glycerophospholipid Metabolism	0	0	1000	0
PLIPA2E160pp	Phospholipase A2 phosphatidylethanolamine n C160 periplasm	[p] : h2o + pe160 --> 1agpe160 + h + hdca	ECW_m4123	ECW_m4123	Glycerophospholipid Metabolism	0	0	1000	0
PLIPA2E161pp	Phospholipase A2 phosphatidylethanolamine n C161 periplasm	[p] : h2o + pe161 --> 1agpe161 + h + hdcea	ECW_m4123	ECW_m4123	Glycerophospholipid Metabolism	0	0	1000	0
PLIPA2E180pp	Phospholipase A2 phosphatidylethanolamine n C180 periplasm	[p] : h2o + pe180 --> 1agpe180 + h + ocdca	ECW_m4123	ECW_m4123	Glycerophospholipid Metabolism	0	0	1000	0
PLIPA2E181pp	Phospholipase A2 phosphatidylethanolamine n C181 periplasm	[p] : h2o + pe181 --> 1agpe181 + h + ocdcea	ECW_m4123	ECW_m4123	Glycerophospholipid Metabolism	0	0	1000	0
PLIPA2G120pp	Phospholipase A2 phosphatidylglycerol n C120 periplasm	[p] : h2o + pg120 --> 1agpg120 + ddca + h	ECW_m4123	ECW_m4123	Glycerophospholipid Metabolism	0	0	1000	0
PLIPA2G140pp	Phospholipase A2 phosphatidylglycerol n C140 periplasm	[p] : h2o + pg140 --> 1agpg140 + h + ttdca	ECW_m4123	ECW_m4123	Glycerophospholipid Metabolism	0	0	1000	0
PLIPA2G141pp	Phospholipase A2 phosphatidylglycerol n C141 periplasm	[p] : h2o + pg141 --> 1agpg141 + h + ttdcea	ECW_m4123	ECW_m4123	Glycerophospholipid Metabolism	0	0	1000	0
PLIPA2G160pp	Phospholipase A2 phosphatidylglycerol n C160 periplasm	[p] : h2o + pg160 --> 1agpg160 + h + hdca	ECW_m4123	ECW_m4123	Glycerophospholipid Metabolism	0	0	1000	0
PLIPA2G161pp	Phospholipase A2 phosphatidylglycerol n C161 periplasm	[p] : h2o + pg161 --> 1agpg161 + h + hdcea	ECW_m4123	ECW_m4123	Glycerophospholipid Metabolism	0	0	1000	0
PLIPA2G180pp	Phospholipase A2 phosphatidylglycerol n C180 periplasm	[p] : h2o + pg180 --> 1agpg180 + h + ocdca	ECW_m4123	ECW_m4123	Glycerophospholipid Metabolism	0	0	1000	0
PLIPA2G181pp	Phospholipase A2 phosphatidylglycerol n C181 periplasm	[p] : h2o + pg181 --> 1agpg181 + h + ocdcea	ECW_m4123	ECW_m4123	Glycerophospholipid Metabolism	0	0	1000	0
PMANM	phosphomannomutase	[c] : man1p <==> man6p	( ECW_m2190 or ECW_m2205 )	ECW_m2205	Alternate Carbon Metabolism	1	-1000	1000	0
PMDPHT	pyrimidine phosphatase	[c] : 5aprbu + h2o --> 4r5au + pi			Cofactor and Prosthetic Group Biosynthesis	0	0	1000	0
PMPK	phosphomethylpyrimidine kinase	[c] : 4ampm + atp --> 2mahmp + adp	ECW_m2304	ECW_m2304	Cofactor and Prosthetic Group Biosynthesis	0	0	1000	0
PNTK	pantothenate kinase	[c] : atp + pnto-R --> 4ppan + adp + h	ECW_m4332	ECW_m4332	Cofactor and Prosthetic Group Biosynthesis	0	0	1000	0
PNTOt4pp	Pantothenate sodium symporter periplasm	na1[p] + pnto-R[p] --> na1[c] + pnto-R[c]	ECW_m3524	ECW_m3524	Transport Inner Membrane	0	0	1000	0
PNTOtex	Pantothenate transport via diffusion extracellular to periplasm	pnto-R[e] <==> pnto-R[p]	( ECW_m0355 or ECW_m1039 or ECW_m1509 or ECW_m2416 )	ECW_m0355 ECW_m1039 ECW_m1509 ECW_m2416	Transport Outer Membrane Porin	1	-1000	1000	0
POX	pyruvate oxidase	[c] : h2o + pyr + q8 --> ac + co2 + q8h2	ECW_m0980	ECW_m0980	Oxidative Phosphorylation	0	0	1000	0
PPA	inorganic diphosphatase	[c] : h2o + ppi --> h + (2) pi	( ECW_m4588 or ECW_m2725 or ECW_m2950 )	ECW_m2725 ECW_m2950 ECW_m4588	Anaplerotic Reactions	0	0	1000	0
PPA2	inorganic triphosphatase	[c] : h2o + pppi --> h + pi + ppi	( ECW_m2950 or ECW_m2725 )	ECW_m2725 ECW_m2950	Anaplerotic Reactions	0	0	1000	0
PPAKr	Propionate kinase	[c] : adp + ppap <==> atp + ppa	ECW_m3384	ECW_m3384	Alternate Carbon Metabolism	1	-1000	1000	0
PPALtex	propanal transport via diffusion extracellular to periplasm	ppal[e] <==> ppal[p]	( ECW_m0355 or ECW_m1039 or ECW_m1509 or ECW_m2416 )	ECW_m0355 ECW_m1039 ECW_m1509 ECW_m2416	Transport Outer Membrane Porin	1	-1000	1000	0
PPALtpp	propanal transport via channel periplasm	ppal[c] <==> ppal[p]			Transport Inner Membrane	1	-1000	1000	0
PPAt4pp	NaPropionate symporter periplasm	na1[p] + ppa[p] --> na1[c] + ppa[c]	ECW_m1126	ECW_m1126	Transport Inner Membrane	0	0	1000	0
PPAtex	propionate transport via diffusion	ppa[e] <==> ppa[p]	( ECW_m1509 or ECW_m1039 or ECW_m2416 or ECW_m0355 )	ECW_m0355 ECW_m1039 ECW_m1509 ECW_m2416	Transport Outer Membrane Porin	1	-1000	1000	0
PPBNGS	porphobilinogen synthase	[c] : (2) 5aop --> (2) h2o + h + ppbng	ECW_m0443	ECW_m0443	Cofactor and Prosthetic Group Biosynthesis	0	0	1000	0
PPC	phosphoenolpyruvate carboxylase	[c] : co2 + h2o + pep --> h + oaa + pi	ECW_m4312	ECW_m4312	Anaplerotic Reactions	0	0	1000	0
PPCDC	phosphopantothenoylcysteine decarboxylase	[c] : 4ppcys + h --> co2 + pan4p	ECW_m3915	ECW_m3915	Cofactor and Prosthetic Group Biosynthesis	0	0	1000	0
PPCK	phosphoenolpyruvate carboxykinase	[c] : atp + oaa --> adp + co2 + pep	ECW_m3658	ECW_m3658	Anaplerotic Reactions	0	0	1000	0
PPCSCT	Propanoyl CoA succinate CoA transferase	[c] : ppcoa + succ --> ppa + succoa	ECW_m3175	ECW_m3175	Alternate Carbon Metabolism	0	0	1000	0
PPGPPDP	guanosine 3 5 bis diphosphate 3 diphosphatase	[c] : h2o + ppgpp --> gdp + ppi	ECW_m3926	ECW_m3926	Cofactor and Prosthetic Group Biosynthesis	0	0	1000	0
PPK2r	polyphosphate kinase	[c] : atp + ppi <==> adp + pppi	ECW_m2724	ECW_m2724	Oxidative Phosphorylation	1	-1000	1000	0
PPKr	polyphosphate kinase	[c] : atp + pi <==> adp + ppi	ECW_m2724	ECW_m2724	Oxidative Phosphorylation	1	-1000	1000	0
PPM	phosphopentomutase	[c] : r1p <==> r5p	( ECW_m4745 or ECW_m3635 )	ECW_m3635 ECW_m4745	Alternate Carbon Metabolism	1	-1000	1000	0
PPM2	phosphopentomutase 2 deoxyribose	[c] : 2dr1p <==> 2dr5p	ECW_m4745	ECW_m4745	Alternate Carbon Metabolism	1	-1000	1000	0
PPNCL2	phosphopantothenate cysteine ligase	[c] : 4ppan + ctp + cys-L --> 4ppcys + cmp + h + ppi	ECW_m3915	ECW_m3915	Cofactor and Prosthetic Group Biosynthesis	0	0	1000	0
PPND	prephenate dehydrogenase	[c] : nad + pphn --> 34hpp + co2 + nadh	ECW_m2828	ECW_m2828	Tyrosine Tryptophan and Phenylalanine Metabolism	0	0	1000	0
PPNDH	prephenate dehydratase	[c] : h + pphn --> co2 + h2o + phpyr	ECW_m2827	ECW_m2827	Tyrosine Tryptophan and Phenylalanine Metabolism	0	0	1000	0
PPPGO	protoporphyrinogen oxidase aerobic	[c] : (1.5) o2 + pppg9 --> (3) h2o + ppp9	ECW_m4150	ECW_m4150	Cofactor and Prosthetic Group Biosynthesis	0	0	1000	0
PPPGO3	protoporphyrinogen oxidase anaerobic	[c] : (3) fum + pppg9 --> ppp9 + (3) succ	ECW_m4150	ECW_m4150	Cofactor and Prosthetic Group Biosynthesis	0	0	1000	0
PPPNDO	Phenylpropanoate Dioxygenase	[c] : h + nadh + o2 + pppn --> cechddd + nad	( ECW_m2764 and ECW_m2765 and ECW_m2766 and ECW_m2768 )	ECW_m2764 ECW_m2765 ECW_m2766 ECW_m2768	Alternate Carbon Metabolism	0	0	1000	0
PPPNt2rpp	3 phenylpropionate transport via proton symport reversible periplasm	h[p] + pppn[p] <==> h[c] + pppn[c]	ECW_m2762	ECW_m2762	Transport Inner Membrane	1	-1000	1000	0
PPPNtex	3 phenylpropionate transport via diffusion extracellular to periplasm	pppn[e] <==> pppn[p]	( ECW_m0355 or ECW_m1039 or ECW_m1509 or ECW_m2416 )	ECW_m0355 ECW_m1039 ECW_m1509 ECW_m2416	Transport Outer Membrane Porin	1	-1000	1000	0
PPS	phosphoenolpyruvate synthase	[c] : atp + h2o + pyr --> amp + (2) h + pep + pi	ECW_m1871	ECW_m1871	GlycolysisGluconeogenesis	0	0	1000	0
PPTHpp	Phosphonate hydrogenase periplasm	[p] : h2o + ppt --> h2 + pi	ECW_m0453	ECW_m0453	Unassigned	0	0	1000	0
PPTtex	Phosphonate transport via diffusion extracellular to periplasm	ppt[e] <==> ppt[p]	( ECW_m0355 or ECW_m1039 or ECW_m1509 or ECW_m2416 )	ECW_m0355 ECW_m1039 ECW_m1509 ECW_m2416	Transport Outer Membrane Porin	1	-1000	1000	0
PRAGSr	phosphoribosylglycinamide synthase	[c] : atp + gly + pram <==> adp + gar + h + pi	ECW_m4365	ECW_m4365	Purine and Pyrimidine Biosynthesis	1	-1000	1000	0
PRAIS	phosphoribosylaminoimidazole synthase	[c] : atp + fpram --> adp + air + (2) h + pi	ECW_m2722	ECW_m2722	Purine and Pyrimidine Biosynthesis	0	0	1000	0
PRAIi	phosphoribosylanthranilate isomerase irreversible	[c] : pran --> 2cpr5p	ECW_m1354	ECW_m1354	Tyrosine Tryptophan and Phenylalanine Metabolism	0	0	1000	0
PRAMPC	phosphoribosyl AMP cyclohydrolase	[c] : h2o + prbamp --> prfp	ECW_m2186	ECW_m2186	Histidine Metabolism	0	0	1000	0
PRASCSi	phosphoribosylaminoimidazolesuccinocarboxamide synthase	[c] : 5aizc + asp-L + atp --> 25aics + adp + h + pi	ECW_m2698	ECW_m2698	Purine and Pyrimidine Biosynthesis	0	0	1000	0
PRATPP	phosphoribosyl ATP pyrophosphatase	[c] : h2o + prbatp --> h + ppi + prbamp	ECW_m2186	ECW_m2186	Histidine Metabolism	0	0	1000	0
PRFGS	phosphoribosylformylglycinamidine synthase	[c] : atp + fgam + gln-L + h2o --> adp + fpram + glu-L + h + pi	ECW_m2785	ECW_m2785	Purine and Pyrimidine Biosynthesis	0	0	1000	0
PRMICI	1 5 phosphoribosyl 5 5 phosphoribosylamino methylideneamino imidazole 4 carboxamide isomerase	[c] : prfp <==> prlp	ECW_m2184	ECW_m2184	Histidine Metabolism	1	-1000	1000	0
PROD2	Proline dehydrogenase	[c] : fad + pro-L --> 1pyr5c + fadh2 + h	ECW_m1124	ECW_m1124	Arginine and Proline Metabolism	0	0	1000	0
PROGLYabcpp	L Prolinylglycine Pro Gly transport via ABC system periplasm	atp[c] + h2o[c] + progly[p] --> adp[c] + h[c] + pi[c] + progly[c]	( ECW_m3810 and ECW_m3809 and ECW_m3808 and ECW_m3807 and ECW_m3806 )	ECW_m3806 ECW_m3807 ECW_m3808 ECW_m3809 ECW_m3810	Transport Inner Membrane	0	0	1000	0
PROGLYtex	L Prolinylglycine transport via diffusion extracellular to periplasm	progly[e] <==> progly[p]	( ECW_m0355 or ECW_m1039 or ECW_m1509 or ECW_m2416 )	ECW_m0355 ECW_m1039 ECW_m1509 ECW_m2416	Transport Outer Membrane Porin	1	-1000	1000	0
PROTRS	Prolyl tRNA synthetase	[c] : atp + pro-L + trnapro --> amp + ppi + protrna	ECW_m0191	ECW_m0191	tRNA Charging	0	0	1000	0
PROabcpp	L proline transport via ABC system periplasm	atp[c] + h2o[c] + pro-L[p] --> adp[c] + h[c] + pi[c] + pro-L[c]	( ECW_m2874 and ECW_m2875 and ECW_m2876 )	ECW_m2874 ECW_m2875 ECW_m2876	Transport Inner Membrane	0	0	1000	0
PROt2rpp	L proline reversible transport via proton symport periplasm	h[p] + pro-L[p] <==> h[c] + pro-L[c]	ECW_m4471	ECW_m4471	Transport Inner Membrane	1	-1000	1000	0
PROt4pp	NaProline L symporter periplasm	na1[p] + pro-L[p] --> na1[c] + pro-L[c]	ECW_m1126	ECW_m1126	Transport Inner Membrane	0	0	1000	0
PROtex	L proline transport via diffusion extracellular to periplasm	pro-L[e] <==> pro-L[p]	( ECW_m0355 or ECW_m1039 or ECW_m1509 or ECW_m2416 )	ECW_m0355 ECW_m1039 ECW_m1509 ECW_m2416	Transport Outer Membrane Porin	1	-1000	1000	0
PRPPS	phosphoribosylpyrophosphate synthetase	[c] : atp + r5p <==> amp + h + prpp	ECW_m1293	ECW_m1293	Histidine Metabolism	1	-1000	1000	0
PSCLYSt2pp	psicoselysine transport via proton symport periplasm	h[p] + psclys[p] --> h[c] + psclys[c]	ECW_m3626	ECW_m3626	Transport Inner Membrane	0	0	1000	0
[truncated: 478 more rows]

## Sheet: Compounds
Metabolite Abbreviation	Metabolite description	Neutral metabolite formula
10fthf	10-Formyltetrahydrofolate	C20H21N7O7
12dgr120	1,2-Diacyl-sn-glycerol (didodecanoyl, n-C12:0)	C27H52O5
12dgr140	1,2-Diacyl-sn-glycerol (ditetradecanoyl, n-C14:0)	C31H60O5
12dgr141	1,2-Diacyl-sn-glycerol (ditetradec-7-enoyl, n-C14:1)	C31H56O5
12dgr160	1,2-Diacyl-sn-glycerol (dihexadecanoyl, n-C16:0)	C35H68O5
12dgr161	1,2-Diacyl-sn-glycerol (dihexadec-9-enoyl, n-C16:1)	C35H64O5
12dgr180	1,2-Diacyl-sn-glycerol (dioctadecanoyl, n-C18:0)	C39H76O5
12dgr181	1,2-Diacyl-sn-glycerol (dioctadec-11-enoyl, n-C18:1)	C39H72O5
12ppd-R	(R)-Propane-1,2-diol	C3H8O2
12ppd-S	(S)-Propane-1,2-diol	C3H8O2
13dpg	3-Phospho-D-glyceroyl phosphate	C3H4O10P2
14glucan	1,4-alpha-D-glucan	C36H62O31
15dap	1,5-Diaminopentane	C5H16N2
1agpe120	1-Acyl-sn-glycero-3-phosphoethanolamine (n-C12:0)	C17H36NO7P1
1agpe140	1-Acyl-sn-glycero-3-phosphoethanolamine (n-C14:0)	C19H40NO7P1
1agpe141	1-Acyl-sn-glycero-3-phosphoethanolamine (n-C14:1)	C19H38NO7P1
1agpe160	1-Acyl-sn-glycero-3-phosphoethanolamine (n-C16:0)	C21H44NO7P1
1agpe161	1-Acyl-sn-glycero-3-phosphoethanolamine (n-C16:1)	C21H42NO7P1
1agpe180	1-Acyl-sn-glycero-3-phosphoethanolamine (n-C18:0)	C23H48NO7P1
1agpe181	1-Acyl-sn-glycero-3-phosphoethanolamine (n-C18:1)	C23H46NO7P1
1agpg120	1-Acyl-sn-glycero-3-phosphoglycerol (n-C12:0)	C18H36O9P1
1agpg140	1-Acyl-sn-glycero-3-phosphoglycerol (n-C14:0)	C20H40O9P1
1agpg141	1-Acyl-sn-glycero-3-phosphoglycerol (n-C14:1)	C20H38O9P1
1agpg160	1-Acyl-sn-glycero-3-phosphoglycerol (n-C16:0)	C22H44O9P1
1agpg161	1-Acyl-sn-glycero-3-phosphoglycerol (n-C16:1)	C22H42O9P1
1agpg180	1-Acyl-sn-glycero-3-phosphoglycerol (n-C18:0)	C24H48O9P1
1agpg181	1-Acyl-sn-glycero-3-phosphoglycerol (n-C18:1)	C24H46O9P1
1ddecg3p	1-dodecanoyl-sn-glycerol 3-phosphate	C15H29O7P1
1hdec9eg3p	1-hexadec-9-enoyl-sn-glycerol 3-phosphate	C19H35O7P1
1hdecg3p	1-hexadecanoyl-sn-glycerol 3-phosphate	C19H37O7P1
1odec11eg3p	1-octadec-11-enoyl-sn-glycerol 3-phosphate	C21H39O7P1
1odecg3p	1-octadecanoyl-sn-glycerol 3-phosphate	C21H41O7P1
1pyr5c	1-Pyrroline-5-carboxylate	C5H6NO2
1tdec7eg3p	1-tetradec-7-enoyl-sn-glycerol 3-phosphate	C17H31O7P1
1tdecg3p	1-tetradecanoyl-sn-glycerol 3-phosphate	C17H33O7P1
23camp	2',3'-Cyclic AMP	C10H11N5O6P
23ccmp	2',3'-Cyclic CMP	C9H11N3O7P
23cgmp	2',3'-Cyclic GMP	C10H11N5O7P
23cump	2',3'-Cyclic UMP	C9H10N2O8P
23dappa	2,3-diaminopropionate	C3H9N2O2
23ddhb	2,3-Dihydro-2,3-dihydroxybenzoate	C7H7O4
23dhb	2,3-Dihydroxybenzoate	C7H5O4
23dhba	(2,3-Dihydroxybenzoyl)adenylate	C17H17N5O10P
23dhbzs	2,3-dihydroxybenzoylserine	C10H10NO6
23dhdp	2,3-Dihydrodipicolinate	C7H5NO4
23dhmb	(R)-2,3-Dihydroxy-3-methylbutanoate	C5H9O4
23dhmp	(R)-2,3-Dihydroxy-3-methylpentanoate	C6H11O4
23doguln	2,3-Dioxo-L-gulonate	C6H7O7
25aics	(S)-2-[5-Amino-1-(5-phospho-D-ribosyl)imidazole-4-carboxamido]succinate	C13H15N4O12P
25dkglcn	2,5-diketo-D-gluconate	C6H7O7
25drapp	2,5-Diamino-6-(ribosylamino)-4-(3H)-pyrimidinone 5'-phosphate	C9H14N5O8P
26dap-LL	LL-2,6-Diaminoheptanedioate	C7H14N2O4
26dap-M	meso-2,6-Diaminoheptanedioate	C7H14N2O4
2agpe120	2-Acyl-sn-glycero-3-phosphoethanolamine (n-C12:0)	C17H36NO7P1
2agpe140	2-Acyl-sn-glycero-3-phosphoethanolamine (n-C14:0)	C19H40NO7P1
2agpe141	2-Acyl-sn-glycero-3-phosphoethanolamine (n-C14:1)	C19H38NO7P1
2agpe160	2-Acyl-sn-glycero-3-phosphoethanolamine (n-C16:0)	C21H44NO7P1
2agpe161	2-Acyl-sn-glycero-3-phosphoethanolamine (n-C16:1)	C21H42NO7P1
2agpe180	2-Acyl-sn-glycero-3-phosphoethanolamine (n-C18:0)	C23H48NO7P1
2agpe181	2-Acyl-sn-glycero-3-phosphoethanolamine (n-C18:1)	C23H46NO7P1
2agpg120	2-Acyl-sn-glycero-3-phosphoglycerol (n-C12:0)	C18H36O9P1
2agpg140	2-Acyl-sn-glycero-3-phosphoglycerol (n-C14:0)	C20H40O9P1
2agpg141	2-Acyl-sn-glycero-3-phosphoglycerol (n-C14:1)	C20H38O9P1
2agpg160	2-Acyl-sn-glycero-3-phosphoglycerol (n-C16:0)	C22H44O9P1
2agpg161	2-Acyl-sn-glycero-3-phosphoglycerol (n-C16:1)	C22H42O9P1
2agpg180	2-Acyl-sn-glycero-3-phosphoglycerol (n-C18:0)	C24H48O9P1
2agpg181	2-Acyl-sn-glycero-3-phosphoglycerol (n-C18:1)	C24H46O9P1
2ahbut	(S)-2-Aceto-2-hydroxybutanoate	C6H9O4
2amsa	2-Aminomalonate semialdehyde	C3H5NO3
2aobut	L-2-Amino-3-oxobutanoate	C4H7NO3
2cpr5p	1-(2-Carboxyphenylamino)-1-deoxy-D-ribulose 5-phosphate	C12H13NO9P
2dda7p	2-Dehydro-3-deoxy-D-arabino-heptonate 7-phosphate	C7H10O10P
2ddecg3p	2-dodecanoyl-sn-glycerol 3-phosphate	C15H30O7P1
2ddg6p	2-Dehydro-3-deoxy-D-gluconate 6-phosphate	C6H8O9P
2ddglcn	2-Dehydro-3-deoxy-D-gluconate	C6H9O6
2dh3dgal	2-Dehydro-3-deoxy-D-galactonate	C6H9O6
2dh3dgal6p	2-Dehydro-3-deoxy-D-galactonate 6-phosphate	C6H8O9P
2dhglcn	2-Dehydro-D-gluconate	C6H9O7
2dhguln	2-Dehydro-L-gulonate	C6H9O7
2dhp	2-Dehydropantoate	C6H9O4
2dmmq8	2-Demethylmenaquinone 8	C50H70O2
2dmmql8	2-Demethylmenaquinol 8	C50H72O2
2dr1p	2-Deoxy-D-ribose 1-phosphate	C5H9O7P
2dr5p	2-Deoxy-D-ribose 5-phosphate	C5H9O7P
2h3oppan	2-Hydroxy-3-oxopropanoate	C3H3O4
2hdec9eg3p	2-hexadec-9-enoyl-sn-glycerol 3-phosphate	C19H36O7P1
2hdecg3p	2-hexadecanoyl-sn-glycerol 3-phosphate	C19H38O7P1
2ippm	2-Isopropylmaleate	C7H8O4
2kmb	2-keto-4-methylthiobutyrate	C5H7O3S
2mahmp	2-Methyl-4-amino-5-hydroxymethylpyrimidine diphosphate	C6H8N3O7P2
2mcacn	cis-2-Methylaconitate	C7H5O6
2mcit	2-Methylcitrate	C7H7O7
2me4p	2-C-methyl-D-erythritol 4-phosphate	C5H11O7P
2mecdp	2-C-methyl-D-erythritol 2,4-cyclodiphosphate	C5H10O9P2
2obut	2-Oxobutanoate	C4H5O3
2odec11eg3p	2-octadec-11-enoyl-sn-glycerol 3-phosphate	C21H40O7P1
2odecg3p	2-octadecanoyl-sn-glycerol 3-phosphate	C21H42O7P1
2ohph	2-Octaprenyl-6-hydroxyphenol	C46H70O2
2ombzl	2-Octaprenyl-6-methoxy-1,4-benzoquinol	C47H72O3
2omhmbl	2-Octaprenyl-3-methyl-5-hydroxy-6-methoxy-1,4-benzoquinol	C48H74O4
2ommbl	2-Octaprenyl-3-methyl-6-methoxy- 1,4-benzoquinol	C48H74O3
2omph	2-Octaprenyl-6-methoxyphenol	C47H72O2
2oph	2-Octaprenylphenol	C46H70O
2p4c2me	2-phospho-4-(cytidine 5'-diphospho)-2-C-methyl-D-erythritol	C14H22N3O17P3
2pg	D-Glycerate 2-phosphate	C3H4O7P
2pglyc	2-Phosphoglycolate	C2H2O6P
2shchc	2-Succinyl-6-hydroxy-2,4-cyclohexadiene-1-carboxylate	C11H10O6
2tdec7eg3p	2-tetradec-7-enoyl-sn-glycerol 3-phosphate	C17H32O7P1
2tdecg3p	2-tetradecanoyl-sn-glycerol 3-phosphate	C17H34O7P1
2tpr3dpcoa	2'-(5''-triphosphoribosyl)-3'-dephospho-CoA	C26H40N7O26P5S
34dhpac	3,4-Dihydroxyphenylacetaldehyde	C8H8O3
34hpp	3-(4-Hydroxyphenyl)pyruvate	C9H7O4
3amp	3'-AMP	C10H12N5O7P
3c2hmp	3-Carboxy-2-hydroxy-4-methylpentanoate	C7H10O5
3c3hmp	3-Carboxy-3-hydroxy-4-methylpentanoate	C7H10O5
3c4mop	3-Carboxy-4-methyl-2-oxopentanoate	C7H8O5
3cmp	3'-cmp	C9H12N3O8P
3dhguln	3-Dehydro-L-gulonate	C6H9O7
3dhgulnp	3-keto-L-gulonate-6-phosphate	C6H8O10P
3dhq	3-Dehydroquinate	C7H9O6
3dhsk	3-Dehydroshikimate	C7H7O5
3gmp	3'-GMP	C10H12N5O8P
3haACP	(3R)-3-Hydroxyacyl-[acyl-carrier protein]	C15H27N2O9PRS
3hbcoa	(S)-3-Hydroxybutanoyl-CoA	C25H38N7O18P3S
3hcddec5eACP	(R)-3-hydroxy-cis-dodec-5-enoyl-[acyl-carrier protein]	C23H41N2O9PRS
3hcinnm	3-hydroxycinnamic acid	C9H7O3
3hcmrs7eACP	(R)-3-hydroxy-cis-myristol-7-eoyl-[acyl-carrier protein]	C25H45N2O9PRS
3hcpalm9eACP	(R)-3-hydroxy-cis-palm-9-eoyl-[acyl-carrier protein]	C27H49N2O9PRS
3hcvac11eACP	(R)-3-hydroxy-cis-vacc-11-enoyl-[acyl-carrier protein]	C29H53N2O9PRS
3hdcoa	(S)-3-Hydroxydecanoyl-CoA	C31H50N7O18P3S
3hddcoa	(S)-3-Hydroxydodecanoyl-CoA	C33H54N7O18P3S
3hddecACP	(R)-3-Hydroxydodecanoyl-[acyl-carrier protein]	C23H43N2O9PRS
3hdecACP	(R)-3-Hydroxydecanoyl-[acyl-carrier protein]	C21H39N2O9PRS
3hhcoa	(S)-3-Hydroxyhexanoyl-CoA	C27H42N7O18P3S
3hhdcoa	(S)-3-Hydroxyhexadecanoyl-CoA	C37H62N7O18P3S
3hhexACP	(R)-3-Hydroxyhexanoyl-[acyl-carrier protein]	C17H31N2O9PRS
3hmrsACP	(R)-3-Hydroxytetradecanoyl-[acyl-carrier protein]	C25H47N2O9PRS
3hocoa	(S)-3-Hydroxyoctanoyl-CoA	C29H46N7O18P3S
3hoctaACP	(R)-3-Hydroxyoctadecanoyl-[acyl-carrier protein]	C29H55N2O9PRS
3hoctACP	(R)-3-Hydroxyoctanoyl-[acyl-carrier protein]	C19H35N2O9PRS
3hodcoa	(S)-3-Hydroxyoctadecanoyl-CoA	C39H66N7O18P3S
3hpalmACP	R-3-hydroxypalmitoyl-[acyl-carrier protein]	C27H51N2O9PRS
3hpppn	3-(3-hydroxy-phenyl)propionate	C9H9O3
3htdcoa	(S)-3-Hydroxytetradecanoyl-CoA	C35H58N7O18P3S
3ig3p	C'-(3-Indolyl)-glycerol 3-phosphate	C11H12NO6P
3mob	3-Methyl-2-oxobutanoate	C5H7O3
3mop	(S)-3-Methyl-2-oxopentanoate	C6H9O3
3ocddec5eACP	3-oxo-cis-dodec-5-enoyl-[acyl-carrier protein]	C23H39N2O9PRS
3ocmrs7eACP	3-oxo-cis-myristol-7-eoyl-[acyl-carrier protein]	C25H43N2O9PRS
3ocpalm9eACP	3-oxo-cis-palm-9-eoyl-[acyl-carrier protein]	C27H47N2O9PRS
3ocvac11eACP	3-oxo-cis-vacc-11-enoyl-[acyl-carrier protein]	C29H51N2O9PRS
3odcoa	3-Oxodecanoyl-CoA	C31H48N7O18P3S
3oddcoa	3-Oxododecanoyl-CoA	C33H52N7O18P3S
3oddecACP	3-Oxododecanoyl-[acyl-carrier protein]	C23H41N2O9PRS
3odecACP	3-Oxodecanoyl-[acyl-carrier protein]	C21H37N2O9PRS
3ohcoa	3-Oxohexanoyl-CoA	C27H40N7O18P3S
3ohdcoa	3-Oxohexadecanoyl-CoA	C37H60N7O18P3S
3ohexACP	3-Oxohexanoyl-[acyl-carrier protein]	C17H29N2O9PRS
3omrsACP	3-Oxotetradecanoyl-[acyl-carrier protein]	C25H45N2O9PRS
3oocoa	3-Oxooctanoyl-CoA	C29H44N7O18P3S
3ooctACP	3-Oxooctanoyl-[acyl-carrier protein]	C19H33N2O9PRS
3ooctdACP	3-Oxooctadecanoyl-[acyl-carrier protein]	C29H53N2O9PRS
3oodcoa	3-Oxooctadecanoyl-CoA	C39H64N7O18P3S
3opalmACP	3-Oxohexadecanoyl-[acyl-carrier protein]	C27H49N2O9PRS
3ophb	3-Octaprenyl-4-hydroxybenzoate	C47H69O3
3otdcoa	3-Oxotetradecanoyl-CoA	C35H56N7O18P3S
3pg	3-Phospho-D-glycerate	C3H4O7P
3php	3-Phosphohydroxypyruvate	C3H2O7P
3psme	5-O-(1-Carboxyvinyl)-3-phosphoshikimate	C10H9O10P
3sala	3-Sulfino-L-alanine	C3H5NO4S
3ump	3'-UMP	C9H11N2O9P
4abut	4-Aminobutanoate	C4H9NO2
4abutn	4-Aminobutanal	C4H10NO
4abz	4-Aminobenzoate	C7H6NO2
4adcho	4-amino-4-deoxychorismate	C10H10NO5
4ahmmp	4-Amino-5-hydroxymethyl-2-methylpyrimidine	C6H9N3O
4ampm	4-Amino-2-methyl-5-phosphomethylpyrimidine	C6H8N3O4P
4c2me	4-(cytidine 5'-diphospho)-2-C-methyl-D-erythritol	C14H23N3O14P2
4h2opntn	4-Hydroxy-2-oxopentanoate	C5H7O4
4hba	4-Hydroxy-benzyl alcohol	C7H8O2
4hbz	4-Hydroxybenzoate	C7H5O3
4hoxpacd	4-Hydroxyphenylacetaldehyde	C8H8O2
4hthr	4-Hydroxy-L-threonine	C4H9NO4
4mhetz	4-Methyl-5-(2-hydroxyethyl)-thiazole	C6H9NOS
4mop	4-Methyl-2-oxopentanoate	C6H9O3
4mpetz	4-Methyl-5-(2-phosphoethyl)-thiazole	C6H8NO4PS
4pasp	4-Phospho-L-aspartate	C4H6NO7P
4per	4-Phospho-D-erythronate	C4H6O8P
4ppan	D-4'-Phosphopantothenate	C9H15NO8P
4ppcys	N-((R)-4-Phosphopantothenoyl)-L-cysteine	C12H20N2O9PS
4r5au	4-(1-D-Ribitylamino)-5-aminouracil	C9H16N4O6
5aizc	5-amino-1-(5-phospho-D-ribosyl)imidazole-4-carboxylate	C9H11N3O9P
5aop	5-Amino-4-oxopentanoate	C5H9NO3
5aprbu	5-Amino-6-(5'-phosphoribitylamino)uracil	C9H15N4O9P
5apru	5-Amino-6-(5'-phosphoribosylamino)uracil	C9H13N4O9P
5caiz	5-phosphoribosyl-5-carboxyaminoimidazole	C9H11N3O9P
5dglcn	5-Dehydro-D-gluconate	C6H9O7
5dh4dglc	5-Dehydro-4-deoxy-D-glucarate	C6H6O7
5drib	5'-deoxyribose	C5H10O4
5mdr1p	5-Methylthio-5-deoxy-D-ribose 1-phosphate	C6H11O7PS
5mdru1p	5-Methylthio-5-deoxy-D-ribulose 1-phosphate	C6H11O7PS
5mta	5-Methylthioadenosine	C11H15N5O3S
5mthf	5-Methyltetrahydrofolate	C20H24N7O6
5mtr	5-Methylthio-D-ribose	C6H12O4S
5prdmbz	N1-(5-Phospho-alpha-D-ribosyl)-5,6-dimethylbenzimidazole	C14H17N2O7P
6hmhpt	6-hydroxymethyl dihydropterin	C7H9N5O2
6hmhptpp	6-hydroxymethyl-dihydropterin pyrophosphate	C7H8N5O8P2
6pgc	6-Phospho-D-gluconate	C6H10O10P
6pgl	6-phospho-D-glucono-1,5-lactone	C6H9O9P
8aonn	8-Amino-7-oxononanoate	C9H17NO3
aacald	Aminoacetaldehyde	C2H6NO
aacoa	Acetoacetyl-CoA	C25H36N7O18P3S
aact	Aminoacetone	C3H8NO
ac	Acetate	C2H3O2
acac	Acetoacetate	C4H5O3
acACP	Acetyl-ACP	C13H23N2O8PRS
acald	Acetaldehyde	C2H4O
acanth	N-Acetylanthranilate	C9H8NO3
accoa	Acetyl-CoA	C23H34N7O17P3S
acetol	Acetol	C3H6O2
acg5p	N-Acetyl-L-glutamyl 5-phosphate	C7H9NO8P
acg5sa	N-Acetyl-L-glutamate 5-semialdehyde	C7H10NO4
acgal	N-Acetyl-D-galactosamine	C8H15NO6
acgal1p	N-Acetyl-D-galactosamine 1-phosphate	C8H14NO9P
acgam	N-Acetyl-D-glucosamine	C8H15NO6
acgam1p	N-Acetyl-D-glucosamine 1-phosphate	C8H14NO9P
acgam6p	N-Acetyl-D-glucosamine 6-phosphate	C8H14NO9P
acglc-D	6-Acetyl-D-glucose	C8H14O7
acglu	N-Acetyl-L-glutamate	C7H9NO5
acmalt	Acetyl-maltose	C14H24O12
acmana	N-Acetyl-D-mannosamine	C8H15NO6
acmanap	N-Acetyl-D-mannosamine 6-phosphate	C8H14NO9P
acmum	N-Acetylmuramate	C11H18NO8
acmum6p	N-acetylmuramate 6-phosphate	C11H17NO11P
acnam	N-Acetylneuraminate	C11H18NO9
acolipa	4-Amino-4-deoxy-L-arabinose modified core oligosaccharide lipid A	C181H314N3O103P4
acon-C	cis-Aconitate	C6H3O6
aconm	E-3-carboxy-2-pentenedioate 6-methyl ester	C7H6O6
acon-T	trans-Aconitate	C6H3O6
acorn	N2-Acetyl-L-ornithine	C7H14N2O3
ACP	acyl carrier protein	C11H21N2O7PRS
acser	O-Acetyl-L-serine	C5H9NO4
actACP	Acetoacetyl-ACP	C15H25N2O9PRS
actp	Acetyl phosphate	C2H3O5P
ade	Adenine	C5H5N5
adn	Adenosine	C10H13N5O4
adocbi	Adenosyl cobinamide	C58H84CoN16O11
adocbip	Adenosyl cobinamide phosphate	C58H83CoN16O14P
adocbl	Adenosylcobalamin	C72H100CoN18O17P
adp	ADP	C10H12N5O10P2
adpglc	ADPglucose	C16H23N5O15P2
adphep-DD	ADP-D-glycero-D-manno-heptose	C17H25N5O16P2
adphep-LD	ADP-L-glycero-D-manno-heptose	C17H25N5O16P2
adprib	ADPribose	C15H21N5O14P2
ag	silver	Ag
agdpcbi	Adenosine-GDP-cobinamide	C68H95CoN21O21P2
agm	Agmatine	C5H16N4
ahcys	S-Adenosyl-L-homocysteine	C14H20N6O5S
ahdt	2-Amino-4-hydroxy-6-(erythro-1,2,3-trihydroxypropyl)dihydropteridine triphosphate	C9H12N5O13P3
aicar	5-Amino-1-(5-Phospho-D-ribosyl)imidazole-4-carboxamide	C9H13N4O8P
air	5-amino-1-(5-phospho-D-ribosyl)imidazole	C8H12N3O7P
akg	2-Oxoglutarate	C5H4O5
alaala	D-Alanyl-D-alanine	C6H12N2O3
ala-B	beta-Alanine	C3H7NO2
alac-S	(S)-2-Acetolactate	C5H7O4
ala-D	D-Alanine	C3H7NO2
ala-L	L-Alanine	C3H7NO2
alatrna	L-Alanyl-tRNA(Ala)	C3H6NOR
all6p	D-Allose 6-phosphate	C6H11O9P
all-D	D-Allose	C6H12O6
alltn	Allantoin	C4H6N4O3
alltt	Allantoate	C4H7N4O4
allul6p	Allulose 6-phosphate	C6H11O9P
alpp	applipoprotein	X
altrn	D-Altronate	C6H11O7
amet	S-Adenosyl-L-methionine	C15H23N6O5S
ametam	S-Adenosylmethioninamine	C14H24N6O3S
amob	S-Adenosyl-4-methylthio-2-oxobutanoate	C15H19N5O6S
amp	AMP	C10H12N5O7P
anhgm	N-Acetyl-D-glucosamine(anhydrous)N-Acetylmuramic acid	C19H29N2O12
anhgm3p	N-Acetyl-D-glucosamine(anhydrous)N-Acetylmuramyl-tripeptide	C34H52N6O19
anhgm4p	N-Acetyl-D-glucosamine(anhydrous)N-Acetylmuramyl-tetrapeptide	C37H57N7O20
anhm	1,6-anhydrous-N-Acetylmuramate	C11H16NO7
anhm3p	1,6-anhydrous-N-Acetylmuramyl-tripeptide	C26H39N5O14
anhm4p	1,6-anhydrous-N-Acetylmuramyl-tetrapeptide	C29H44N6O15
anth	Anthranilate	C7H6NO2
ap4a	P1,P4-Bis(5'-adenosyl) tetraphosphate	C20H24N10O19P4
ap5a	P1,P5-Bis(5'-adenosyl) pentaphosphate	C20H24N10O22P5
apg120	acyl phosphatidylglycerol (n-C12:0)	C42H80O11P
apg140	acyl phosphatidylglycerol (n-C14:0)	C48H92O11P
apg141	acyl phosphatidylglycerol (n-C14:1)	C48H86O11P
apg160	acyl phosphatidylglycerol (n-C16:0)	C54H104O11P
apg161	acyl phosphatidylglycerol (n-C16:1)	C54H98O11P
apg180	acyl phosphatidylglycerol (n-C18:0)	C60H116O11P
apg181	acyl phosphatidylglycerol (n-C18:1)	C60H110O11P
apoACP	apoprotein [acyl carrier protein]	RHO
aps	Adenosine 5'-phosphosulfate	C10H12N5O10PS
ara5p	D-Arabinose 5-phosphate	C5H9O8P
arab-L	L-Arabinose	C5H10O5
aragund	O-acetyl-rhamanosyl-N-acetylglucosamyl-undecaprenyl diphosphate	C71H115N1O17P2
arbt6p	Arbutin 6-phosphate	C12H15O10P
arbtn	aerobactin minus Fe3	C22H33N4O13
arbtn-fe3	Aerobactin	C22H33FeN4O13
arg-L	L-Arginine	C6H15N4O2
argsuc	N(omega)-(L-Arginino)succinate	C10H17N4O6
argtrna	L-Arginyl-tRNA(Arg)	C6H14N4OR
ascb6p	L-ascorbate-6-phosphate	C6H7O9P
ascb-L	L-Ascorbate	C6H8O6
asn-L	L-Asparagine	C4H8N2O3
asntrna	L-Asparaginyl-tRNA(Asn)	C4H7N2O2R
aso3	arsenite	AsO3
aso4	arsenate	AsO4
asp-L	L-Aspartate	C4H6NO4
aspsa	L-Aspartate 4-semialdehyde	C4H7NO3
asptrna	L-Aspartyl-tRNA(Asp)	C4H5NO3R
athr-L	L-Allo-threonine	C4H9NO3
atp	ATP
b2coa	Crotonoyl-CoA	C25H36N7O17P3S
bbtcoa	gamma-butyrobetainyl-CoA	C28H46N8O17P3S
betald	Betaine aldehyde	C5H12NO
bglycogen	branching glycogen	C6H10O5
btal	Butanal	C4H8O
btcoa	Butanoyl-CoA	C25H38N7O17P3S
btn	Biotin	C10H15N2O3S
btnso	d-biotin d-sulfoxide	C10H15N2O4S
but	Butyrate (n-C4:0)	C4H7O2
but2eACP	But-2-enoyl-[acyl-carrier protein]	C15H25N2O8PRS
butACP	Butyryl-ACP (n-C4:0ACP)	C15H27N2O8PRS
butso3	butanesulfonate	C4H9O3S
ca2	Calcium	Ca
camp	cAMP	C10H11N5O6P
cbasp	N-Carbamoyl-L-aspartate	C5H6N2O5
cbi	Cobinamide	C48H72CoN11O8
cbl1	Cob(I)alamin	C62H88CoN13O14P
cbp	Carbamoyl phosphate	CH2NO5P
cd2	Cadmium	Cd
cddec5eACP	cis-dodec-5-enoyl-[acyl-carrier protein] (n-C12:1)	C23H41N2O8PRS
cdec3eACP	cis-dec-3-enoyl-[acyl-carrier protein] (n-C10:1)	C21H37N2O8PRS
cdp	CDP	C9H12N3O11P2
cdpdddecg	CDP-1,2-didodecanoylglycerol	C36H63N3O15P2
cdpdhdec9eg	CDP-1,2-dihexadec-9-enoylglycerol	C44H75N3O15P2
cdpdhdecg	CDP-1,2-dihexadecanoylglycerol	C44H79N3O15P2
cdpdodec11eg	CDP-1,2-dioctadec-11-enoylglycerol	C48H83N3O15P2
cdpdodecg	CDP-1,2-dioctadecanoylglycerol	C48H87N3O15P2
cdpdtdec7eg	CDP-1,2-ditetradec-7-enoylglycerol	C40H67N3O15P2
cdpdtdecg	CDP-1,2-ditetradecanoylglycerol	C40H71N3O15P2
cechddd	cis-3-(3-carboxyethyl)-3,5-cyclohexadiene-1,2-diol	C9H11O4
cellb	Cellobiose	C12H22O11
cellb6p	Cellobiose-6-phosphate	C12H21O14P
cenchddd	cis-3-(3-carboxyethenyl)-3,5-cyclohexadiene-1,2-diol	C9H9O4
cgly	Cys-Gly	C5H10N2O3S
chol	Choline	C5H14NO
chor	chorismate	C10H8O6
cinnm	trans-Cinnamate	C9H7O2
cit	Citrate	C6H5O7
citr-L	L-Citrulline	C6H13N3O3
ckdo	CMP-3-deoxy-D-manno-octulosonate	C17H24N3O15P
cl	Chloride	Cl
clpn120	cardiolipin (tetradodecanoyl, n-C12:0)	C57H108O17P2
clpn140	cardiolipin (tetratetradecanoyl, n-C14:0)	C65H124O17P2
clpn141	cardiolipin (tetratetradec-7-enoyl, n-C14:1)	C65H116O17P2
clpn160	cardiolipin (tetrahexadecanoyl, n-C16:0)	C73H140O17P2
clpn161	cardiolipin (tetrahexadec-9-enoyl, n-C16:1)	C73H132O17P2
clpn180	cardiolipin (tetraoctadecanoyl, n-C18:0)	C81H156O17P2
clpn181	cardiolipin (tetraoctadec-11-enoyl, n-C18:1)	C81H148O17P2
cmp	CMP	C9H12N3O8P
co2	CO2	CO2
coa	Coenzyme A	C21H32N7O16P3S
cobalt2	Co2+	Co
cpe160	cyclopropane phosphatidylethanolamine (dihexadec-9,10-cyclo-anoyl, n-C16:0 cyclo)	C39H74N1O8P1
cpe180	cyclopropane phosphatidylethanolamine (dioctadec-11,12-cyclo-anoyl, n-C18:0 cyclo)	C43H82N1O8P1
cpg160	cyclopropane phosphatidylglycerol (dihexadec-9,10-cyclo-anoyl, n-C16:0 cyclo)	C40H74O10P1
cpg180	cyclopropane phosphatidylglycerol (dioctadec-11,12-cyclo-anoyl, n-C18:0 cyclo)	C44H82O10P1
cpgn	coprogen	C35H52N6O13Fe
cpgn-un	coprogen unloaded (no Fe(III))	C35H52N6O13
cpppg3	Coproporphyrinogen III	C36H40N4O8
crn	L-Carnitine	C7H15NO3
crncoa	L-Carnitinyl-CoA	C28H46N8O18P3S
crn-D	D-Carnitine	C7H15NO3
crnDcoa	D-carnitinyl-CoA	C28H46N8O18P3S
csn	Cytosine	C4H5N3O
ctbt	crotonobetaine	C7H13NO2
ctbtcoa	crotonobetainyl-CoA	C28H44N8O17P3S
ctp	CTP	C9H12N3O14P3
cu	Cu+	Cu
cu2	Cu2+	Cu
cyan	Hydrogen cyanide	CHN
cynt	Cyanate	CNO
cys-D	D-Cysteine	C3H7NO2S
cys-L	L-Cysteine	C3H7NO2S
cyst-L	L-Cystathionine	C7H14N2O4S
cystrna	L-Cysteinyl-tRNA(Cys)	C3H6NOSR
cytd	Cytidine	C9H13N3O5
dad-2	Deoxyadenosine	C10H13N5O3
dad-5	5'-Deoxyadenosine	C10H13N5O3
dadp	dADP	C10H12N5O9P2
damp	dAMP	C10H12N5O6P
dann	7,8-Diaminononanoate	C9H21N2O2
datp	dATP	C10H12N5O12P3
db4p	3,4-dihydroxy-2-butanone 4-phosphate	C4H7O6P
dc2coa	trans-Dec-2-enoyl-CoA	C31H48N7O17P3S
dca	Decanoate (n-C10:0)	C10H19O2
dcaACP	Decanoyl-ACP (n-C10:0ACP)	C21H39N2O8PRS
dcacoa	Decanoyl-CoA (n-C10:0CoA)	C31H50N7O17P3S
dcamp	N6-(1,2-Dicarboxyethyl)-AMP	C14H14N5O11P
dcdp	dCDP	C9H12N3O10P2
dcmp	dCMP	C9H12N3O7P
dctp	dCTP	C9H12N3O13P3
dcyt	Deoxycytidine	C9H13N3O4
dd2coa	trans-Dodec-2-enoyl-CoA	C33H52N7O17P3S
ddca	Dodecanoate (n-C12:0)	C12H23O2
ddcaACP	Dodecanoyl-ACP (n-C12:0ACP)	C23H43N2O8PRS
ddcacoa	Dodecanoyl-CoA (n-C12:0CoA)	C33H54N7O17P3S
dgdp	dGDP	C10H12N5O10P2
dgmp	dGMP	C10H12N5O7P
dgsn	Deoxyguanosine	C10H13N5O4
dgtp	dGTP	C10H12N5O13P3
dha	Dihydroxyacetone	C3H6O3
dhap	Dihydroxyacetone phosphate	C3H5O6P
dhcinnm	2,3-dihydroxicinnamic acid	C9H7O4
dhf	7,8-Dihydrofolate	C19H19N7O6
dhmptp	dihydromonapterin-triphosphate	C9H12N5O13P3
dhna	1,4-Dihydroxy-2-naphthoate	C11H7O4
dhnpt	Dihydroneopterin	C9H13N5O4
dhor-S	(S)-Dihydroorotate	C5H5N2O4
dhpmp	Dihydroneopterin monophosphate	C9H12N5O7P
dhpppn	3-(2,3-Dihydroxyphenyl)propanoate	C9H9O4
dhpt	Dihydropteroate	C14H13N6O3
dhptd	4,5-dihydroxy-2,3-pentanedione	C5H8O4
didp	dIDP	C10H11N4O10P2
dimp	dIMP	C10H11N4O7P
din	Deoxyinosine	C10H12N4O4
ditp	dITP	C10H11N4O13P3
dkmpp	2,3-diketo-5-methylthio-1-phosphopentane	C6H9O6PS
dmbzid	5,6-Dimethylbenzimidazole	C9H10N2
dmlz	6,7-Dimethyl-8-(1-D-ribityl)lumazine	C13H18N4O6
dmpp	Dimethylallyl diphosphate	C5H9O7P2
dms	Dimethyl sulfide	C2H6S
dmso	Dimethyl sulfoxide	C2H6OS
dnad	Deamino-NAD+	C21H24N6O15P2
dopa	Dopamine	C8H12NO2
dpcoa	Dephospho-CoA	C21H33N7O13P2S
dsbaox	periplasmic protein disulfide isomerase I (oxidized)	X
dsbard	periplasmic protein disulfide isomerase I (reduced)	XH2
dsbcox	protein disulfide isomerase II (oxidized)	X
dsbcrd	protein disulfide isomerase II (reduced)	XH2
dsbdox	fused thiol:disulfide interchange protein (oxidized)	X
dsbdrd	fused thiol:disulfide interchange protein (reduced)	XH2
dsbgox	periplasmic disulfide isomerase/thiol-disulphide oxidase (oxidized)	X
dsbgrd	periplasmic disulfide isomerase/thiol-disulphide oxidase (reduced)	XH2
dscl	dihydrosirohydrochlorin	C42H41N4O16
dtbt	Dethiobiotin	C10H17N2O3
dtdp	dTDP	C10H13N2O11P2
dtdp4aaddg	dTDP-4-acetamido-4,6-dideoxy-D-galactose	C18H27N3O15P2
dtdp4addg	dTDP-4-amino-4,6-dideoxy-D-galactose	C16H26N3O14P2
dtdp4d6dg	dTDP-4-dehydro-6-deoxy-D-glucose	C16H22N2O15P2
dtdp4d6dm	dTDP-4-dehydro-6-deoxy-L-mannose	C16H22N2O15P2
dtdpglu	dTDPglucose	C16H24N2O16P2
dtdprmn	dTDP-L-rhamnose	C16H24N2O15P2
dtmp	dTMP	C10H13N2O8P
dttp	dTTP	C10H13N2O14P3
dudp	dUDP	C9H11N2O11P2
dump	dUMP	C9H11N2O8P
duri	Deoxyuridine	C9H12N2O5
dutp	dUTP	C9H11N2O14P3
dxyl	1-deoxy-D-xylulose	C5H10O4
dxyl5p	1-deoxy-D-xylulose 5-phosphate	C5H9O7P
e4p	D-Erythrose 4-phosphate	C4H7O7P
eca2und	(enterobacterial common antigen)x2 undecaprenyl-diphosphate	C103H162N6O37P2
eca3und	(enterobacterial common antigen)x3 undecaprenyl-diphosphate	C127H198N9O52P2
eca4colipa	(enterobacterial common antigen)x4 core oligosaccharide lipid A	C272H447N14O160P4
eca4und	(enterobacterial common antigen)x4 undecaprenyl-diphosphate	C151H234N12O67P2
eig3p	D-erythro-1-(Imidazol-4-yl)glycerol 3-phosphate	C6H9N2O6P
enlipa	phosphoethanolamine KDO(2)-lipid (A)	C112H202N3O42P3
enter	Enterochelin	C30H27N3O15
etha	Ethanolamine	C2H8NO
ethso3	ethanesulfonate	C2H5O3S
etoh	Ethanol	C2H6O
f1p	D-Fructose 1-phosphate	C6H11O9P
f6p	D-Fructose 6-phosphate	C6H11O9P
fad	Flavin adenine dinucleotide oxidized	C27H31N9O15P2
fadh2	Flavin adenine dinucleotide reduced	C27H33N9O15P2
fald	Formaldehyde	CH2O
fc1p	L-Fuculose 1-phosphate	C6H11O8P
fcl-L	L-fuculose	C6H12O5
fdp	D-Fructose 1,6-bisphosphate	C6H10O12P2
fe2	Fe2+	Fe
fe3	Fe3+	Fe
fe3dcit	Fe(III)dicitrate	C12H10FeO14
fe3dhbzs	ferric 2,3-dihydroxybenzoylserine	C10H10NO6Fe
fe3hox	Fe(III)hydroxamate	C9H18O6N3Fe
fe3hox-un	Fe(III)hydoxamate, unloaded	C9H18O6N3
fecrm	Ferrichrome	C27H42FeN9O12
fecrm-un	Ferrichrome minus Fe(III)	C27H42N9O12
feenter	Fe-enterobactin	C30H27FeN3O15
feoxam	ferroxamine	C25H46FeN6O8
feoxam-un	ferroxamine minus Fe(3)	C25H46N6O8
fgam	N2-Formyl-N1-(5-phospho-D-ribosyl)glycinamide	C8H13N2O9P
fldox	flavodoxin (oxidized)	X
fldrd	flavodoxin (reduced)	XH2
fmettrna	N-Formylmethionyl-tRNA	C6H9NO2SR
fmn	FMN	C17H19N4O9P
fmnh2	Reduced FMN	C17H21N4O9P
for	Formate	CH1O2
fpram	2-(Formamido)-N1-(5-phospho-D-ribosyl)acetamidine	C8H15N3O8P
fprica	5-Formamido-1-(5-phospho-D-ribosyl)imidazole-4-carboxamide	C10H13N4O9P
frdp	Farnesyl diphosphate	C15H25O7P2
fru	D-Fructose	C6H12O6
frulys	fructoselysine	C12H25N2O7
frulysp	fructoselysine Phosphate	C12H24N2O10P
fruur	D-Fructuronate	C6H9O7
fuc-L	L-Fucose	C6H12O5
fum	Fumarate	C4H2O4
g1p	D-Glucose 1-phosphate	C6H11O9P
g3p	Glyceraldehyde 3-phosphate	C3H5O6P
g3pc	sn-Glycero-3-phosphocholine	C8H20NO6P
g3pe	sn-Glycero-3-phosphoethanolamine	C5H14NO6P
g3pg	Glycerophosphoglycerol	C6H14O8P
g3pi	sn-Glycero-3-phospho-1-inositol	C9H18O11P
g3ps	Glycerophosphoserine	C6H13NO8P
g6p	D-Glucose 6-phosphate	C6H11O9P
gal	D-Galactose	C6H12O6
gal1p	alpha-D-Galactose 1-phosphate	C6H11O9P
gal-bD	beta D-Galactose	C6H12O6
galct-D	D-Galactarate	C6H8O8
galctn-D	D-Galactonate	C6H11O7
galctn-L	L-Galactonate	C6H11O7
galt	Galactitol	C6H14O6
galt1p	Galactitol 1-phosphate	C6H13O9P
galur	D-Galacturonate	C6H9O7
gam	D-Glucosamine	C6H14NO5
gam1p	D-Glucosamine 1-phosphate	C6H13NO8P
gam6p	D-Glucosamine 6-phosphate	C6H13NO8P
gar	N1-(5-Phospho-D-ribosyl)glycinamide	C7H14N2O8P
garagund	glucosyl-O-acetyl-rhamanosyl-N-acetylglucosamyl-undecaprenyl diphosphate	C77H125N1O22P2
gbbtn	gamma-butyrobetaine	C7H15NO2
gcald	Glycolaldehyde	C2H4O2
gdp	GDP	C10H12N5O11P2
gdpddman	GDP-4-dehydro-6-deoxy-D-mannose	C16H21N5O15P2
gdpfuc	GDP-L-fucose	C16H23N5O15P2
gdpmann	GDP-D-mannose	C16H23N5O16P2
gdpofuc	GDP-4-oxo-L-fucose	C16H21N5O15P2
gdptp	Guanosine 3'-diphosphate 5'-triphosphate	C10H11N5O20P5
gfgaragund	galactofuranosyl-glucosyl-O-acetyl-rhamanosyl-N-acetylglucosamyl-undecaprenyl diphosphate	C83H135N1O27P2
gg4abut	gamma-glutamyl-gamma aminobutyric acid	C9H15O5N2
ggbutal	gamma-glutamyl-gamma-butyraldehyde	C9H16O4N2
ggptrc	gamma-glutamyl-putrescine	C9H20O3N3
gicolipa	glucosyl-inner core oligosaccharide lipid A	C151H261N2O79P4
glc-D	D-Glucose	C6H12O6
glcn	D-Gluconate	C6H11O7
glcr	D-Glucarate	C6H8O8
glcur	D-Glucuronate	C6H9O7
glcur1p	D-Glucuronate 1-phosphate	C6H8O10P
gln-L	L-Glutamine	C5H10N2O3
glntrna	L-Glutaminyl-tRNA(Gln)	C5H9N2O2R
glu1sa	L-Glutamate 1-semialdehyde	C5H9NO3
glu5p	L-Glutamate 5-phosphate	C5H8NO7P
glu5sa	L-Glutamate 5-semialdehyde	C5H9NO3
glucys	gamma-L-Glutamyl-L-cysteine	C8H13N2O5S
glu-D	D-Glutamate	C5H8NO4
glu-L	L-Glutamate	C5H8NO4
glutrna	L-Glutamyl-tRNA(Glu)	C5H7NO3R
glx	Glyoxylate	C2H1O3
gly	Glycine	C2H5NO2
glyald	D-Glyceraldehyde	C3H6O3
glyb	Glycine betaine	C5H11NO2
glyc	Glycerol	C3H8O3
glyc2p	Glycerol 2-phosphate	C3H7O6P
glyc3p	Glycerol 3-phosphate	C3H7O6P
glyclt	Glycolate	C2H3O3
glycogen	glycogen	C6H10O5
glyc-R	(R)-Glycerate	C3H5O4
glytrna	Glycyl-tRNA(Gly)	C2H4NOR
gmhep17bp	D-Glycero-D-manno-heptose 1,7-bisphosphate	C7H12O13P2
gmhep1p	D-Glycero-D-manno-heptose 1-phosphate	C7H13O10P
gmhep7p	D-Glycero-D-manno-heptose 7-phosphate	C7H13O10P
gmp	GMP	C10H12N5O8P
gp4g	P1,P4-Bis(5'-guanosyl) tetraphosphate	C20H24N10O21P4
grdp	Geranyl diphosphate	C10H17O7P2
grxox	glutaredoxin (oxidized)	X
grxrd	glutaredoxin (reduced)	XH2
gsn	Guanosine	C10H13N5O5
gthox	Oxidized glutathione	C20H30N6O12S2
gthrd	Reduced glutathione	C10H16N3O6S
gtp	GTP	C10H12N5O14P3
gtspmd	Glutathionylspermidine	C17H36N6O5S
gua	Guanine	C5H5N5O
h	H+	H
h2	H2	H2
h2mb4p	1-hydroxy-2-methyl-2-(E)-butenyl 4-diphosphate	C5H9O8P2
h2o	H2O	H2O
h2o2	Hydrogen peroxide	H2O2
h2s	Hydrogen sulfide	H2S
hacolipa	hepta-acylated core oligosaccharide lipid A (E. coli)	C192H333N2O101P4
halipa	hepta-acylated KDO(2)-lipid (A)	C126H226N2O40P2
hco3	Bicarbonate	CHO3
hcys-L	L-Homocysteine	C4H9NO2S
hdca	Hexadecanoate (n-C16:0)	C16H31O2
hdcea	Hexadecenoate (n-C16:1)	C16H29O2
hdcoa	Hexadecenoyl-CoA (n-C16:1CoA)	C37H60N7O17P3S
hdd2coa	trans-Hexadec-2-enoyl-CoA	C37H60N7O17P3S
hdeACP	cis-hexadec-9-enoyl-[acyl-carrier protein] (n-C16:1)	C27H49N2O8PRS
hemeO	Heme O	C49H56FeN4O5
hexACP	Hexanoyl-ACP (n-C6:0ACP)	C17H31N2O8PRS
hg2	Hg2+	Hg
his-L	L-Histidine	C6H9N3O2
hisp	L-Histidinol phosphate	C6H11N3O4P
histd	L-Histidinol	C6H12N3O
histrna	L-Histidyl-tRNA(His)	C6H8N3OR
hkndd	2-Hydroxy-6-oxonona-2,4-diene-1,9-dioate	C9H8O6
hkntd	2-hydroxy-6-ketononatrienedioate	C9H6O6
hmbil	Hydroxymethylbilane	C40H38N4O17
hmfurn	4-hydroxy-5-methyl-3(2H)-furanone	C5H6O3
hmgth	hydroxymethylglutathione	C11H18N3O7S
hom-L	L-Homoserine	C4H9NO3
hpyr	Hydroxypyruvate	C3H3O4
hqn	Hydroquinone	C6H6O2
hx2coa	trans-Hex-2-enoyl-CoA	C27H40N7O17P3S
hxa	Hexanoate (n-C6:0)	C6H11O2
hxan	Hypoxanthine	C5H4N4O
hxcoa	Hexanoyl-CoA (n-C6:0CoA)	C27H42N7O17P3S
iasp	Iminoaspartate	C4H3NO4
ichor	Isochorismate	C10H8O6
icit	Isocitrate	C6H5O7
icolipa	inner core oligosaccharide lipid A (E coli)	C145H251N2O74P4
idon-L	L-Idonate	C6H11O7
idp	IDP	C10H11N4O11P2
ile-L	L-Isoleucine	C6H13NO2
iletrna	L-Isoleucyl-tRNA(Ile)	C6H12NOR
imacp	3-(Imidazol-4-yl)-2-oxopropyl phosphate	C6H7N2O5P
imp	IMP	C10H11N4O8P
indole	Indole	C8H7N
inost	myo-Inositol	C6H12O6
ins	Inosine	C10H12N4O5
ipdp	Isopentenyl diphosphate	C5H9O7P2
isetac	Isethionic acid	C2H5O4S
itp	ITP	C10H11N4O14P3
k	potassium	K
kdo	3-Deoxy-D-manno-2-octulosonate	C8H13O8
kdo2lipid4	KDO(2)-lipid IV(A)	C84H148N2O37P2
kdo2lipid4L	KDO(2)-lipid IV(A) with laurate	C96H170N2O38P2
kdo2lipid4p	KDO(2)-lipid IV(A) with palmitoleoyl	C100H176N2O38P2
kdo8p	3-Deoxy-D-manno-octulosonate 8-phosphate	C8H12O11P
kdolipid4	KDO-lipid IV(A)	C76H137N2O30P2
lac-D	D-Lactate	C3H5O3
lac-L	L-Lactate	C3H5O3
LalaDglu	L-alanine-D-glutamate	C8H13N2O5
LalaDgluMdap	L-alanine-D-glutamate-meso-2,6-diaminoheptanedioate	C15H25N4O8
LalaDgluMdapDala	L-alanine-D-glutamate-meso-2,6-diaminoheptanedioate-D-alanine	C18H30N5O9
LalaLglu	L-alanine-L-glutamate	C8H13N2O5
lald-D	D-Lactaldehyde	C3H6O2
lald-L	L-Lactaldehyde	C3H6O2
lcts	Lactose	C12H22O11
leu-L	L-Leucine	C6H13NO2
leutrna	L-Leucyl-tRNA(Leu)	C6H12NOR
lgt-S	(R)-S-Lactoylglutathione	C13H20N3O8S
lipa	KDO(2)-lipid (A)	C110H196N2O39P2
lipa-cold	cold adapted KDO(2)-lipid (A)	C114H202N2O39P2
lipidA	2,3,2'3'-Tetrakis(beta-hydroxymyristoyl)-D-glucosaminyl-1,6-beta-D-glucosamine 1,4'-bisphosphate	C68H126N2O23P2
lipidAds	Lipid A Disaccharide	C68H127N2O20P
lipidX	2,3-Bis(3-hydroxytetradecanoyl)-beta-D-glucosaminyl 1-phosphate	C34H64NO12P
lpp	lipoprotein	XC16H30O1
lys-L	L-Lysine	C6H15N2O2
lystrna	L-Lysine-tRNA (Lys)	C6H14N2OR
lyx-L	L-Lyxose	C5H10O5
malACP	Malonyl-[acyl-carrier protein]	C14H22N2O10PRS
malcoa	Malonyl-CoA	C24H33N7O19P3S
mal-D	D-Malate	C4H4O5
mal-L	L-Malate	C4H4O5
malt	Maltose	C12H22O11
malt6p	Maltose 6'-phosphate	C12H21O14P
malthp	Maltoheptaose	C42H72O36
malthx	Maltohexaose	C36H62O31
maltpt	Maltopentaose	C30H52O26
malttr	Maltotriose	C18H32O16
maltttr	Maltotetraose	C24H42O21
man	D-Mannose	C6H12O6
man1p	D-Mannose 1-phosphate	C6H11O9P
man6p	D-Mannose 6-phosphate	C6H11O9P
man6pglyc	2(alpha-D-Mannosyl-6-phosphate)-D-glycerate	C9H14O12P
mana	D-Mannonate	C6H11O7
manglyc	2(alpha-D-Mannosyl)-D-glycerate	C9H15O9
melib	Melibiose	C12H22O11
mercppyr	Mercaptopyruvate	C3H3O3S
met-D	D-Methionine	C5H10NO2S
methf	5,10-Methenyltetrahydrofolate	C20H20N7O6
met-L	L-Methionine	C5H11NO2S
metsox-R-L	L-methionine-R-sulfoxide	C5H11NO3S
metsox-S-L	L-Methionine Sulfoxide	C5H11NO3S
mettrna	L-Methionyl-tRNA (Met)	C5H10NOSR
mg2	magnesium	Mg
mi1p-D	1D-myo-Inositol 1-phosphate	C6H11O9P
micit	methylisocitrate	C7H7O7
minohp	myo-Inositol hexakisphosphate	C6H6O24P6
mlthf	5,10-Methylenetetrahydrofolate	C20H21N7O6
mmcoa-R	(R)-Methylmalonyl-CoA	C25H35N7O19P3S
mmcoa-S	(S)-Methylmalonyl-CoA	C25H35N7O19P3S
mmet	S-Methyl-L-methionine	C6H14NO2S
mn2	Mn2+	Mn
mnl	D-Mannitol	C6H14O6
mnl1p	D-Mannitol 1-phosphate	C6H13O9P
mobd	Molybdate	MoO4
mql8	Menaquinol 8	C51H74O2
mqn8	Menaquinone 8	C51H72O2
mso3	methanesulfonate	CH3O3S
mthgxl	Methylglyoxal	C3H4O2
murein3p3p	two linked disacharide tripeptide murein units (uncrosslinked, middle of chain)	C68H104N12O38
murein3px3p	two disacharide linked murein units, tripeptide crosslinked tripeptide (A2pm->A2pm) (middle of chain)	C68H102N12O37
murein3px4p	two disacharide linked murein units, tripeptide crosslinked tetrapeptide (A2pm->D-ala) (middle of chain)	C71H107N13O38
murein4p3p	two linked disacharide tetrapeptide and tripeptide murein units (uncrosslinked, middle of chain)	C71H109N13O39
murein4p4p	two linked disacharide tetrapeptide murein units (uncrosslinked, middle of chain)	C74H114N14O40
murein4px4p	two disacharide linked murein units, tetrapeptide corsslinked tetrapeptide (A2pm->D-ala) (middle of chain)	C74H112N14O39
murein4px4p4p	three disacharide linked murein units (tetrapeptide crosslinked tetrapeptide (A2pm->D-ala), one uncrosslinked tetrapaptide) (middle of chain)	C111H169N21O59
murein4px4px4p	three disacharide linked murein units (tetrapeptide crosslinked tetrapeptide (A2pm->D-ala) & tetrapeptide corsslinked tetrapeptide (A2pm->D-ala)) (middle of chain)	C111H167N21O58
murein5p3p	two linked disacharide pentapeptide and tripeptide murein units (uncrosslinked, middle of chain)	C74H114N14O40
murein5p4p	two linked disacharide pentapeptide and tetrapeptide murein units (uncrosslinked, middle of chain)	C77H119N15O41
murein5p5p	two linked disacharide pentapeptide murein units (uncrosslinked, middle of chain)	C80H124N16O42
murein5p5p5p	three linked disacharide pentapeptide murein units (uncrosslinked, middle of chain)	C120H186N24O63
murein5px3p	two disacharide linked murein units, pentapeptide corsslinked tripeptide (A2pm->A2pm) (middle of chain)	C74H112N14O39
murein5px4p	two disacharide linked murein units, pentapeptide crosslinked tetrapeptide (A2pm->D-ala) (middle of chain)	C77H117N15O40
murein5px4px4p	three disacharide linked murein units (pentapeptide crosslinked tetrapeptide (A2pm->D-ala) tetrapeptide corsslinked tetrapeptide (A2pm->D-ala)) (middle of chain)	C114H172N22O59
myrsACP	Myristoyl-ACP (n-C14:0ACP)	C25H47N2O8PRS
N1aspmd	N1-Acetylspermidine	C9H23N3O
n2o	Nitrous oxide	N2O
n8aspmd	N8-Acetylspermidine	C9H23N3O
na1	Sodium	Na
nac	Nicotinate	C6H4NO2
nad	Nicotinamide adenine dinucleotide	C21H26N7O14P2
nadh	Nicotinamide adenine dinucleotide - reduced	C21H27N7O14P2
nadp	Nicotinamide adenine dinucleotide phosphate	C21H25N7O17P3
nadph	Nicotinamide adenine dinucleotide phosphate - reduced	C21H26N7O17P3
ncam	Nicotinamide	C6H6N2O
nh4	Ammonium	H4N
ni2	nickel	Ni
nicrnt	Nicotinate D-ribonucleotide	C11H12NO9P
nmn	NMN	C11H14N2O8P
Nmtrp	N-Methyltryptophan	C12H14N2O2
no	Nitric oxide	NO
no2	Nitrite	NO2
no3	Nitrate	NO3
o16a2und	(O16 antigen)x2 undecaprenyl diphosphate	C123H200N2O57P2
o16a3und	(O16 antigen)x3 undecaprenyl diphosphate	C157H255N3O82P2
o16a4colipa	(O16 antigen)x4 core oligosaccharide lipid A	C312H523N6O200P4
o16a4und	(O16 antigen)x4 undecaprenyl diphosphate	C191H310N4O107P2
o16aund	O16 antigen undecaprenyl diphosphate	C89H145N1O32P2
o2	O2	O2
o2s	Superoxide anion	O2
oaa	Oxaloacetate	C4H2O5
oc2coa	trans-Oct-2-enoyl-CoA	C29H44N7O17P3S
ocACP	Octanoyl-ACP (n-C8:0ACP)	C19H35N2O8PRS
occoa	Octanoyl-CoA (n-C8:0CoA)	C29H46N7O17P3S
ocdca	octadecanoate (n-C18:0)	C18H35O2
ocdcaACP	Octadecanoyl-ACP (n-C18:0ACP)	C29H55N2O8PRS
ocdcea	octadecenoate (n-C18:1)	C18H33O2
octa	octanoate (n-C8:0)	C8H15O2
octdp	all-trans-Octaprenyl diphosphate	C40H65O7P2
octeACP	cis-octadec-11-enoyl-[acyl-carrier protein] (n-C18:1)	C29H53N2O8PRS
od2coa	trans-Octadec-2-enoyl-CoA	C39H64N7O17P3S
odecoa	Octadecenoyl-CoA (n-C18:1CoA)	C39H64N7O17P3S
ohpb	2-Oxo-3-hydroxy-4-phosphobutanoate	C4H4O8P
op4en	2-Oxopent-4-enoate	C5H5O3
orn	Ornithine	C5H13N2O2
orot	Orotate	C5H3N2O4
orot5p	Orotidine 5'-phosphate	C10H10N2O11P
oxam	Oxamate	C2H2NO3
oxur	Oxalureate	C3H3N2O4
pa120	1,2-didodecanoyl-sn-glycerol 3-phosphate	C27H51O8P1
pa140	1,2-ditetradecanoyl-sn-glycerol 3-phosphate	C31H59O8P1
pa141	1,2-ditetradec-7-enoyl-sn-glycerol 3-phosphate	C31H55O8P1
pa160	1,2-dihexadecanoyl-sn-glycerol 3-phosphate	C35H67O8P1
pa161	1,2-dihexadec-9-enoyl-sn-glycerol 3-phosphate	C35H63O8P1
pa180	1,2-dioctadecanoyl-sn-glycerol 3-phosphate	C39H75O8P1
pa181	1,2-dioctadec-11-enoyl-sn-glycerol 3-phosphate	C39H71O8P1
pac	Phenylacetic acid	C8H7O2
pacald	Phenylacetaldehyde	C8H8O
palmACP	Palmitoyl-ACP (n-C16:0ACP)	C27H51N2O8PRS
pan4p	Pantetheine 4'-phosphate	C11H21N2O7PS
pant-R	(R)-Pantoate	C6H11O4
pap	Adenosine 3',5'-bisphosphate	C10H11N5O10P2
paps	3'-Phosphoadenylyl sulfate	C10H11N5O13P2S
pdx5p	Pyridoxine 5'-phosphate	C8H10NO6P
pe120	phosphatidylethanolamine (didodecanoyl, n-C12:0)	C29H58N1O8P1
pe140	phosphatidylethanolamine (ditetradecanoyl, n-C14:0)	C33H66N1O8P1
pe141	phosphatidylethanolamine (ditetradec-7-enoyl, n-C14:1)	C33H62N1O8P1
pe160	phosphatidylethanolamine (dihexadecanoyl, n-C16:0)	C37H74N1O8P1
pe161	phosphatidylethanolamine (dihexadec-9enoyl, n-C16:1)	C37H70N1O8P1
pe180	phosphatidylethanolamine (dioctadecanoyl, n-C18:0)	C41H82N1O8P1
pe181	phosphatidylethanolamine (dioctadec-11-enoyl, n-C18:1)	C41H78N1O8P1
peamn	Phenethylamine	C8H12N
pep	Phosphoenolpyruvate	C3H2O6P
pg120	Phosphatidylglycerol (didodecanoyl, n-C12:0)	C30H58O10P1
pg140	Phosphatidylglycerol (ditetradecanoyl, n-C14:0)	C34H66O10P1
pg141	Phosphatidylglycerol (ditetradec-7-enoyl, n-C14:1)	C34H62O10P1
pg160	Phosphatidylglycerol (dihexadecanoyl, n-C16:0)	C38H74O10P1
pg161	Phosphatidylglycerol (dihexadec-9-enoyl, n-C16:1)	C38H70O10P1
pg180	Phosphatidylglycerol (dioctadecanoyl, n-C18:0)	C42H82O10P1
pg181	Phosphatidylglycerol (dioctadec-11-enoyl, n-C18:1)	C42H78O10P1
pgp120	Phosphatidylglycerophosphate (didodecanoyl, n-C12:0)	C30H57O13P2
pgp140	Phosphatidylglycerophosphate (ditetradecanoyl, n-C14:0)	C34H65O13P2
pgp141	Phosphatidylglycerophosphate (ditetradec-7-enoyl, n-C14:1)	C34H61O13P2
pgp160	Phosphatidylglycerophosphate (dihexadecanoyl, n-C16:0)	C38H73O13P2
pgp161	Phosphatidylglycerophosphate (dihexadec-9-enoyl, n-C16:1)	C38H69O13P2
pgp180	Phosphatidylglycerophosphate (dioctadecanoyl, n-C18:0)	C42H81O13P2
pgp181	Phosphatidylglycerophosphate (dioctadec-11-enoyl, n-C18:1)	C42H77O13P2
phaccoa	Phenylacetyl-CoA	C29H38N7O17P3S
phe-L	L-Phenylalanine	C9H11NO2
pheme	Protoheme	C34H30FeN4O4
phetrna	L-Phenylalanyl-tRNA(Phe)	C9H10NOR
phhlipa	phospho-heptosyl-heptosyl-kdo2-lipidA	C124H219N2O54P3
phom	O-Phospho-L-homoserine	C4H8NO6P
phphhlipa	phospho-heptosyl-phospho-heptosyl-heptosyl-kdo2-lipidA	C131H230N2O63P4
phpyr	Phenylpyruvate	C9H7O3
phthr	O-Phospho-4-hydroxy-L-threonine	C4H8NO7P
pi	Phosphate	HO4P
pmcoa	Pimeloyl-CoA	C28H41N7O19P3S
pmtcoa	Palmitoyl-CoA (n-C16:0CoA)	C37H62N7O17P3S
pnto-R	(R)-Pantothenate	C9H16NO5
ppa	Propionate (n-C3:0)	C3H5O2
ppal	Propanal	C3H6O
ppap	Propanoyl phosphate	C3H5O5P
ppbng	Porphobilinogen	C10H13N2O4
ppcoa	Propanoyl-CoA	C24H36N7O17P3S
ppgpp	Guanosine 3',5'-bis(diphosphate)	C10H11N5O17P4
pphn	Prephenate	C10H8O6
ppi	Diphosphate	HO7P2
ppp9	Protoporphyrin	C34H32N4O4
pppg9	Protoporphyrinogen IX	C34H38N4O4
pppi	Inorganic triphosphate	HO10P3
pppn	Phenylpropanoate	C9H9O2
ppt	Phosphonate	HO3P
pram	5-Phospho-beta-D-ribosylamine	C5H11NO7P
pran	N-(5-Phospho-D-ribosyl)anthranilate	C12H13NO9P
prbamp	1-(5-Phosphoribosyl)-AMP	C15H19N5O14P2
prbatp	1-(5-Phosphoribosyl)-ATP	C15H19N5O20P4
prfp	1-(5-Phosphoribosyl)-5-[(5-phosphoribosylamino)methylideneamino]imidazole-4-carboxamide	C15H21N5O15P2
prlp	5-[(5-phospho-1-deoxyribulos-1-ylamino)methylideneamino]-1-(5-phosphoribosyl)imidazole-4-carboxamide	C15H21N5O15P2
progly	L-Prolinylglycine	C7H12N2O3
pro-L	L-Proline	C5H9NO2
protrna	L-Prolyl-tRNA(Pro)	C5H8NOR
prpp	5-Phospho-alpha-D-ribose 1-diphosphate	C5H8O14P3
ps120	phosphatidylserine (didodecanoyl, n-C12:0)	C30H57N1O10P1
ps140	phosphatidylserine (ditetradecanoyl, n-C14:0)	C34H65N1O10P1
ps141	phosphatidylserine (ditetradec-7-enoyl, n-C14:1)	C34H61N1O10P1
ps160	phosphatidylserine (dihexadecanoyl, n-C16:0)	C38H73N1O10P1
ps161	phosphatidylserine (dihexadec-9-enoyl, n-C16:1)	C38H69N1O10P1
ps180	phosphatidylserine (dioctadecanoyl, n-C18:0)	C42H81N1O10P1
ps181	phosphatidylserine (dioctadec-11-enoyl, n-C18:1)	C42H77N1O10P1
psclys	psicoselysine	C12H25N2O7
pser-L	O-Phospho-L-serine	C3H6NO6P
ptrc	Putrescine	C4H14N2
pyam5p	Pyridoxamine 5'-phosphate	C8H12N2O5P
pydam	Pyridoxamine	C8H13N2O2
pydx	Pyridoxal	C8H9NO3
pydx5p	Pyridoxal 5'-phosphate	C8H8NO6P
pydxn	Pyridoxine	C8H11NO3
pyr	Pyruvate	C3H3O3
q8	Ubiquinone-8	C49H74O4
q8h2	Ubiquinol-8	C49H76O4
quln	Quinolinate	C7H3NO4
r15bp	D-Ribose 1,5-bisphosphate	C5H8O11P2
r1p	alpha-D-Ribose 1-phosphate	C5H9O8P
r5p	alpha-D-Ribose 5-phosphate	C5H9O8P
ragund	rhamanosyl-N-acetylglucosamyl-undecaprenyl diphosphate	C69H113N1O16P2
rbflvrd	Reduced riboflavin	C17H22N4O6
rbl-L	L-Ribulose	C5H10O5
rdmbzi	N1-(alpha-D-ribosyl)-5,6-dimethylbenzimidazole	C14H18N2O4
rhcys	S-Ribosyl-L-homocysteine	C9H17NO6S
rib-D	D-Ribose	C5H10O5
ribflv	Riboflavin	C17H20N4O6
rml	L-Rhamnulose	C6H12O5
rml1p	L-Rhamnulose 1-phosphate	C6H11O8P
rmn	L-Rhamnose	C6H12O5
ru5p-D	D-Ribulose 5-phosphate	C5H9O8P
ru5p-L	L-Ribulose 5-phosphate	C5H9O8P
s	Sulfur	S
s7p	Sedoheptulose 7-phosphate	C7H13O10P
sarcs	Sarcosine	C3H7NO2
sbt6p	D-Sorbitol 6-phosphate	C6H13O9P
sbt-D	D-Sorbitol	C6H14O6
sbzcoa	O-Succinylbenzoyl-CoA	C32H39N7O20P3S
scl	sirohydrochlorin	C42H39N4O16
sectrna	L-Selenocysteinyl-tRNA(Sec)	C3H6NOSeR
seln	Selenide	HSe
selnp	Selenophosphate	H2O3PSe
seramp	L-seryl-AMP	C13H19N6O9P
ser-D	D-Serine	C3H7NO3
ser-L	L-Serine	C3H7NO3
sertrna	L-Seryl-tRNA(Ser)	C3H6NO2R
sertrna-sec	L-Seryl-tRNA(Sec)	C3H6NO2R
Sfglutth	S-Formylglutathione	C11H16N3O7S
sheme	Siroheme	C42H36FeN4O16
skm	Shikimate	C7H9O5
skm5p	Shikimate 5-phosphate	C7H8O8P
sl26da	N-Succinyl-LL-2,6-diaminoheptanedioate	C11H16N2O7
sl2a6o	N-Succinyl-2-L-amino-6-oxoheptanedioate	C11H12NO8
so2	sulfur dioxide	O2S
so3	Sulfite	O3S
so4	Sulfate	O4S
spmd	Spermidine	C7H22N3
ssaltpp	Succinate semialdehyde-thiamin diphosphate anion	C16H21N4O10P2S
stcoa	Stearoyl-CoA (n-C18:0CoA)	C39H66N7O17P3S
suc6p	Sucrose 6-phosphate	C12H21O14P
sucarg	N2-Succinyl-L-arginine	C10H17N4O5
sucbz	o-Succinylbenzoate	C11H8O5
succ	Succinate	C4H4O4
succoa	Succinyl-CoA	C25H35N7O19P3S
sucglu	N2-Succinyl-L-glutamate	C9H10NO7
sucgsa	N2-Succinyl-L-glutamate 5-semialdehyde	C9H11NO6
suchms	O-Succinyl-L-homoserine	C8H12NO6
sucorn	N2-Succinyl-L-ornithine	C9H15N2O5
sucr	Sucrose	C12H22O11
sucsal	Succinic semialdehyde	C4H5O3
sulfac	sulfoacetate	C2H2O5S
t3c11vaceACP	trans-3-cis-11-vacceoyl-[acyl-carrier protein]	C29H51N2O8PRS
t3c5ddeceACP	trans-3-cis-5-dodecenoyl-[acyl-carrier protein]	C23H39N2O8PRS
t3c7mrseACP	trans-3-cis-7-myristoleoyl-[acyl-carrier protein]	C25H43N2O8PRS
t3c9palmeACP	trans-3-cis-9-palmitoleoyl-[acyl-carrier protein]	C27H47N2O8PRS
tag6p-D	D-Tagatose 6-phosphate	C6H11O9P
tagdp-D	D-Tagatose 1,6-biphosphate	C6H10O12P2
tagur	D-Tagaturonate	C6H9O7
tartr-L	L-tartrate	C4H4O6
taur	Taurine	C2H7NO3S
tcynt	Thiocyanate	CNS
td2coa	trans-Tetradec-2-enoyl-CoA	C35H56N7O17P3S
tdcoa	Tetradecanoyl-CoA (n-C14:0CoA)	C35H58N7O17P3S
tddec2eACP	trans-Dodec-2-enoyl-[acyl-carrier protein]	C23H41N2O8PRS
tdeACP	cis-tetradec-7-enoyl-[acyl-carrier protein] (n-C14:1)	C25H45N2O8PRS
tdec2eACP	trans-Dec-2-enoyl-[acyl-carrier protein]	C21H37N2O8PRS
tdecoa	Tetradecenoyl-CoA (n-C14:1CoA)	C35H56N7O17P3S
thdp	2,3,4,5-Tetrahydrodipicolinate	C7H7NO4
thex2eACP	trans-Hex-2-enoyl-[acyl-carrier protein]	C17H29N2O8PRS
thf	5,6,7,8-Tetrahydrofolate	C19H21N7O6
thm	Thiamin	C12H17N4OS
thmmp	Thiamin monophosphate	C12H16N4O4PS
thmpp	Thiamine diphosphate	C12H16N4O7P2S
thr-L	L-Threonine	C4H9NO3
thrp	L-Threonine O-3-phosphate	C4H8NO6P
thrtrna	L-Threonyl-tRNA(Thr)	C4H8NO2R
thym	Thymine	C5H6N2O2
thymd	Thymidine	C10H14N2O5
tma	trimethylamine	C3H10N
tmao	Trimethylamine N-oxide	C3H9NO
tmrs2eACP	trans-Tetradec-2-enoyl-[acyl-carrier protein]	C25H45N2O8PRS
toct2eACP	trans-Oct-2-enoyl-[acyl-carrier protein]	C19H33N2O8PRS
toctd2eACP	trans-octadec-2-enoyl-[acyl-carrier protein]	C29H53N2O8PRS
tpalm2eACP	trans-Hexadec-2-enoyl-[acyl-carrier protein]	C27H49N2O8PRS
trdox	Oxidized thioredoxin	X
trdrd	Reduced thioredoxin	XH2
tre	Trehalose	C12H22O11
tre6p	alpha,alpha'-Trehalose 6-phosphate	C12H21O14P
trnaala	tRNA(Ala)	R
trnaarg	tRNA(Arg)	R
trnaasn	tRNA(Asn)	R
trnaasp	tRNA(Asp)	R
trnacys	tRNA(Cys)	R
trnagln	tRNA(Gln)	R
trnaglu	tRNA (Glu)	R
trnagly	tRNA(Gly)	R
trnahis	tRNA(His)	R
trnaile	tRNA(Ile)	R
trnaleu	tRNA(Leu)	R
trnalys	tRNA(Lys)	R
trnamet	tRNA(Met)	R
trnaphe	tRNA(Phe)	R
trnapro	tRNA(Pro)	R
trnasecys	tRNA(SeCys)	R
trnaser	tRNA(Ser)	R
trnathr	tRNA(Thr)	R
trnatrp	tRNA(Trp)	R
trnatyr	tRNA(Tyr)	R
trnaval	tRNA(Val)	R
trp-L	L-Tryptophan	C11H12N2O2
trptrna	L-Tryptophanyl-tRNA(Trp)	C11H11N2OR
tsul	Thiosulfate	O3S2
ttdca	tetradecanoate (n-C14:0)	C14H27O2
ttdcea	tetradecenoate (n-C14:1)	C14H25O2
tungs	tungstate	O4W1
tym	Tyramine	C8H12NO
tyr-L	L-Tyrosine	C9H11NO3
tyrp	Phosphotyrosine	C9H10NO6P
tyrtrna	L-Tyrosyl-tRNA(Tyr)	C9H10NO2R
u23ga	UDP-2,3-bis(3-hydroxytetradecanoyl)glucosamine	C43H75N3O20P2
u3aga	UDP-3-O-(3-hydroxytetradecanoyl)-N-acetylglucosamine	C31H51N3O19P2
u3hga	UDP-3-O-(3-hydroxytetradecanoyl)-D-glucosamine	C29H50N3O18P2
uaagmda	Undecaprenyl-diphospho-N-acetylmuramoyl-(N-acetylglucosamine)-L-ala-D-glu-meso-2,6-diaminopimeloyl-D-ala-D-ala	C95H152N8O28P2
uaccg	UDP-N-acetyl-3-O-(1-carboxyvinyl)-D-glucosamine	C20H26N3O19P2
uacgam	UDP-N-acetyl-D-glucosamine	C17H25N3O17P2
uacmam	UDP-N-acetyl-D-mannosamine	C17H25N3O17P2
uacmamu	UDP-N-acetyl-D-mannosaminouronate	C17H22N3O18P2
uagmda	Undecaprenyl-diphospho-N-acetylmuramoyl-L-alanyl-D-glutamyl-meso-2,6-diaminopimeloyl-D-alanyl-D-alanine	C87H139N7O23P2
uama	UDP-N-acetylmuramoyl-L-alanine	C23H33N4O20P2
uamag	UDP-N-acetylmuramoyl-L-alanyl-D-glutamate	C28H39N5O23P2
uamr	UDP-N-acetylmuramate	C20H28N3O19P2
udcpdp	Undecaprenyl diphosphate	C55H89O7P2
udcpp	Undecaprenyl phosphate	C55H89O4P
udp	UDP	C9H11N2O12P2
udpacgal	UDP-N-acetyl-D-galactosamine	C17H25N3O17P2
udpg	UDPglucose	C15H22N2O17P2
udpgal	UDPgalactose	C15H22N2O17P2
udpgalfur	UDP-D-galacto-1,4-furanose	C15H22N2O17P2
udpglcur	UDP-D-glucuronate	C15H19N2O18P2
udpLa4fn	uridine 5''-diphospho-{beta}-4-deoxy-4-formamido-L-arabinose	C15H21N3O16P2
udpLa4n	uridine 5''-diphospho-{beta}-4-deoxy-4-amino-L-arabinose	C14H22N3O15P2
udpLa4o	UDP-4-keto-pyranose	C14H18N2O16P2
ugmd	UDP-N-acetylmuramoyl-L-alanyl-D-gamma-glutamyl-meso-2,6-diaminopimelate	C35H51N7O26P2
ugmda	UDP-N-acetylmuramoyl-L-alanyl-D-glutamyl-meso-2,6-diaminopimeloyl-D-alanyl-D-alanine	C41H61N9O28P2
uLa4fn	undecaprenyl phosphate-4-amino-4-formyl-L-arabinose	C61H99N1O8P1
uLa4n	undecaprenyl phosphate-4-amino-4-deoxy-L-arabinose	C60H100N1O7P1
um4p	UDP-N-acetylmuramoyl-L-alanyl-D-gamma-glutamyl-meso-2,6-diaminopimelate-D-alanine	C38H56N8O27P2
ump	UMP	C9H11N2O9P
unaga	Undecaprenyl diphospho N-acetyl-glucosamine	C63H103NO12P2
unagamu	Undecaprenyl-diphospho-N-acetylglucosamine-N-acetylmannosaminuronate	C71H113N2O18P2
unagamuf	Undecaprenyl-diphospho N-acetylglucosamine-N-acetylmannosaminuronate-N-acetamido-4,6-dideoxy-D-galactose	C79H126N3O22P2
uppg3	Uroporphyrinogen III	C40H36N4O16
ura	Uracil	C4H4N2O2
urate	Urate	C5H4N4O3
urdglyc	(-)-Ureidoglycolate	C3H5N2O4
urea	Urea	CH4N2O
uri	Uridine	C9H12N2O6
utp	UTP	C9H11N2O15P3
val-L	L-Valine	C5H11NO2
valtrna	L-Valyl-tRNA(Val)	C5H10NOR
xan	Xanthine	C5H4N4O2
xdp	XDP	C10H11N4O12P2
xmp	Xanthosine 5'-phosphate	C10H11N4O9P
xtp	XTP	C10H11N4O15P3
xtsn	Xanthosine	C10H12N4O6
xu5p-D	D-Xylulose 5-phosphate	C5H9O8P
xu5p-L	L-Xylulose 5-phosphate	C5H9O8P
xyl-D	D-Xylose	C5H10O5
xylu-D	D-Xylulose	C5H10O5
xylu-L	L-Xylulose	C5H10O5
zn2	Zinc	Zn
cellb	Cellobiose	C12H22O11
cellb6p	Cellobiose-6-phosphate	C12H21O14P
salcn	Salicin	C13H18O7
salcn6p	Salicin 6-phosphate	C13H19O10P
2hymeph	2-(Hydroxymethyl)phenol	C7H8O2
raffin	Raffinose	C18H32O16
galam	D-Galactosamine	C6H13NO5
galam6p	D-Galactosamine-6-phosphate	C6H14NO8P
acgal6p	N-Acetyl-D-galactosamine 6-phosphate	C8H16NO9P
3hoxpac	3-Hydroxyphenylacetic acid	C8H8O3
4hoxpac	4-Hydroxyphenylacetic acid	C8H8O3
34dhpha	3,4-Dihydroxyphenylacetic acid	C8H8O4
chms	5-Carboxymethyl-2-hydroxymuconic semialdehyde	C8H8O6
chm	5-Carboxymethyl-2-hydroxymuconiC ACID	C8H8O7
opet	5-oxo-pent-3-ene-1,2,5-tricarboxylic acid	C8H8O7
hhdd	2-hydroxy-hepta-2,4-diene-1,7-dioic acid	C7H8O5
ohed	2-oxo-hept-3-ene-1,7-dioic acid	C7H8O5
hhed	2,4-dihydroxy-hept-2-ene-1,7-dioic acid	C7H10O6
2dhphaccoa	1,2-Dihydroxy-1,2-dihydrophenylacetyl-CoA	C29H40N7O19P3S
2hphaccoa	2-Hydroxyphenylacetyl-CoA	C29H42N7O18P3S
3hadpcoa	(3S)-3-Hydroxyadipyl-CoA	C27H39N7O20P3S
oxadpcoa	3-Oxoadipyl-CoA	C27H37N7O20P3S
34dhpac	3,4-Dihydroxyphenylacetaldehyde	C8H8O3
35dhpha	3,5-Dihydroxyphenylacetic acid	C8H8O4
2hyoxplac	2-hydroxyphenylacetate	C8H7O3
3dhphaccoa	2,3-Dihydroxy-2,3-dihydrophenylacetyl-CoA	C29H40N7O19P3S
3hphaccoa	3-Hydroxyphenylacetyl-CoA	C29H42N7O18P3S
34dhphaccoa	3,4-Dihydroxyphenylacetyl-CoA	C29H42N7O19P3S
35dhphaccoa	3,5-Dihydroxyphenylacetyl-CoA	C29H42N7O19P3S
hphaccoa	4-Hydroxyphenylacetyl-CoA	C29H42N7O18P3S
hgentis	homogentisic acid	C8H7O4
peng	Penicillin G	C16H18N2O4S
6apa	6-Aminopenicillanic acid	C8H12N2O3S
3ntym	3-Nitrotyramine	C8H15N2
4h3npacald	4-Hydroxy-3-Nitro-Phenylacetaldehyde	C8H11NO
4h3npac	4-Hydroxy-3-Nitro-Phenylacetic acid	C8H10NO2
enlipidA	1'-Phosphoethanolamin lipidIVa	C70H132N3O26P3
14denlipidA	1'-4'-bisphosphoethanolamin lipidIVa	C72H138N4O29P4
lipidAp	Lipid IVa with palmitoyl	C84H156N2O24P2
LptA	periplasmic lipid A-binding protein
lipidA_LptA	lipidA with LptA bound	C68H126N2O23P2
enlipidA_LptA	1'-Phosphoethanolamin lipidIVa with LptA bound	C70H132N3O26P3
14denlipidA_LptA	1'-4'-bisphosphoethanolamin lipidIVa with LptA	C72H138N4O29P4
lipidA_core	Lipid IVa core
lipaA	KDO(2)-lipid (A)	C110H196N2O39P2
lipaB	KDO(2)-lipid (A) with laurate	C108H192N2O39P2
lipaF	KDO(2)-lipid (A) with 1-diphosphate	C110H196N2O42P3
lipa_core	Kdo2-Lipid A core with abundances
hlipaA	heptosyl-kdo2-lipidA	C117H208N2O45P2
hhlipaA	heptosyl-heptosyl-kdo2-lipidA	C124H200N2O51P2
phhlipaA	phospho-heptosyl-heptosyl-kdo2-lipidA	C124H199N2O54P3
hphhlipaA	heptosyl-phospho-heptosyl-heptosyl-kdo2-lipidA	C131H211N2O60P3
icolipaAR1	R1 inner core oligosaccharide lipid A (E coli)	C131H210N2O63P4
gicolipaAR1	R1 glucosyl-inner core oligosaccharide lipid A	C137H220N2O68P4
ggicolipaAR1	R1 glucosyl-glucosyl-inner core oligosaccharide lipid A	C143H230N2O73P4
gggicolipaAR1	R1 glucosyl-glucosyl-glucosyl-inner core oligosaccharide lipid A	C149H240N2O78P4
gagggicolipaAR1	R1 galactosyl-glucosyl-glucosyl-glucosyl-inner core oligosaccharide lipid A	C155H250N2O83P4
colipaA	core oligosaccharide lipid A	C161H260N2O88P4
hlipaB	heptosyl-kdo2-lipidA with laurate	C115H204N2O45P2
hhlipaB	heptosyl-heptosyl-kdo2-lipidA with laurate	C122H196N2O51P2
hphhlipaB	heptosyl-phospho-heptosyl-heptosyl-kdo2-lipidA with laurate	C122H195N2O54P3
phhlipaB	phospho-heptosyl-heptosyl-kdo2-lipidA with laurate	C129H207N2O60P3
icolipaBR1	R1 inner core oligosaccharide lipid A (E coli) with laurate	C129H206N2O63P4
gicolipaBR1	R1 glucosyl-inner core oligosaccharide lipid A with laurate	C135H216N2O68P4
ggicolipaBR1	R1 glucosyl-glucosyl-inner core oligosaccharide lipid A with laurate	C141H226N2O73P4
gggicolipaBR1	R1 glucosyl-glucosyl-glucosyl-inner core oligosaccharide lipid A with laurate	C147H236N2O78P4
gagggicolipaBR1	R1 galactosyl-glucosyl-glucosyl-glucosyl-inner core oligosaccharide lipid A with laurate	C153H246N2O83P4
colipaB	core oligosaccharide lipid A with laurate	C159H256N2O88P4
colipaF	core oligosaccharide lipid A with 1'-diphosphate	C161H260N2O91P5
colipa	core oligosaccharide lipid A with abundances
magund	mannosyl-N-acetylglucosamyl-undecaprenyl diphosphate	C69H114NO17P2
mmagund	mannosyl-mannosyl-N-acetylglucosamyl-undecaprenyl diphosphate	C75H125NO22P2
gammagund	N-acetylgalactosamyl-mannosyl-mannosyl-N-acetylglucosamyl-undecaprenyl diphosphate	C83H139N2O27P2
o6aund	O6 antigen undecaprenyl diphosphate	C89H150N2O32P2
o6a2und	(O6 antigen)x2 undecaprenyl diphosphate	C123H210NO54P2
o6a3und	(O6 antigen)x3 undecaprenyl diphosphate	C157H270N2O76P2
o6a4und	(O6 antigen)x4 undecaprenyl diphosphate	C191H330N2O98P2
o6a4colipa	(O6 antigen)x4 core oligosaccharide lipid A	O225H390N2O120P2
