# Supplementary material for: The genome sequence of E. coli W (ATCC 9637): comparative genome analysis and an improved genome-scale reconstruction of E. coli
Source: BMC Genomics. 2011 Jan 6;12:9. doi: 10.1186/1471-2164-12-9 (PMC3032704; doi:10.1186/1471-2164-12-9)
Supplement: Additional file 7 — List of unique iAF1260 features compared to iCA1273. A list of reactions which are present in iAF1260 but either do not occur in iCA1273 or do occur but have different gene-protein-reaction associations. Data columns are as follows: 1. Reaction abbreviation 2. Function of the reaction 3. Reaction catalysed 4. The genes necessary for the reaction to be catalysed in Boolan format 5. Notes about the reaction including reference to literature which details experimental evidence for the reaction and the PubMed ID of the paper. [file 1471-2164-12-9-S7.XLS]

## Sheet: Missing iAF1260 reactions
Reaction abbreviation	function	reaction	K12 gene associationa	Function	Difference with W	isozyme?
MMETt2pp	S-methylmethionine permease (periplasm)	h[p] + mmet[p] --> h[c] + mmet[c]	b0260	DNA recycling	deleted region	no
HCYSMT	homocysteine S-methyltransferase	[c] : amet + hcys-L --> ahcys + h + met-L	b0261	DNA recycling	not found	no
HCYSMT2	Homocysteine Methyltransferase	[c] : hcys-L + mmet --> h + (2) met-L	b0261	DNA recycling	not found	no
O16GLCT2	glucosyltransferase I (LPS O16 antigen biosynthesis)	[c] : aragund + udpg --> garagund + h + udp	b2032	K-12 O16 synthesis	deleted region	no
O16AT	rhamanosyl-N-acetylglucosamyl-undecaprenyl diphosphate O-acetyltransferase (LPS O16 antigen biosynthesis)	[c] : accoa + ragund --> aragund + coa	b2033	K-12 O16 synthesis	deleted region	no
O16GALFT	galactofuranosyltransferase (LPS O16 antigen biosynthesis)	[c] : garagund + udpgalfur --> gfgaragund + h + udp	b2034	K-12 O16 synthesis	deleted region	no
O16AP1pp	O16 antigen polymerase (periplasm)	[p] : (2) o16aund --> h + o16a2und + udcpdp	( b2035 and b2027 )	K-12 O16 synthesis	deleted region	no
O16AP2pp	O16 antigen polymerase (periplasm)	[p] : o16a2und + o16aund --> h + o16a3und + udcpdp	( b2035 and b2027 )	K-12 O16 synthesis	deleted region	no
O16AP3pp	O16 antigen polymerase (periplasm)	[p] : o16a3und + o16aund --> h + o16a4und + udcpdp	( b2035 and b2027 )	K-12 O16 synthesis	deleted region	no
UDPGALM	UDPgalactopyranose mutase	[c] : udpgal --> udpgalfur	b2036	K-12 O16 synthesis	deleted region	no
O16AUNDtpp	O16 antigen (flippase, cytoplasm to periplasm)	o16aund[c] --> o16aund[p]	b2037	K-12 O16 synthesis	22% match	no
TDPDRE	dTDP-4-dehydrorhamnose 3,5-epimerase	[c] : dtdp4d6dg --> dtdp4d6dm	b2038	K-12 O16 synthesis	deleted region	no
TDPDRR	dTDP-4-dehydrorhamnose reductase	[c] : dtdp4d6dm + h + nadph --> dtdprmn + nadp	b2040	K-12 O16 synthesis	deleted region	no
ACACCT	acetyl-CoA:acetoacetyl-CoA transferase	[c] : acac + accoa --> aacoa + ac	( b2221 and b2222 )	short chain fatty acid degradation	deleted region	no
BUTCT	Acetyl-CoA:butyrate-CoA transferase	[c] : accoa + but --> ac + btcoa	( b2221 and b2222 )	short chain fatty acid degradation	deleted region	no
HXCT	Acetyl-CoA:hexanoate-CoA transferase	[c] : accoa + hxa --> ac + hxcoa	( b2221 and b2222 )	short chain fatty acid degradation	deleted region	no
ACACt2pp	acetoacetate transport via proton symport (periplasm)	acac[p] + h[p] <==> acac[c] + h[c]	b2223	short chain fatty acid degradation	deleted region	no
BUTt2rpp	Butyrate transport via proton symport, reversible (periplasm)	but[p] + h[p] <==> but[c] + h[c]	b2223	short chain fatty acid degradation	deleted region	no
HEXt2rpp	hexanoate transport via proton symport, reversible (periplasm)	h[p] + hxa[p] <==> h[c] + hxa[c]	b2223	short chain fatty acid degradation	deleted region	no
ACACT1r	acetyl-CoA C-acetyltransferase	[c] : (2) accoa <==> aacoa + coa	b2224	short chain fatty acid degradation	deleted region	no
ADNt2rpp	adenosine transport in via proton symport, reversible (periplasm)	adn[p] + h[p] <==> adn[c] + h[c]	b2406	nucleotide metabolism	deleted region	no
CYTDt2rpp	cytidine transport in via proton symport, reversible (periplasm)	cytd[p] + h[p] <==> cytd[c] + h[c]	b2406	nucleotide metabolism	deleted region	no
INSt2rpp	inosine transport in via proton symport, reversible (periplasm)	h[p] + ins[p] <==> h[c] + ins[c]	b2406	nucleotide metabolism	deleted region	no
THMDt2rpp	thymidine transport in via proton symport, reversible (periplasm)	h[p] + thymd[p] <==> h[c] + thymd[c]	b2406	nucleotide metabolism	deleted region	no
URIt2rpp	uridine transport in via proton symport, reversible (periplasm)	h[p] + uri[p] <==> h[c] + uri[c]	b2406	nucleotide metabolism	deleted region	no
XTSNt2rpp	Xanthosine transport via proton symport (periplasm)	h[p] + xtsn[p] <==> h[c] + xtsn[c]	b2406	nucleotide metabolism	deleted region	no
PUNP7	purine-nucleoside phosphorylase (Xanthosine)	[c] : pi + xtsn <==> r1p + xan	b2407	nucleotide metabolism	deleted region	no
RBK	ribokinase	[c] : atp + rib-D --> adp + h + r5p	b3752	rbs operon	deleted region	no
ALLK	Allose kinase	[c] : all-D + atp --> adp + all6p + h	b4084	als operon	not found	no
ALLULPE	Allulose 6-phosphate epimerase	[c] : allul6p <==> f6p	b4085	als operon	not found	no
ALLabcpp	D-allose transport via ABC system (periplasm)	all-D[p] + atp[c] + h2o[c] --> adp[c] + all-D[c] + h[c] + pi[c]	( b4087 and b4088 and b4086 )	als operon	not found	no
ALLPI	Allose 6-phosphate isomerase	[c] : all6p <==> allul6p	b4090	als operon	truncated gene in UQ	no
ASCBptspp	L-ascorbate transport via PEP:Pyr PTS (periplasm)	ascb-L[p] + pep[c] --> ascb6p[c] + pyr[c]	( b2415 and b2416 and b4195 and b4194 and b4193 )	Vit C metabolism	error with protein size.	no
FE3DCITabcpp	iron transport from ferric-dicitrate via ABC system (periplasm)	atp[c] + fe3dcit[p] + h2o[c] --> adp[c] + (2) cit[c] + fe3[c] + h[c] + pi[c]	( b4290 and b4289 and b4288 and b4287 )	ion transport	deleted region	no
FE3DCITtonex	ferric-dicitrate transport via ton system (extracellular)	fe3dcit[e] + h[p] --> fe3dcit[p] + h[c]	( b4291 and ( b1252 and b3005 and b3006 ) )	ion transport	deleted region	no
HEPT4	heptosyltransferase IV LPS core synthesis	adphep-LD[c] + gggagicolipa[c] --> adp[c] + colipa[c] + h[c]	b3623	K-12 LPS Core synthesis	deleted	no
MOAT3C	3 deoxy D manno octulosonic acid transferase III LPS core biosynthesis	ckdo[c] + phphhlipa[c] --> cmp[c] + h[c] + kphphhlipa[c]	b3624	K-12 LPS Core synthesis	deleted	no
HEPK2	LPS heptose kinase II (LPS core synthesis)	[c] : atp + hphhlipa --> adp + h + phphhlipa	b3625	K-12 LPS Core synthesis	52% match	no
GLCTR3	glucosyltransferase III (LPS core synthesis)	[c] : ggagicolipa + udpg --> gggagicolipa + h + udp	b3626	K-12 LPS Core synthesis	43% match	no
GLCTR2	glucosyltransferase II (LPS core synthesis)	[c] : gagicolipa + udpg --> ggagicolipa + h + udp	b3627	K-12 LPS Core synthesis	51% match	no
GALT1	galactosyltransferase I LPS core synthesis	gicolipa[c] + udpg[c] --> gagicolipa[c] + h[c] + udp[c]	b3628	K-12 LPS Core synthesis	deleted	no
RHAT1	rhamnosyltransferase I LPS core biosynthesis	dtdprmn[c] + kphphhlipa[c] --> dtdp[c] + h[c] + icolipa[c]	b3629	K-12 LPS Core synthesis	deleted	no
DSERtex	D-serine transport via diffusion (extracellular to periplasm)	ser-D[e] <==> ser-D[p]	b2365	D-serine uptake	disrupted dsd cluster	no
LIPAtex	lipid A transport via vector periplasm to extracellular	lipa[p] --> lipa[e]		lipopolysaccharide synthesis	Reaction updated in W to consider LptA
ENLIPAtex	phosphoethanolamine lipid A transport via vector periplasm to extracellular	enlipa[p] --> enlipa[e]		lipopolysaccharide synthesis	Reaction updated in W to consider LptA
EDTXS2	Endotoxin Synthesis (myristoyl transferase)	[c] : kdo2lipid4L + myrsACP --> ACP + lipa		lipopolysaccharide synthesis	Reaction updated in W to consider LptA
CLIPAtex	cold lipid A transport via vector periplasm to extracellular	lipa-cold[p] --> lipa-cold[e]		lipopolysaccharide synthesis	Reaction updated in W to consider LptA
K2L4Atex	KDO 2 lipid IV A transport via vector periplasm to extracellular	kdo2lipid4[p] --> kdo2lipid4[e]		lipopolysaccharide synthesis	Reaction updated in W to consider LptA
This sheet contains reactions from iAF1260 which are not present in iCA1273
a - missing gene in W genome is in bold face

## Sheet: iCA1273 rxns miss K12 ortho
Reaction Abbreviation	function	reaction	K12 gene associationa	Function	Difference with W	isozyme?
Kt2pp	potassium transport in via proton symport (periplasm)	h[p] + k[p] --> h[c] + k[c]	( b1250 or ( b1291 and b3290 and b1363 ) or b3747 or ( b1291 and b3290 and b3849 ) )	ion transport	deleted region in UQ	( ECW_m1342 or ECW_m4050 or ( ECW_m1387 and ECW_m3557 and ECW_m4149 ) )
TDPGDH	dTDPglucose 4,6-dehydratase	[c] : dtdpglu --> dtdp4d6dg + h2o	( b3788 or b2041 )	K-12 O16 synthesis	deleted region	ECW_m4086
RIBabcpp	D-ribose transport via ABC system (periplasm)	atp[c] + h2o[c] + rib-D[p] --> adp[c] + h[c] + pi[c] + rib-D[c]	( ( b4231 and b4227 and b4485 and b4230 ) or ( b3749 and b3751 and b3750 and b3748 ) or ( b4087 and b4088 and b4086 ) )	rbs operon	not found (termination in remnant gene)	( ECW_m4592 and ECW_m4589 and ECW_m4590 and ECW_m4591 )
RPI	ribose-5-phosphate isomerase	[c] : r5p <==> ru5p-D	( b2914 or b4090 )	als operon	truncated gene in UQ	ECW_m3169
G1PTT	glucose-1-phosphate thymidylyltransferase	[c] : dttp + g1p + h --> dtdpglu + ppi	( b2039 or b3789 )	K-12 O16 synthesis	deleted region	ECW_m4087
OCBT	ornithine carbamoyltransferase	[c] : cbp + orn <==> citr-L + h + pi	( b4254 or b0273 )	amino acid metabolism	deleted region	ECW_m4614
PUNP3	purine-nucleoside phosphorylase (Guanosine)	[c] : gsn + pi <==> gua + r1p	( b2407 or b4384 )	nucleotide metabolism	deleted region	ECW_m4746
PUNP4	purine-nucleoside phosphorylase (Deoxyguanosine)	[c] : dgsn + pi <==> 2dr1p + gua	( b2407 or b4384 )	nucleotide metabolism	deleted region	ECW_m4746
PUNP5	purine-nucleoside phosphorylase (Inosine)	[c] : ins + pi <==> hxan + r1p	( b2407 or b4384 )	nucleotide metabolism	deleted region	ECW_m4746
PUNP6	purine-nucleoside phosphorylase (Deoxyinosine)	[c] : din + pi <==> 2dr1p + hxan	( b2407 or b4384 )	nucleotide metabolism	deleted region	ECW_m4746
RPE	ribulose 5-phosphate 3-epimerase	[c] : ru5p-D <==> xu5p-D	( b4301 or b3386 )	ion transport	deleted region	ECW_m3641
ECA4OALpp	enterobacterial common antigen (x4) O-antigen ligase (periplasm)	[p] : colipa + eca4und --> eca4colipa + h + udcpdp	b3622	K-12 LPS Core synthesis	27% match	ECW_m3900
O16A4Lpp	O16 anitgen (x4) ligase (periplasm)	[p] : colipa + o16a4und --> h + o16a4colipa + udcpdp	b3622	K-12 LPS Core synthesis	27% match	ECW_m3900
FHL	Formate hydrogen lyase	co2[c] + h2[c] --> for[c] + h[c]	( ( b4079 and ( b2481 and b2482 and b2483 and b2484 and b2485 and b2486 and b2487 and b2488 and b2489 and b2490 ) ) or ( b4079 and ( b2719 and b2720 and b2721 and b2722 and b2723 and b2724 ) ) )	Hydrogen breakdown	hyfI is a pseudogene	( ( ECW_m4445 and ( ECW_m2704 and ECW_m2705 and ECW_m2706 and ECW_m2707 and ECW_m2708 and ECW_m2709 and ECW_m2710 and ECW_m2711 and ECW_m2712 and ECW_m2713 ) ) or ( ECW_m4445 and ( ECW_m2920 and ECW_m2921 and ECW_m2922 and ECW_m2923 and ECW_m2924 and ECW_m2925 ) ) )
This sheet contains the list of reactions which are present in iCA1273 which are missing a iAF1260 ortholog, e.g. RPE, iCA has a b3386 ortholog ECW_m3641
a - missing gene in W genome is in bold face
