# Supplementary material for: The genome sequence of E. coli W (ATCC 9637): comparative genome analysis and an improved genome-scale reconstruction of E. coli
Source: BMC Genomics. 2011 Jan 6;12:9. doi: 10.1186/1471-2164-12-9 (PMC3032704; doi:10.1186/1471-2164-12-9)
Supplement: Additional file 8 — List of unique iCA1273 reactions and metabolites compared to iAF1260. A list of new reactions and metabolites in iCA1273 which are not found in iAF1260. This file contains the following: 1. "Missing iAF1260 reactions" details reactions which occur in iAF1260 that are not present in W 2. "iCA1273 rxns miss K12 ortho" details reactions from iAF1260 which still occur in iCA1273 but are missing genes which are not present in the W genome. e.g. reaction "RPE" from iAF1260 can be catalyzed by the enzyme encoded by b3386 or b4301. However, in W, an ortholog for b4301 is not present while an ortholog for b3386 is present so the reaction still occurs within the cell. [file 1471-2164-12-9-S8.XLS]

## Sheet: iCA1273 New Reactions
abbreviation	Function	Reaction	W gene	Reaction Notes
Cellobiose metabolism
EX_cellb(e)	Cellobiose exchange	cellb[e] <==>
CLBtex	cellobiose transport transport via diffusion extracellular to periplasm	cellb[e] <==> cellb[p]	( ECW_m0355 or ECW_m1039 or ECW_m1509 or ECW_m2416 )	additional locus for the breakdown of beta-glucosides PMID: 19233952
CLBptspp	cellobiose transport via PEPPyr periplasm	pep[c] + cellb[p] --> pyr[c] + cellb6p[c]	( ECW_m1664 and ECW_m1665 and ECW_m1666 )	additional locus for the breakdown of beta-glucosides PMID: 19233952
CLBtpp	cellobiose transport via permease	cellb[p] --> cellb[c]	ECW_m1663	additional locus for the breakdown of beta-glucosides PMID: 19233952
CLBH	cellobiose hydrolase	cellb[c] --> 2 glc-D[c]	ECW_m1662	additional locus for the breakdown of beta-glucosides PMID: 19233952
CLB6PH	cellobiose hydrolase	cellb6p[c] --> glc-D[c] + g6p[c]	ECW_m1662	additional locus for the breakdown of beta-glucosides PMID: 19233952
Sucrose metabolism
SUCR	sucrose hydrolase	sucr[c] + h2o[c] --> glc-D[c] + fru[c]	ECW_m2596	csc regulon described PMID: 1435727
Salicin Metabolism
EX_salcn(e)	Salicin exchange	salcn[e] <==>
SALCNtex	Salicin transport transport via diffusion extracellular to periplasm	salcn[e] <==> salcn[p]	( ECW_m0355 or ECW_m1039 or ECW_m1509 or ECW_m2416 )	large molecule transport through porins
SALCptspp	Salicin transport via PEPPyr periplasm	pep[c] + salcn[p] --> pyr[c] + salcn6p[c]	( ECW_m1664 and ECW_m1665 and ECW_m1666 )	bgc also involved in salicin catabolism PMID: 19233952
SALCtpp	Salicin transport via permease	salcn[p] --> salcn[c]	ECW_m1663	bgc also involved in salicin catabolism PMID: 19233952
SALCNH	Salicin hydrolase	[c] : h2o + salcn --> 2hymeph + glc-D	ECW_m1662	bgc also involved in salicin catabolism PMID: 19233952
6PHBG	6-phospho-beta-glucosidase	[c] : h2o + salcn6p --> 2hymeph + g6p	ECW_m1662	bgc also involved in salicin catabolism PMID: 19233952
Raffinose Metabolism
EX_raffin(e)	raffinose exchange	raffin[e] <==>
RAFFtex	raffinose transport transport via diffusion extracellular to periplasm	raffin[e] <==> raffin[p]	( ECW_m0355 or ECW_m1039 or ECW_m1509 or ECW_m2416 )
RAFHpp	raffinose hydrolase	raffin[p] + h2o[p] --> melib[p] + fru[p]	ECW_m2596	cscA+ E. coli grow on raffinose while cscA- mutants lose ability to grow on raffinose PMID:1435727 melibiose is found in the medium when csc positive E.coli are grown on raffinose indicating that cscA has activity in the periplasm PMID:9068632 It is unclear if raffinose is imported into the cell when only containing csc regulon
D-Galactosamine Metabolism
EX_galam(e)	D-Galactosamine exchange	galam[e] <==>
GALAMtex	D-Galactosamine transport transport via diffusion extracellular to periplasm	galam[e] <==> galam[p]	( ECW_m0355 or ECW_m1039 or ECW_m1509 or ECW_m2416 )
GALAMPTSpp	D-Galactosamine transport via PEPPyr periplasm	pep[c] + galam[p] --> pyr[c] + galam6p[c]	( ECW_m3404 and ECW_m3408 and ECW_m3409 and ECW_m3410 )	Analysis of D-Galactosamine metabolism PMID: 18156259
GALAM6PISO	N-Acetyl-D-Galactosamine-6-phosphate isomerase	[c] : galam6p + h2o --> tag6p-D + nh4	ECW_m3411	Analysis of D-Galactosamine metabolism PMID: 18156259
N-Acetyl-Galactosamine Metabolism
ACGALPTSpp	N-Acetyl-D-Galactosamine transport via PEPPyr periplasm	pep[c] + acgal[p] --> pyr[c] + acgal6p[c]	( ECW_m3401 and ECW_m3402 and ECW_m3403 and ECW_m3404 )	Analysis of N-Acetyl-D-Galactosamine metabolism PMID: 18156259
ACGAL6PISO	D-Galactosamine-6-phosphate isomerase	[c] : acgal6p + h2o --> galam6p + nh4	ECW_m3411	Analysis of N-Acetyl-D-Galactosamine metabolism PMID: 18156259
HPA Metabolism
EX_3hoxpac(e)	3 hydroxy phenylacetic acid exhcnage	3hoxpac[e] <==>
3hoxpactex	3 hydroxyphenylacetic acid transport via diffusion extracellular to periplasm	3hoxpac[e] <==> 3hoxpac[p]	( ECW_m0355 or ECW_m1039 or ECW_m1509 or ECW_m2416 )
3HPAtpp	HPA permease	3hoxpac[p] --> 3hoxpac[c]	ECW_m4707	Good review of the reactions involved in the hpa regulon PMID: 11729263 Showed that HpaBC had a wide substrate range PMID: 8458860
3HPAOX	HPA monooxygenase	[c] : 3hoxpac + o2 + nadh + h --> 34dhpha + nad + h2o	( ECW_m4704 and ECW_m4705 )	Good review of the reactions involved in the hpa regulon PMID: 11729263
EX_4hoxpac(e)	4 hydroxy phenylacetic acid exhcnage	4hoxpac[e] <==>
4hoxpactex	4 hydroxyphenylacetic acid transport via diffusion extracellular to periplasm	4hoxpac[e] <==> 4hoxpac[p]	( ECW_m0355 or ECW_m1039 or ECW_m1509 or ECW_m2416 )
4HPAtpp	HPA permease	4hoxpac[p] --> 4hoxpac[c]	ECW_m4707	Good review of the reactions involved in the hpa regulon PMID: 11729263 Showed that HpaBC had a wide substrate range PMID: 8458860
4HPAOX	HPA monooxygenase	[c] : 4hoxpac + o2 + nadh + h --> 34dhpha + nad + h2o	( ECW_m4704 and ECW_m4705 )	Good review of the reactions involved in the hpa regulon PMID: 11729263
HPCDO	HPC 2,3-dioxygenase	[c] : 34dhpha + o2 --> chms	ECW_m4711	Good review of the reactions involved in the hpa regulon PMID: 11729263
CHMSDH	CHMS dehydrogenase	[c] : chms + nad + h2o --> chm + nadh + h	ECW_m4712	Good review of the reactions involved in the hpa regulon PMID: 11729263
CHMI	CHM isomerase	[c] : chm <==> opet	ECW_m4710	Good review of the reactions involved in the hpa regulon PMID: 11729263
OPETDC	OPET decarboxylase	[c] : opet --> hhdd + co2	ECW_m4713	Good review of the reactions involved in the hpa regulon PMID: 11729263
OPETI	OPET isomerase	[c] : hhdd <==> ohed	ECW_m4713	Good review of the reactions involved in the hpa regulon PMID: 11729263
HHDDH	hydratase	[c] : hhdd + h2o --> hhed	ECW_m4709	Good review of the reactions involved in the hpa regulon PMID: 11729263
OHEDH	hydratase	[c] : ohed + h2o --> hhed	ECW_m4709	Good review of the reactions involved in the hpa regulon PMID: 11729263
HHEDA	HHED aldolase	[c] : hhed --> sucsal + pyr	ECW_m4708	Good review of the reactions involved in the hpa regulon PMID: 11729263
Phenylacetic acid metabolism
PACt1	Phenylacetic acid transport via outer membrane porin	pac[e] <==> pac[p]	( ECW_m0355 or ECW_m1039 or ECW_m1509 or ECW_m2416 )
PACt	Phenylacetic acid transport	pac[p] --> pac[c]		Phenylacetic acid transport is still unknown in E. coli. It does not contain paaLM in the paa regulon
PACCOAL	phenylacetate CoA ligase	atp[c] + coa[c] + pac[c] --> amp[c] + phaccoa[c] + ppi[c]	ECW_m1532	A system for phenylacetic acid breakdown has been proposed PMID: 11729263
2PHACOAOR	Phenylacetyl-CoA oxygenase/reductase	[c] : h2 + o2 + phaccoa --> 2dhphaccoa	( ( ECW_m1522 and ECW_m1523 and ECW_m1524 and ECW_m1525 and ECW_m1526 ) or ( ECW_m1522 and ECW_m1523 and ECW_m1524 and ECW_m1525 ) )	A system for phenylacetic acid breakdown has been proposed PMID: 11729263 Further elucidated by functional genomic analysis PMID: 12846838 single gene knockouts of the paaGHIJK regulon showe that paaK (uq_m01479) knockout was still exhibited low hydroxylsae activity PMID: 16997993
DHPACCOAHIT	1,2-Dihydroxy-1,2-dihydrophenylacetyl-CoA Hydratase/Isomerase/Ketothiolase complex	[c] : 2dhphaccoa + coa + (2) h2o --> 3hadpcoa + accoa + h + h2	( ECW_m1521 and ECW_m1528 and ECW_m1531 )	A proposed system for phenylacetic acid breakdown has been proposed PMID: 11729263 Further elucidated by functional genomic analysis PMID: 12846838
HADPCOADH	3-hydroxyadipyl-CoA dehydrogenase	[c] : 3hadpcoa --> h2 + oxadpcoa	( ECW_m1527 and ECW_m1529 )	A proposed system for phenylacetic acid breakdown has been proposed PMID: 11729263 Further elucidated by functional genomic analysis PMID: 12846838
3OXCOAT	3-oxoadipyl-CoA thiolase	[c] : coa + oxadpcoa --> accoa + succoa	ECW_m1531	A proposed system for phenylacetic acid breakdown has been proposed PMID: 11729263 Further elucidated by functional genomic analysis PMID: 12846838
2DHPACCOAH	dihydrophenylacetyl-CoA Hydratase	[c] : 2dhphaccoa --> 2hphaccoa + h2o		2-HPA was found to accumulate in paaZ mutants PMID: 9748275 Fernandez created single gene knockout mutants of the paaABCDE regulon. found paaE was not essential for aromatic ring hydroxylation. 2hydroxyphenylacetic acid was a secondary metabolite of pac breakdown PMID: 16997993 Dehydration of 1,2dihydrodiol suggested for production of 2hpaccoa PMID: 16464851
2PHACTE	Phenylacetyl-CoA thioesterase	[c] : 2hphaccoa + h2o --> 2hyoxplac + coa	ECW_m1530	2hpaccoa is believed to be unstable and to quickly hydrolyze to 2hpac + coa Although also hypothesized that PaaD is involved in a micro time scale PMID: 16464851
3PHACOAOR	Phenylacetyl-CoA oxygenase/reductase	[c] : h2 + o2 + phaccoa --> 3dhphaccoa	( ( ECW_m1522 and ECW_m1523 and ECW_m1524 and ECW_m1525 and ECW_m1526 ) or ( ECW_m1522 and ECW_m1523 and ECW_m1524 and ECW_m1525 ) )	single gene knockouts of the paaGHIJK regulon showe that paaK (uq_m01479) knockout was still exhibited low hydroxylsae activity PMID: 16997993 The oxygenation of phaccoa was hypothesized to also form 2,3dihydrodiol PMID: 16464851
3DHPACCOAH	dihydrophenylacetyl-CoA Hydratase	[c] : 3dhphaccoa --> 3hphaccoa + h2o		2-HPA was found to accumulate in paaZ mutants PMID: 9748275 Fernandez created single gene knockout mutants of the paaABCDE regulon. found paaE was not essential for aromatic ring hydroxylation. 2hydroxyphenylacetic acid was a secondary metabolite of pac breakdown PMID: 16997993 Dehydration of 1,2dihydrodiol suggested for production of 2hpaccoa PMID: 16464851
3PHACTE	Phenylacetyl-CoA thioesterase	[c] : 3hphaccoa + h2o --> 3hoxpac + coa	ECW_m1530	paaD was found to have variable substrate specificity PMID: 16464851
34PHACTE	Phenylacetyl-CoA thioesterase	[c] : 34dhphaccoa + h2o --> 34dhpac + coa	ECW_m1530	paaD was found to have variable substrate specificity PMID: 16464851
4PHACTE	Phenylacetyl-CoA thioesterase	[c] : hphaccoa + h2o --> 4hoxpac + coa	ECW_m1530	paaD was found to have variable substrate specificity PMID: 16464851
35PHACTE	Phenylacetyl-CoA thioesterase	[c] : 35dhphaccoa + h2o --> 35dhpha + coa	ECW_m1530	paaD was found to have variable substrate specificity PMID: 16464851
PHACTE	Phenylacetyl-CoA thioesterase	[c] : phaccoa + h2o --> pac + coa	ECW_m1530	paaD was found to have variable substrate specificity PMID: 16464851
Penicillin-G metabolism
EX_peng(e)	Penicillin G exchange	peng[e] <==>
EX_6apa(e)	6 amino penicillanic acid exchange	6apa[e] <==>
PENGt1	Penicillin transport via outer membrane porin	peng[e] <==> peng[p]	( ECW_m0355 or ECW_m1039 or ECW_m1509 or ECW_m2416 )	"cephaloridine and 6-aminopenicillanic acid diffuse across the Escherichia coli outer membrane primarily through the porin channel, and this finding has been confirmed since then for many other 1-lactam antibiotics, including ampicillin, benzylpenicillin, cephacetrile, cefamandole, and cephalothin" PMID: 2580479
6APAt1	6 aminopenicillanic acid transport via outer membrane porin	6apa[e] <==> 6apa[p]	( ECW_m0355 or ECW_m1039 or ECW_m1509 or ECW_m2416 )	"cephaloridine and 6-aminopenicillanic acid diffuse across the Escherichia coli outer membrane primarily through the porin channel, and this finding has been confirmed since then for many other 1-lactam antibiotics, including ampicillin, benzylpenicillin, cephacetrile, cefamandole, and cephalothin" PMID: 2580479
PENAM	Penicillin Amidase	[p] : peng + h2o <==> pac + 6apa	ECW_m4700	review of pac PMID: 2053136 Reaction occurs in the periplsm and pac is believed to be regulated by phenylacetic acid PMID: 7816145
Alternative Aromatic Acid Metabolism
EX_3ntym(e)	3ntyramine Exchange reaction	3ntym[e] <==>
3ntymex	3-Nitrotyramine transport via diffusion (extracellular to periplasm)	3ntym[e] <==> 3ntym[p]
3NTYROXDApp	3-Nitrotyramine:oxygen oxidoreductase(deaminating)(flavin-containing) (periplasm)	[p] : h2o + o2 + 3ntym --> h2o2 + nh4 + 4h3npacald	ECW_m1520	Both tynA and faeB show specificity for 3-Nitrotyramine and 4-hydroxy-3-nitrophenylacetate respectively. Hypothesize that TynA reaction occurs in periplasm, while FaeB occurs in the cytosol indicating that a x-phenylacetaldehyde rtansporter is necessary from the periplasm to cytosol PMID: 18658270 It is unclear how 4-hydroxy-3-nitrophenylacetate is broken down once in the cytosol or if it is tran…
4H3NPACALDt2rpp	4-hydroxy-3-nitrophenylacetaldehyde reversible transport via proton symport (periplasm)	4h3npacald[p] --> 4h3npacald[c]		Both tynA and faeB show specificity for 3-Nitrotyramine and 4-hydroxy-3-nitrophenylacetate respectively. Hypothesize that TynA reaction occurs in periplasm, while FaeB occurs in the cytosol indicating that a x-phenylacetaldehyde rtansporter is necessary from the periplasm to cytosol PMID: 18658270 It is unclear how 4-hydroxy-3-nitrophenylacetate is broken down once in the cytosol or if it is tran…
4H3NALDD	aldehyde dehydrogenase (4-hydroxy-3-nitrophenylacetaldehyde, NAD)	[c] : h2o + nad + 4h3npacald --> (2) h + nadh + 4h3npac	ECW_m1519	Both tynA and faeB show specificity for 3-Nitrotyramine and 4-hydroxy-3-nitrophenylacetate respectively. Hypothesize that TynA reaction occurs in periplasm, while FaeB occurs in the cytosol indicating that a x-phenylacetaldehyde rtansporter is necessary from the periplasm to cytosol PMID: 18658270 It is unclear how 4-hydroxy-3-nitrophenylacetate is broken down once in the cytosol or if it is tran…
4H3NPACAM	4-hydroxy-3-nitrophenylacetate amidase	[c] : 4h3npac + h2o --> 4hoxpac + nh4	ECW_m4700	Pac has a broad substrate range, and it can hydrolyse different esters and amides of PhAc and many of its derivatives (e.g. 4-OH-PhAc), PMID: 11260461
4HOXPACDtpp	4-hydroxyphenylacetaldehyde transport	4hoxpacd[p] --> 4hoxpacd[c]		"Therefore, while E. coli K-12, which lacks the hpa cluster (see above), is able to use tyramine and dopamine only as nitrogen sources, E. coli W, which catabolizes 4HPA and HPC, can use these two aromatic amines as both carbon and nitrogen sources." PMID: 11729263
4HALDD	aldehyde dehydrogenase (4-hydroxyphenylacetaldehyde, NAD)	[c] : h2o + nad + 4hoxpacd --> (2) h + nadh + 4hoxpac	ECW_m1519	"Therefore, while E. coli K-12, which lacks the hpa cluster (see above), is able to use tyramine and dopamine only as nitrogen sources, E. coli W, which catabolizes 4HPA and HPC, can use these two aromatic amines as both carbon and nitrogen sources." PMID: 11729263
34DHPHAtpp	3,4-dihydroxyphenylacetaldehyde transport	34dhpac[p] --> 34dhpac[c]		"Therefore, while E. coli K-12, which lacks the hpa cluster (see above), is able to use tyramine and dopamine only as nitrogen sources, E. coli W, which catabolizes 4HPA and HPC, can use these two aromatic amines as both carbon and nitrogen sources." PMID: 11729263
34DHALDD	aldehyde dehydrogenase (3,4-dihydroxyphenylacetaldehyde, NAD)	[c] : h2o + nad + 34dhpac --> (2) h + nadh + 34dhpha	ECW_m1519	"Therefore, while E. coli K-12, which lacks the hpa cluster (see above), is able to use tyramine and dopamine only as nitrogen sources, E. coli W, which catabolizes 4HPA and HPC, can use these two aromatic amines as both carbon and nitrogen sources." PMID: 11729263
core biomass LPS synthesis (lipid IVa + substitutions)
LIP4Atppi	lipid IVa transport	lipidA[c] --> lipidA[p]	( ECW_m3785 or ECW_m1024 )	Both yhjD and msbA single supressor mutants show lipid IVa in OM PMID: 18093093
LIPIDAt1ex	Lipid IVa periplasm transport via vector periplasm to extracellular	[p]: lipidA + LptA --> lipidA-LptA	( ( ECW_m3473 and ECW_m4621 and ECW_m4622 ) or ( ECW_m3473 and ECW_m4621 and ECW_m4622 and ECW_m3471 )	LptA can bind Kdo-less lipid IVa, indicating that core glucosamine and 4 acyls are main attractors. LptA is essential chaperone. PMID: 18480051 PMID: 18768814
LIP4At2ex	Lipid IVa periplasm transport via vector periplasm to extracellular	lipidA-LptA[p] --> lipidA[e] + LptA[p]	( ECW_m0054 and ECW_m0695 )	LptA can bind Kdo-less lipid IVa, indicating that core glucosamine and 4 acyls are main attractors. LptA is essential chaperone. PMID: 18480051 PMID: 18768814
PETNLA161pp	phosphoethanolamine transferase (c-C16:1)	[p] : lipidA + pe161 --> 12dgr161 + enlipidA	ECW_m3813	lipid IVa with 1 PEtN occurs in IM and OM. Use KPM121 as model with 1 P-EtN subst at 1' position. PMID: 18093093
PETNLA181pp	phosphoethanolamine transferase (c-C18:1)	[p] : lipidA + pe181 --> 12dgr181 + enlipidA	ECW_m3813	lipid IVa with 1 p-eTn occurs in IM and OM. Use KPM121 as model with 1 P-EtN subst at 1' position. PMID: 18093093
ENLIPIDAt1ex	phosphoethanolamine lipid IVa transport via vector periplasm to extracellular	[p]: enlipidA + LptA --> enlipidA-LptA	( ( ECW_m3473 and ECW_m4621 and ECW_m4622 ) or ( ECW_m3473 and ECW_m4621 and ECW_m4622 and ECW_m3471 )	lipid IVa with 1 PEtN can occur in IM and OM PMID: 18093093
ENLIPIDAt2ex	phosphoethanolamine lipid IVa transport via vector periplasm to extracellular	enlipidA-LptA[p] --> enlipidA[e] + LptA[p]	( ECW_m0054 and ECW_m0695 )	lipid IVa with 1 p-eTn occurs in IM and OM. PMID: 18093093
PETNENLA161pp	phosphoethanolamine transferase (c-C16:1)	[p] : enlipidA + pe161 --> 12dgr161 + 14denlipidA	ECW_m3813	lipid IVa with 1PEtN occurs in IM and OM. Use KPM121 as model with 1 P-EtN subst at 1' position. PMID: 18093093
PETNENLA181pp	phosphoethanolamine transferase (c-C18:1)	[p] : enlipidA + pe181 --> 12dgr181 + 14denlipidA	ECW_m3813	"This suggested that phosphorylation of the 4′-position of the tetraacyldisaccharide 1-phosphate precursor of lipid A is required for viability of KPM22 as in wild-type E. coli cells" lipid IVa with 1 or 2 PEtN occurs in IM and OM. PMID: 18093093
14DENLIPIDAt1ex	diphosphoethanolamine lipid IVa transport via vector periplasm to extracellular	[p]: 14denlipidA + LptA --> 14denlipidA-LptA	( ( ECW_m3473 and ECW_m4621 and ECW_m4622 ) or ( ECW_m3473 and ECW_m4621 and ECW_m4622 and ECW_m3471 )	LptA required for shuttling between inner and outer membrane periplasmic space PMID: 18480051
14DENLIPIDAt2ex	diphosphoethanolamine lipid IVa transport via vector periplasm to extracellular	14denlipidA-LptA[p] --> 14denlipidA[e] + LptA[p]	( ECW_m0054 and ECW_m0695 )	lipid IVa with 2 PEtNs occurs in IM and OM. PMID: 18093093
LIPAHT3ex	core oligosaccharide lipid IVa:hexadecanoate transferase (n-C16:0) (extracellular membrane)	[e] : lipidA + h + hdca --> h2o + lipidAp	ECW_m0677	pagP transfer of palmitoyl to lipid IVa seen in some mutants PMID: 18093093
LIPIDA_Core	LipidA core abundances	[e] : lipidA + 0.6 enlipidA --> lipidA_core		Based on intensity use a 1:0.6 ratio of lipidA:enlipidA PMID: 18093093
LIPAcore	Lipa core abundances	[p] : (0.625) lipidA + (0.375) enlipidA --> (1.0) lipidA_core
LIPIDACOt1ex	Lipid IVa core periplasm transport via vector periplasm to extracellular	[p] : (1.0) lipidA_core + (1.0) LptA --> (1.0) lipidA_core_LptA	( ( ECW_m3473 and ECW_m4621 and ECW_m4622 ) or ( ECW_m3473 and ECW_m4621 and ECW_m4622 and ECW_m3471 )
LIPIDACOt2ex	Lipid IVa core transport via vector periplasm to extracellular	lipidA_core_LptA[p] --> lipidA_core[e] + LptA[p]	( ECW_m0054 and ECW_m0695 )	LptA can bind Kdo-less lipid IVa, indicating that core glucosamine and 4 acyls are main attractors. LptA is essential chaperone. PMID: 18480051 PMID: 18768814
EX_lipidA_core(e)	core lipidA exhcnage	lipidA_core[e] <==>
Wild-type Biomass LPS Synthesis (inner/R1 outer/O6 + substitutions)
UPLA4FNF	undecaprenyl phosphate L Ara4FN formylase	h2o[c] + uLa4fn[c] --> for[c] + uLa4n[c]	ECW_m2447	arnD is a formylase PMID:15695810 PMID: 17362200
ULA4Ntppi	transport cytoplasm to periplasm	uLa4n[c] --> uLa4n[p]	( ECW_m2449 and ECW_m2450 )	Transport PMID: 17362200
USHD	UDP sugar hydrolase	h2o[c] + u23ga[c] --> 2 h[c] + lipidX[c] + ump[c]	( ECW_m0595 and ECW_m4270 )	Says cdh (b3918) also catalyses this reaction, but cannot replace essentiality of lpxH PMID: 12000771
UACGAM4E	UDP glucosamine 4 epimerase	[c] : uacgam --> udpacgal	ECW_m2193	O6 antigen requires GalNac PMID: 12374825
EDTXSA1	Endotoxin Synthesis myristoyl transferase	kdo2lipid4L[c] + myrsACP[c] --> ACP[c] + lipaA[c]	ECW_m2030	Added lipaA to represent 'A' type for Kdo2lipidA PMID:
EDTXSB1	Endotoxin Synthesis (lauroyl transferase)	[c] : kdo2lipid4L + ddcaACP --> ACP + lipaB	ECW_m2030	LpxM has selectivity for both myristate and laurate and in lsat step in kdo2lipidA formation PMID: 9099672 About 5% of lipid A has a substitutued laurate instead of myristate. No evidence regarding substitutions at 12degC. Labelling lipaB taken from B structure in Fig 1. PMID: 16479018
LIPAAabcpp	lipidA (A Structure) transport via ABC system (periplasm)	atp[c] + h2o[c] + lipaA[c] --> adp[c] + h[c] + lipaA[p] + pi[c]	ECW_m1024
LIPABabcpp	lipidA (B Structure) transport via ABC system (periplasm)	atp[c] + h2o[c] + lipaB[c] --> adp[c] + h[c] + lipaB[p] + pi[c]	ECW_m1024
EDTXSF1	Endotoxin Synthesis (phosphorylase)	[p] : lipaA + udcpdp --> lipaF + udcpp	ECW_m2376	gene has been identified as lpxT. Occurs in periplasm and is reliant on msbA transport into periplasm, although msbA is not required for enzymatic function of lpxT during enzymatic assay. lpxT also showed udcpdp phosphatase activity, which is uncoupled from phosphate transfer. This phosphatase activity was limited to udcpdp and did not occur on udcpp lpxT can accept pa1xx as a substrate as well. …
EDTXSF120	Endotoxin Synthesis (phosphotransferase, n-C12:0)	[p] : lipaA + pa120 --> lipaF + 12dgr120	ECW_m2376	lpxT can accept pa1xx as a substrate as well. PMID: 18047581
EDTXSF140	Endotoxin Synthesis (phosphotransferase, n-C14:0)	[p] : lipaA + pa140 --> lipaF + 12dgr140	ECW_m2376	lpxT can accept pa1xx as a substrate as well. PMID: 18047581
EDTXSF141	Endotoxin Synthesis (phosphotransferase, n-C14:1)	[p] : lipaA + pa141 --> lipaF + 12dgr141	ECW_m2376	lpxT can accept pa1xx as a substrate as well. PMID: 18047581
EDTXSF160	Endotoxin Synthesis (phosphotransferase, n-C16:0)	[p] : lipaA + pa160 --> lipaF + 12dgr160	ECW_m2376	lpxT can accept pa1xx as a substrate as well. PMID: 18047581
EDTXSF161	Endotoxin Synthesis (phosphotransferase, n-C16:1)	[p] : lipaA + pa161 --> lipaF + 12dgr161	ECW_m2376	lpxT can accept pa1xx as a substrate as well. PMID: 18047581
EDTXSF180	Endotoxin Synthesis (phosphotransferase, n-C18:0)	[p] : lipaA + pa180 --> lipaF + 12dgr180	ECW_m2376	lpxT can accept pa1xx as a substrate as well. PMID: 18047581
EDTXSF181	Endotoxin Synthesis (phosphotransferase, n-C18:1)	[p] : lipaA + pa181 --> lipaF + 12dgr181	ECW_m2376	lpxT can accept pa1xx as a substrate as well. PMID: 18047581
EDTXS_core	Endotoxin Synthesis (lipid A Structures)	[p]: (0.6267) lipaA + (0.05) lipaB + (0.3133) lipaF --> lipa		PMID: 16479018
LIPAt1ex	Lipid A periplasm transport via vector periplasm to extracellular	[p] : (1.0) lipa + (1.0) LptA --> (1.0) lipa_LptA	( ( ECW_m3473 and ECW_m4621 and ECW_m4622 ) or ( ECW_m3473 and ECW_m4621 and ECW_m4622 and ECW_m3471 )	LptA is essential chaperone. PMID: 18480051 PMID: 18768814 Indicates that LptBFGC complex involves ATP and binds LptA? PMID: 20136079 Modeled similar to lolABCDE system PMID: 19270402
LIPAt2ex	Lipid A transport via vector periplasm to extracellular	lipa_LptA[p] --> lipa[e] + LptA[p]	( ECW_m0054 and ECW_m0695 )	LptA is essential chaperone. PMID: 18480051 PMID: 18768814 Indicates that LptBFGC complex involves ATP and binds LptA? PMID: 20136079 Modeled similar to lolABCDE system PMID: 19270402
ENLIPAt1ex	phosphoethanolamine Lipid A periplasm transport via vector periplasm to extracellular	[p] : (1.0) enlipa + (1.0) LptA --> (1.0) enlipa_LptA	( ( ECW_m3473 and ECW_m4621 and ECW_m4622 ) or ( ECW_m3473 and ECW_m4621 and ECW_m4622 and ECW_m3471 )	LptA is essential chaperone. PMID: 18480051 PMID: 18768814 Indicates that LptBFGC complex involves ATP and binds LptA? PMID: 20136079 Modeled similar to lolABCDE system PMID: 19270402
ENLIPAt2ex	phosphoethanolamine Lipid A transport via vector periplasm to extracellular	enlipa_LptA[p] --> enlipa[e] + LptA[p]	( ECW_m0054 and ECW_m0695 )	LptA is essential chaperone. PMID: 18480051 PMID: 18768814 Indicates that LptBFGC complex involves ATP and binds LptA? PMID: 20136079 Modeled similar to lolABCDE system PMID: 19270402
HEPTA1	heptosyltransferase I LPS core synthesis	adphep-LD[c] + lipaA[c] --> adp[c] + h[c] + hlipaA[c]	ECW_m3899	R1 core synthesis PMID: 9792656
HEPTA2	heptosyltransferase II LPS core synthesis	adphep-LD[c] + hlipaA[c] --> adp[c] + h[c] + hhlipaA[c]	ECW_m3898	R1 core synthesis PMID: 9792656
HEPKA1	LPS heptose kinase I LPS core synthesis	atp[c] + hhlipaA[c] --> adp[c] + h[c] + phhlipaA[c]	ECW_m3906	R1 core synthesis PMID: 9792656
HEPTA3	heptosyltransferase III (LPS core synthesis)	[c] : adphep-LD + phhlipaA --> adp + h + hphhlipaA	ECW_m3908	R1 core synthesis PMID: 9792656
HEPKA2	LPS heptose kinase II (LPS core synthesis)	[c] : atp + hphhlipaA --> adp + h + icolipaAR1	ECW_m3903	R1 core synthesis PMID: 9792656
GLCTRA1	glucosyltransferase I LPS core synthesis	icolipaAR1[c] + udpg[c] --> gicolipaAR1[c] + h[c] + udp[c]	ECW_m3907	R1 core synthesis PMID: 9792656
GLCR1TRA1	glucosyltransferase I LPS R1 core synthesis	[c] : gicolipaAR1 + udpg --> ggicolipaAR1 + h + udp	ECW_m3901	R1 core synthesis PMID: 9792656
GLCR1TRA2	glucosyltransferase II (LPS R1 core synthesis)	[c] : ggicolipaAR1 + udpg --> gggicolipaAR1 + h + udp		R1 core synthesis PMID: 9792656
GALR1TRA1	galactosyltransferase I (LPS R1 core synthesis)	[c] : gggicolipaAR1 + udpgal --> gagggicolipaAR1 + h + udp	ECW_m3904	R1 core synthesis PMID: 9792656
GALR1TRA2	galactosyltransferase II (LPS R1 core synthesis)	[c] : gagggicolipaAR1 + udpgal --> colipaA + h + udp	ECW_m3902	R1 core synthesis PMID: 9792656
COLIPAAabcpp	core oligosaccharide lipid A transport via ABC system periplasm	atp[c] + colipaA[c] + h2o[c] --> adp[c] + colipaA[p] + h[c] + pi[c]	ECW_m1024	PMID: 12045108
HEPTB1	heptosyltransferase I LPS core synthesis	adphep-LD[c] + lipaB[c] --> adp[c] + h[c] + hlipaB[c]	ECW_m3899	R1 core synthesis PMID: 9792656
HEPTB2	heptosyltransferase II LPS core synthesis	adphep-LD[c] + hlipaB[c] --> adp[c] + h[c] + hhlipaB[c]	ECW_m3898	R1 core synthesis PMID: 9792656
HEPKB1	LPS heptose kinase I LPS core synthesis	atp[c] + hhlipaB[c] --> adp[c] + h[c] + phhlipaB[c]	ECW_m3906	R1 core synthesis PMID: 9792656
HEPTB3	heptosyltransferase III (LPS core synthesis)	[c] : adphep-LD + phhlipaB --> adp + h + hphhlipaB	ECW_m3908	R1 core synthesis PMID: 9792656
HEPKB2	LPS heptose kinase II (LPS core synthesis)	[c] : atp + hphhlipaB --> adp + h + icolipaBR1	ECW_m3903	R1 core synthesis PMID: 9792656
GLCTRB1	glucosyltransferase I LPS core synthesis	icolipaBR1[c] + udpg[c] --> gicolipaBR1[c] + h[c] + udp[c]	ECW_m3907	R1 core synthesis PMID: 9792656
GLCR1TRB1	glucosyltransferase I LPS R1 core synthesis	[c] : gicolipaBR1 + udpg --> ggicolipaBR1 + h + udp	ECW_m3901	R1 core synthesis PMID: 9792656
GLCR1TRB2	glucosyltransferase II (LPS R1 core synthesis)	[c] : ggicolipaBR1 + udpg --> gggicolipaBR1 + h + udp		R1 core synthesis PMID: 9792656
GALR1TRB1	galactosyltransferase I (LPS R1 core synthesis)	[c] : gggicolipaBR1 + udpgal --> gagggicolipaBR1 + h + udp	ECW_m3904	R1 core synthesis PMID: 9792656
GALR1TRB2	galactosyltransferase II (LPS R1 core synthesis)	[c] : gagggicolipaBR1 + udpgal --> colipaB + h + udp	ECW_m3902	R1 core synthesis PMID: 9792656
COLIPABabcpp	core oligosaccharide lipid A transport via ABC system periplasm	atp[c] + colipaB[c] + h2o[c] --> adp[c] + colipaB[p] + h[c] + pi[c]	ECW_m1024	PMID: 12045108
EDTXSCOF1	Endotoxin Synthesis (phosphorylase)	[p] : colipaA + udcpdp --> colipaF + udcpp	ECW_m2376	Structure F is found in WBB06, which is a waaC deficient strain, so enzyme is shown to function at a stage before waaC. The gene is unknown and the reaction may occur at other stages of LPS synthesis, but assume reaction occurs after lpxM. gene has been identified as lpxT. Occurs in periplasm and is reliant on msbA transport into periplasm, although msbA is not required for enzymatic function of …
EDTXSCOF120	Endotoxin Synthesis (phosphotransferase, n-C12:0)	[p] : colipaA + pa120 --> colipaF + 12dgr120	ECW_m2376	lpxT can accept pa1xx as a substrate as well. PMID: 16479018
EDTXSCOF140	Endotoxin Synthesis (phosphotransferase, n-C14:0)	[p] : colipaA + pa140 --> colipaF + 12dgr140	ECW_m2376	lpxT can accept pa1xx as a substrate as well. PMID: 16479018
EDTXSCOF141	Endotoxin Synthesis (phosphotransferase, n-C14:1)	[p] : colipaA + pa141 --> colipaF + 12dgr141	ECW_m2376	lpxT can accept pa1xx as a substrate as well. PMID: 16479018
EDTXSCOF160	Endotoxin Synthesis (phosphotransferase, n-C16:0)	[p] : colipaA + pa160 --> colipaF + 12dgr160	ECW_m2376	lpxT can accept pa1xx as a substrate as well. PMID: 16479018
EDTXSCOF161	Endotoxin Synthesis (phosphotransferase, n-C16:1)	[p] : colipaA + pa161 --> colipaF + 12dgr161	ECW_m2376	lpxT can accept pa1xx as a substrate as well. PMID: 16479018
EDTXSCOF180	Endotoxin Synthesis (phosphotransferase, n-C18:0)	[p] : colipaA + pa180 --> colipaF + 12dgr180	ECW_m2376	lpxT can accept pa1xx as a substrate as well. PMID: 16479018
EDTXSCOF181	Endotoxin Synthesis (phosphotransferase, n-C18:1)	[p] : colipaA + pa181 --> colipaF + 12dgr181	ECW_m2376	lpxT can accept pa1xx as a substrate as well. PMID: 16479018
EDTXSCOF	Endotoxin Synthesis (lipid A Structures)	[p]: (0.6267) colipaA + (0.05) colipaB + (0.3133) colipaF --> colipa		kdo2lipidA abundances PMID: 18047581
ACGAMT	UDP N acetylglucosamineundecaprenylphosphate N acetylglucosamine 1 phosphate transferase	uacgam[c] + udcpp[c] --> ump[c] + unaga[c]	ECW_m4082	Proposed O6 antigen synthesis based on O6 structure and 4 polymer units PMID: 12374825
O6MANT1	mannosyltransferase I (LPS O6 antigen biosynthesis)	[c] : unaga + gdpmann --> magund + gdp		Proposed O6 antigen synthesis based on O6 structure and 4 polymer units PMID: 12374825
O6MANT2	mannosyltransferase II (LPS O6 antigen biosynthesis)	[c]: magund + gdpmann --> mmagund + gdp		Proposed O6 antigen synthesis based on O6 structure and 4 polymer units PMID: 12374825
O6GALT1	galactosyltransferase I (LPS O6 antigen biosynthesis)	[c] : mmagund + udpacgal --> gammagund + udp		Proposed O6 antigen synthesis based on O6 structure and 4 polymer units PMID: 12374825
O6GLCT1	glucosyltransferase I (LPS O16 antigen biosynthesis)	[c] : gammagund + udpg --> o6aund + udp		Proposed O6 antigen synthesis based on O6 structure and 4 polymer units PMID: 12374825
O6AUNDtpp	O6 antigen (flippase, cytoplasm to periplasm)	o6aund[c] --> o6aund[p]	ECW_m2198	Proposed O6 antigen synthesis based on O6 structure and 4 polymer units PMID: 12374825
O6AP1pp	O6 antigen polymerase (periplasm)	[p] : (2) o6aund --> h + o6a2und + udcpdp	ECW_m2187	Proposed O6 antigen synthesis based on O6 structure and 4 polymer units PMID: 12374825
O6AP2pp	O6 antigen polymerase (periplasm)	[p] : o6a2und + o6aund --> h + o6a3und + udcpdp	ECW_m2187	Proposed O6 antigen synthesis based on O6 structure and 4 polymer units PMID: 12374825
O6AP3pp	O6 antigen polymerase (periplasm)	[p] : o6a3und + o6aund --> h + o6a4und + udcpdp	ECW_m2187	Proposed O6 antigen synthesis based on O6 structure and 4 polymer units PMID: 12374825
O6A4Lpp	O6 anitgen (x4) ligase (periplasm)	[p] : colipa + o6a4und --> h + o6a4colipa + udcpdp		Proposed O6 antigen synthesis based on O6 structure and 4 polymer units PMID: 12374825
COLIPAt1ex	core oligosaccharide lipid A transport via vector (periplasm to extracellular)	[p]: colipa + LptA --> colipa_LptA	( ( ECW_m3473 and ECW_m4621 and ECW_m4622 ) or ( ECW_m3473 and ECW_m4621 and ECW_m4622 and ECW_m3471 )	LptA is essential chaperone. PMID: 18480051 PMID: 18768814 Indicates that LptBFGC complex involves ATP and binds LptA? PMID: 20136079 Modeled similar to lolABCDE system PMID: 19270402
COLIPAt2ex	core oligosaccharide lipid A transport via vector (periplasm to extracellular)	colipa_LptA[p] --> colipa[e] + LptA[p]	( ECW_m0054 and ECW_m0695 )	LptA is essential chaperone. PMID: 18480051 PMID: 18768814 Indicates that LptBFGC complex involves ATP and binds LptA? PMID: 20136079 Modeled similar to lolABCDE system PMID: 19270402
O6A4COLIPAt1ex	O6 antigen (x4) core oligosaccharide lipid A transport (periplasm to extracellular)	[p]: o6a4colipa + LptA --> o6a4colipa_LptA	( ( ECW_m3473 and ECW_m4621 and ECW_m4622 ) or ( ECW_m3473 and ECW_m4621 and ECW_m4622 and ECW_m3471 )	LptA is essential chaperone. PMID: 18480051 PMID: 18768814 Indicates that LptBFGC complex involves ATP and binds LptA? PMID: 20136079 Modeled similar to lolABCDE system PMID: 19270402
O6A4COLIPAt2ex	O6 antigen (x4) core oligosaccharide lipid A transport (periplasm to extracellular)	o6a4colipa_LptA[p] --> o6a4colipa[e] + LptA[p]	( ECW_m0054 and ECW_m0695 )	LptA is essential chaperone. PMID: 18480051 PMID: 18768814 Indicates that LptBFGC complex involves ATP and binds LptA? PMID: 20136079 Modeled similar to lolABCDE system PMID: 19270402
EX_o6a4colipa(e)	O6 antigen x4 core oligosaccharide lipid A exchange	o6a4colipa[e] <==>
ECA4COLIPAt1ex	enterobacterial common antigen (x4) core oligosaccharide lipid A transport (periplasm to extracellular)	[p]: eca4colipa + LptA --> eca4colipa_LptA	( ( ECW_m3473 and ECW_m4621 and ECW_m4622 ) or ( ECW_m3473 and ECW_m4621 and ECW_m4622 and ECW_m3471 )	LptA is essential chaperone. PMID: 18480051 PMID: 18768814 Indicates that LptBFGC complex involves ATP and binds LptA? PMID: 20136079 Modeled similar to lolABCDE system PMID: 19270402
ECA4COLIPAt2ex	enterobacterial common antigen (x4) core oligosaccharide lipid A transport (periplasm to extracellular)	eca4colipa_LptA[p] --> eca4colipa[e] + LptA[p]	( ECW_m0054 and ECW_m0695 )	LptA is essential chaperone. PMID: 18480051 PMID: 18768814 Indicates that LptBFGC complex involves ATP and binds LptA? PMID: 20136079 Modeled similar to lolABCDE system PMID: 19270402
ACOLIPAt1ex	arabinose modified core oligosaccharide lipid A transport via vector (periplasm to extracellular)	[p]: acolipa + LptA --> acolipa_LptA	( ( ECW_m3473 and ECW_m4621 and ECW_m4622 ) or ( ECW_m3473 and ECW_m4621 and ECW_m4622 and ECW_m3471 )	LptA is essential chaperone. PMID: 18480051 PMID: 18768814 Indicates that LptBFGC complex involves ATP and binds LptA? PMID: 20136079 Modeled similar to lolABCDE system PMID: 19270402
ACOLIPAt2ex	arabinose modified core oligosaccharide lipid A transport via vector (periplasm to extracellular)	acolipa_LptA[p] --> acolipa[e] + LptA[p]	( ECW_m0054 and ECW_m0695 )	LptA is essential chaperone. PMID: 18480051 PMID: 18768814 Indicates that LptBFGC complex involves ATP and binds LptA? PMID: 20136079 Modeled similar to lolABCDE system PMID: 19270402
CLIPAt1ex	cold Lipid A periplasm transport via vector periplasm to extracellular	[p] : (1.0) lipa-cold + (1.0) LptA --> (1.0) lipa-cold_LptA	( ( ECW_m3473 and ECW_m4621 and ECW_m4622 ) or ( ECW_m3473 and ECW_m4621 and ECW_m4622 and ECW_m3471 )	LptA is essential chaperone. PMID: 18480051 PMID: 18768814 Indicates that LptBFGC complex involves ATP and binds LptA? PMID: 20136079 Modeled similar to lolABCDE system PMID: 19270402
CLIPAt2ex	cold Lipid A transport via vector periplasm to extracellular	lipa-cold_LptA[p] --> lipa-cold[e] + LptA[p]	( ECW_m0054 and ECW_m0695 )	LptA is essential chaperone. PMID: 18480051 PMID: 18768814 Indicates that LptBFGC complex involves ATP and binds LptA? PMID: 20136079 Modeled similar to lolABCDE system PMID: 19270402
LIPIDIIFLIP	lipid II flippase	uaagmda[c] --> uaagmda[p]	ECW_m1176	lipid II precursor is first flipped to the periplasm before it is transglycosylated PMID: 18832143
MPTG	murein polymerizing transglycosylase	[p] : (2) uaagmda --> (2) h + murein5p5p + (2) udcpdp	( ECW_m2744 or ECW_m0146 or ECW_m3651 )	lipid II precursor is first flipped to the periplasm before it is transglycosylated PMID: 18832143
MPTG2	murein polymerizing transglycosylase 2 (three linked units)	[p] : murein5p5p + uaagmda --> h + murein5p5p5p + udcpdp	( ECW_m0146 or ECW_m2744 or ECW_m3651 )	lipid II precursor is first flipped to the periplasm before it is transglycosylated PMID: 18832143
Ec_biomass_iCA1273_core_59p81M	E coli biomass objective function iCA1273 core with 5981 GAM estimate	0.000223 10fthf[c] + 0.000223 2ohph[c] + 0.5137 ala-L[c] + 0.000223 amet[c] + 0.2958 arg-L[c] + 0.2411 asn-L[c] + 0.2411 asp-L[c] + 59.984 atp[c] + 0.004737 ca2[c] + 0.004737 cl[c] + 0.000576 coa[c] + 0.003158 cobalt2[c] + 0.1335 ctp[c] + 0.003158 cu2[c] + 0.09158 cys-L[c] + 0.02617 datp[c] + 0.02702 dctp[c] + 0.02702 dgtp[c] + 0.02617 dttp[c] + 0.000223 fad[c] + 0.007106 fe2[c] + 0.007106 fe3[c]…

## Sheet: iCA1273 New Compounds
Metabolite abbreviation	Metabolite description	Neutral metabolite formula	Other Names	Charged metabolite formula	Metabolite charge	Metabolite Compartment	Metabolite KeggID	Metabolite PubChemID	Metabolite CheBI ID	Inchi string	Smiles
cellb	Cellobiose	C12H22O11			0		C00185	3485	17057	1/C12H22O11/c13-1-3-5(15)6(16)9(19)12(22-3)23-10-4(2-14)21-11(20)8(18)7(10)17/h3-20H,1-2H2/t3-,4-,5-,6+,7-,8-,9-,10-,11?,12+/m1/s1	OC[C@H]1O[C@@H](O[C@@H]2[C@@H](CO)OC(O)[C@H](O)[C@H]2O)[C@H](O)[C@@H](O)[C@@H]1O
cellb6p	Cellobiose-6-phosphate	C12H21O14P	6-Phospho-beta-D-glucosyl-(1,4)-D-glucose		0		C04534	7141	2233
salcn	Salicin	C13H18O7					C01451	4628	17814	1/C13H18O7/c14-5-7-3-1-2-4-8(7)19-13-12(18)11(17)10(16)9(6-15)20-13/h1-4,9-18H,5-6H2/t9-,10-,11+,12-,13-/m1/s1	OC[C@H]1O[C@@H](Oc2ccccc2CO)[C@H](O)[C@@H](O)[C@@H]1O
salcn6p	Salicin 6-phosphate	C13H19O10P					C06188	8439	9003	1/C13H19O10P/c14-5-7-3-1-2-4-8(7)22-13-12(17)11(16)10(15)9(23-13)6-21-24(18,19)20/h1-4,9-17H,5-6H2,(H2,18,19,20)/t9-,10-,11+,12-,13-/m1/s1/f/h18-19H	OCc1ccccc1O[C@@H]1O[C@H](COP(O)(O)=O)[C@@H](O)[C@H](O)[C@H]1O
2hymeph	2-(Hydroxymethyl)phenol	C7H8O2	Salicyl alcohol; Saligenin; 2-Hydroxybenzyl alcohol; 2-(Hydroxymethyl)phenol				C02323	5375	16464	1/C7H8O2/c8-5-6-3-1-2-4-7(6)9/h1-4,8-9H,5H2	OCc1ccccc1O
raffin	Raffinose	C18H32O16	Melitose; Melitriose; Gossypose; 6G-alpha-D-galactosylsucrose				C00492	3775	16634	1/C18H32O16/c19-1-5-8(22)11(25)13(27)16(31-5)30-3-7-9(23)12(26)14(28)17(32-7)34-18(4-21)15(29)10(24)6(2-20)33-18/h5-17,19-29H,1-4H2/t5-,6-,7-,8+,9-,10-,11+,12+,13-,14-,15+,16+,17-,18+/m1/s1	OC[C@H]1O[C@H](OC[C@H]2O[C@H](O[C@]3(CO)O[C@H](CO)[C@@H](O)[C@@H]3O)[C@H](O)[C@@H](O)[C@@H]2O)[C@H](O)[C@@H](O)[C@H]1O
galam	D-Galactosamine	C6H13NO5					C02262	5324	28328	1/C6H13NO5/c7-3(1-8)5(11)6(12)4(10)2-9/h1,3-6,9-12H,2,7H2/t3-,4+,5+,6-/m0/s1	[H][C@](N)(C=O)[C@@]([H])(O)[C@@]([H])(O)[C@]([H])(O)CO
galam6p	D-Galactosamine-6-phosphate	C6H14NO8P					C06377	8613	18232	1/C6H14NO8P/c7-3-5(9)4(8)2(15-6(3)10)1-14-16(11,12)13/h2-6,8-10H,1,7H2,(H2,11,12,13)/t2-,3-,4+,5-,6?/m1/s1/f/h11-12H	N[C@H]1C(O)O[C@H](COP(O)(O)=O)[C@H](O)[C@@H]1O
acgal6p	N-Acetyl-D-galactosamine 6-phosphate	C8H16NO9P					C06376
3hoxpac	3-Hydroxyphenylacetic acid	C8H8O3			0		C05593	7917	17445	1/C8H8O3/c9-7-3-1-2-6(4-7)5-8(10)11/h1-4,9H,5H2,(H,10,11)/f/h10H	OC(=O)Cc1cccc(O)c1
4hoxpac	4-Hydroxyphenylacetic acid	C8H8O3	4-Hydroxyphenylacetate		0		C00642	3915	18101	1/C8H8O3/c9-7-3-1-6(2-4-7)5-8(10)11/h1-4,9H,5H2,(H,10,11)/f/h10H	OC(=O)Cc1ccc(O)cc1
34dhpha	3,4-Dihydroxyphenylacetic acid	C8H8O4	3,4-Dihydroxyphenylacetate / Homoprotocatechuate		0		C01161	4388	41941	1/C8H8O4/c9-6-2-1-5(3-7(6)10)4-8(11)12/h1-3,9-10H,4H2,(H,11,12)/f/h11H	OC(=O)Cc1ccc(O)c(O)c1
chms	5-Carboxymethyl-2-hydroxymuconic semialdehyde	C8H8O6	5-Carboxymethyl-2-hydroxymuconate semialdehyde		0		C04642	7231	17142	1/C8H8O6/c9-4-5(3-7(11)12)1-2-6(10)8(13)14/h1-2,4,10H,3H2,(H,11,12)(H,13,14)/b5-1-,6-2-/f/h11,13H	[H]C(=O)C(\CC(O)=O)=C/C=C(\O)C(O)=O
chm	5-Carboxymethyl-2-hydroxymuconiC ACID	C8H8O7	5-Carboxymethyl-2-hydroxymuconate		0		C04186	6862	2040	1/C8H8O7/c9-5(8(14)15)2-1-4(7(12)13)3-6(10)11/h1-2,9H,3H2,(H,10,11)(H,12,13)(H,14,15)/b4-1-,5-2+/f/h10,12,14H	OC(=O)C\C(=C\C=C(\O)C(O)=O)C(O)=O
opet	5-oxo-pent-3-ene-1,2,5-tricarboxylic acid	C8H8O7	5-Oxopent-3-ene-1,2,5-tricarboxylate / 5-Carboxy-2-oxohept-3-enedioate		0		C04052	6753	15924	1/C8H8O7/c9-5(8(14)15)2-1-4(7(12)13)3-6(10)11/h1-2,4H,3H2,(H,10,11)(H,12,13)(H,14,15)/b2-1+/f/h10,12,14H	OC(=O)CC(\C=C\C(=O)C(O)=O)C(O)=O
hhdd	2-hydroxy-hepta-2,4-diene-1,7-dioic acid	C7H8O5	2-Hydroxyhepta-2,4-diene-1,7-dioate / 2-Hydroxyhepta-2,4-dienedioate		0		C05600	7923
ohed	2-oxo-hept-3-ene-1,7-dioic acid	C7H8O5	2-Oxohept-3-ene-1,7-dioate / 2-Oxohept-3-enedioate		0		C03063	5963	1254	1/C7H8O5/c8-5(7(11)12)3-1-2-4-6(9)10/h1,3H,2,4H2,(H,9,10)(H,11,12)/b3-1-/f/h9,11H	OC(=O)CC\C=C/C(=O)C(O)=O
hhed	2,4-dihydroxy-hept-2-ene-1,7-dioic acid	C7H10O6	2,4-Dihydroxyhept-2-enedioate / 2,4-Dihydroxyhept-2-1,7-dioate / 2,4-Dihydroxyhept-2-enedioic acid		0		C06201	8451	915	1/C7H10O6/c8-4(1-2-6(10)11)3-5(9)7(12)13/h3-4,8-9H,1-2H2,(H,10,11)(H,12,13)/f/h10,12H	OC(CCC(O)=O)C=C(O)C(O)=O
2dhphaccoa	1,2-Dihydroxy-1,2-dihydrophenylacetyl-CoA	C29H40N7O19P3S			-4		-
2hphaccoa	2-Hydroxyphenylacetyl-CoA	C29H42N7O18P3S					-
3hadpcoa	(3S)-3-Hydroxyadipyl-CoA	C27H39N7O20P3S			-5		C14145	7846957
oxadpcoa	3-Oxoadipyl-CoA	C27H37N7O20P3S	beta-Ketoadipyl-CoA		0		C02232	5296	15490	1/C27H42N7O20P3S/c1-27(2,22(41)25(42)30-6-5-16(36)29-7-8-58-18(39)9-14(35)3-4-17(37)38)11-51-57(48,49)54-56(46,47)50-10-15-21(53-55(43,44)45)20(40)26(52-15)34-13-33-19-23(28)31-12-32-24(19)34/h12-13,15,20-22,26,40-41H,3-11H2,1-2H3,(H,29,36)(H,30,42)(H,37,38)(H,46,47)(H,48,49)(H2,28,31,32)(H2,43,44,45)/t15-,20-,21-,22+,26-/m1/s1/f/h29-30,37,43-44,46,48H,28H2	CC(C)(COP(O)(=O)OP(O)(=O)OC[C@H]1O[C@H]([C@H](O)[C@@H]1OP(O)(O)=O)n1cnc2c(N)ncnc12)[C@@H](O)C(=O)NCCC(=O)NCCSC(=O)CC(=O)CCC(O)=O
34dhpac	3,4-Dihydroxyphenylacetaldehyde	C8H8O3	Protocatechuatealdehyde		0		C04043	6744
35dhpha	3,5-Dihydroxyphenylacetic acid	C8H8O4	3,5-Dihydroxyphenylacetate
2hyoxplac	2-hydroxyphenylacetate	C8H7O3			-1		C05852	8145
3dhphaccoa	2,3-Dihydroxy-2,3-dihydrophenylacetyl-CoA	C29H40N7O19P3S			-4		-
3hphaccoa	3-Hydroxyphenylacetyl-CoA	C29H42N7O18P3S					-
34dhphaccoa	3,4-Dihydroxyphenylacetyl-CoA	C29H42N7O19P3S					-
35dhphaccoa	3,5-Dihydroxyphenylacetyl-CoA	C29H42N7O19P3S					C12324	582714
hphaccoa	4-Hydroxyphenylacetyl-CoA	C29H42N7O18P3S			0		C05338	7716	28773	1/C29H42N7O18P3S/c1-29(2,24(41)27(42)32-8-7-19(38)31-9-10-58-20(39)11-16-3-5-17(37)6-4-16)13-51-57(48,49)54-56(46,47)50-12-18-23(53-55(43,44)45)22(40)28(52-18)36-15-35-21-25(30)33-14-34-26(21)36/h3-6,14-15,18,22-24,28,37,40-41H,7-13H2,1-2H3,(H,31,38)(H,32,42)(H,46,47)(H,48,49)(H2,30,33,34)(H2,43,44,45)/t18-,22-,23-,24+,28-/m1/s1/f/h31-32,43-44,46,48H,30H2	CC(C)(COP(O)(=O)OP(O)(=O)OC[C@H]1O[C@H]([C@H](O)[C@@H]1OP(O)(O)=O)n1cnc2c(N)ncnc12)[C@@H](O)C(=O)NCCC(=O)NCCSC(=O)Cc1ccc(O)cc1
hgentis	homogentisic acid	C8H7O4	2,5-Dihydroxyphenylacetic acid; 2-(3,6-DIHYDROXYPHENYL)ACETIC ACID; Homogentisate		-1		C00544	3825	44747	1/C8H8O4/c9-6-1-2-7(10)5(3-6)4-8(11)12/h1-3,9-10H,4H2,(H,11,12)/f/h11H	OC(=O)Cc1cc(O)ccc1O
peng	Penicillin G	C16H18N2O4S	Benzylpenicillin				C05551
6apa	6-Aminopenicillanic acid	C8H12N2O3S	6-Aminopenicillanate		0		C02954	5872	16705	1/C8H12N2O3S/c1-8(2)4(7(12)13)10-5(11)3(9)6(10)14-8/h3-4,6H,9H2,1-2H3,(H,12,13)/t3-,4+,6-/m1/s1/f/h12H	[H][C@]12SC(C)(C)[C@@H](N1C(=O)[C@H]2N)C(O)=O
3ntym	3-Nitrotyramine	C8H15N2					-
4h3npacald	4-Hydroxy-3-Nitro-Phenylacetaldehyde	C8H11NO
4h3npac	4-Hydroxy-3-Nitro-Phenylacetic acid	C8H10NO2
enlipidA	1'-Phosphoethanolamin lipidIVa	C70H132N3O26P3
14denlipidA	1'-4'-bisphosphoethanolamin lipidIVa	C72H138N4O29P4
lipidAp	Lipid IVa with palmitoyl	C84H156N2O24P2
LptA	periplasmic lipid A-binding protein
lipidA_LptA	lipidA with LptA bound	C68H126N2O23P2
enlipidA_LptA	1'-Phosphoethanolamin lipidIVa with LptA bound	C70H132N3O26P3
14denlipidA_LptA	1'-4'-bisphosphoethanolamin lipidIVa with LptA	C72H138N4O29P4
lipidA_core	Lipid IVa core
lipaA	KDO(2)-lipid (A)	C110H196N2O39P2				-6	C06026	8298	27963	1/C110H202N2O39P2/c1-7-13-19-25-31-37-38-44-50-56-62-68-92(123)142-82(66-60-54-48-42-35-29-23-17-11-5)72-94(125)146-104-96(112-90(121)71-81(65-59-53-47-41-34-28-22-16-10-4)141-91(122)67-61-55-49-43-36-30-24-18-12-6)105(144-88(102(104)150-152(133,134)135)78-140-109(107(129)130)74-86(98(127)101(148-109)85(119)76-114)147-110(108(131)132)73-83(117)97(126)100(149-110)84(118)75-113)139-77-87-99(128)103…	[H][C@@]1(O[C@@](C[C@@H](O)[C@H]1O)(O[C@@H]1C[C@@](OC[C@H]2O[C@@H](OC[C@H]3O[C@H](OP(O)(O)=O)[C@H](NC(=O)C[C@H](O)CCCCCCCCCCC)[C@@H](OC(=O)C[C@H](O)CCCCCCCCCCC)[C@@H]3O)[C@H](NC(=O)C[C@@H](CCCCCCCCCCC)OC(=O)CCCCCCCCCCC)[C@@H](OC(=O)C[C@@H](CCCCCCCCCCC)OC(=O)CCCCCCCCCCCCC)[C@@H]2OP(O)(O)=O)(O[C@]([H])([C@H](O)CO)[C@@H]1O)C(O)=O)C(O)=O)[C@H](O)CO
lipaB	KDO(2)-lipid (A) with laurate	C108H192N2O39P2
lipaF	KDO(2)-lipid (A) with 1-diphosphate	C110H196N2O42P3
lipa_core	Kdo2-Lipid A core with abundances
hlipaA	heptosyl-kdo2-lipidA	C117H208N2O45P2
hhlipaA	heptosyl-heptosyl-kdo2-lipidA	C124H200N2O51P2
phhlipaA	phospho-heptosyl-heptosyl-kdo2-lipidA	C124H199N2O54P3
hphhlipaA	heptosyl-phospho-heptosyl-heptosyl-kdo2-lipidA	C131H211N2O60P3
icolipaAR1	R1 inner core oligosaccharide lipid A (E coli)	C131H210N2O63P4
gicolipaAR1	R1 glucosyl-inner core oligosaccharide lipid A	C137H220N2O68P4
ggicolipaAR1	R1 glucosyl-glucosyl-inner core oligosaccharide lipid A	C143H230N2O73P4
gggicolipaAR1	R1 glucosyl-glucosyl-glucosyl-inner core oligosaccharide lipid A	C149H240N2O78P4
gagggicolipaAR1	R1 galactosyl-glucosyl-glucosyl-glucosyl-inner core oligosaccharide lipid A	C155H250N2O83P4
colipaA	core oligosaccharide lipid A	C161H260N2O88P4
hlipaB	heptosyl-kdo2-lipidA with laurate	C115H204N2O45P2
hhlipaB	heptosyl-heptosyl-kdo2-lipidA with laurate	C122H196N2O51P2
hphhlipaB	heptosyl-phospho-heptosyl-heptosyl-kdo2-lipidA with laurate	C122H195N2O54P3
phhlipaB	phospho-heptosyl-heptosyl-kdo2-lipidA with laurate	C129H207N2O60P3
icolipaBR1	R1 inner core oligosaccharide lipid A (E coli) with laurate	C129H206N2O63P4
gicolipaBR1	R1 glucosyl-inner core oligosaccharide lipid A with laurate	C135H216N2O68P4
ggicolipaBR1	R1 glucosyl-glucosyl-inner core oligosaccharide lipid A with laurate	C141H226N2O73P4
gggicolipaBR1	R1 glucosyl-glucosyl-glucosyl-inner core oligosaccharide lipid A with laurate	C147H236N2O78P4
gagggicolipaBR1	R1 galactosyl-glucosyl-glucosyl-glucosyl-inner core oligosaccharide lipid A with laurate	C153H246N2O83P4
colipaB	core oligosaccharide lipid A with laurate	C159H256N2O88P4
colipaF	core oligosaccharide lipid A with 1'-diphosphate	C161H260N2O91P5
colipa	core oligosaccharide lipid A with abundances
magund	mannosyl-N-acetylglucosamyl-undecaprenyl diphosphate	C69H114NO17P2
mmagund	mannosyl-mannosyl-N-acetylglucosamyl-undecaprenyl diphosphate	C75H125NO22P2
gammagund	N-acetylgalactosamyl-mannosyl-mannosyl-N-acetylglucosamyl-undecaprenyl diphosphate	C83H139N2O27P2
o6aund	O6 antigen undecaprenyl diphosphate	C89H150N2O32P2
o6a2und	(O6 antigen)x2 undecaprenyl diphosphate	C123H210NO54P2
o6a3und	(O6 antigen)x3 undecaprenyl diphosphate	C157H270N2O76P2
o6a4und	(O6 antigen)x4 undecaprenyl diphosphate	C191H330N2O98P2
o6a4colipa	(O6 antigen)x4 core oligosaccharide lipid A	O225H390N2O120P2
