# Supplementary material for: The genome sequence of E. coli W (ATCC 9637): comparative genome analysis and an improved genome-scale reconstruction of E. coli
Source: BMC Genomics. 2011 Jan 6;12:9. doi: 10.1186/1471-2164-12-9 (PMC3032704; doi:10.1186/1471-2164-12-9)
Supplement: Additional file 9 — Growth phenotype data for E. coli W (ATCC 9637). Results of the Biolog™ growth phenotype assays for E. coli W and E. coli K-12 on a wide range of carbon and nitrogen sources. [file 1471-2164-12-9-S9.XLS]

## Sheet: Sheet1
Biolog Plate Assay
Well	Substrate	MG1655a	MG1655b	W
PM01,A01,Negative Control	Negative Control	0	0	0		Growth on biolog plate
PM01,A02,L-Arabinose	L-Arabinose	0.5	1	1		Weak growth on biolog plate
PM01,A03,N-Acetyl-D-Glucosamine	N-Acetyl-DGlucosamine	1	1	1		No growth on biolog plate
PM01,A04,D-Saccharic Acid	D-Saccharic Acid	1	1	1		a - Biolog results taken from AbuOun et. al. (2009)
PM01,A05,Succinic Acid	Succinic Acid	1	1	1		b - Biolog results taken from Feist et. al. (2008)
PM01,A06,D-Galactose	D-Galactose	1	1	1
PM01,A07,L-Aspartic Acid	L-Aspartic Acid	1	1	1
PM01,A08,L-Proline	L-Proline	0	0	1
PM01,A09,D-Alanine	D-Alanine	1	1	1
PM01,A10,D-Trehalose	D-Trehalose	1	1	1
PM01,A11,D-Mannose	D-Mannose	1	1	1
PM01,A12,Dulcitol	Dulcitol	0	0	1
PM01,B01,D-Serine	D-Serine	1	1	0
PM01,B02,D-Sorbitol	D-Sorbitol	1	1	1
PM01,B03,Glycerol	Glycerol	1	0	1
PM01,B04,L-Fucose	L-Fucose	1	1	1
PM01,B05,D-Glucuronic Acid	D-GlucuronicAcid	1	1	1
PM01,B06,D-Gluconic Acid	D-Gluconic Acid	1	1	1
PM01,B07,D,L-a-Glycerol- Phosphate	D,L-α-Glycerol-Phosphate	1	0	1
PM01,B08,D-Xylose	D-Xylose	1	1	1
PM01,B09,L-Lactic Acid	L-Lactic Acid	1	1	1
PM01,B10,Formic Acid	Formic Acid	0	0.5	1
PM01,B11,D-Mannitol	D-Mannitol	1	1	1
PM01,B12,L-Glutamic Acid	L-Glutamic Acid	0	0	1
PM01,C01,D-Glucose-6-Phosphate	Glucose-6-Phosphate	1	1	1
PM01,C02,D-Galactonic Acid-g-Lactone	D-GalactonicAcid-γ-Lactone	1	1	1
PM01,C03,D,L-Malic Acid	D,L-Malic Acid	1	1	1
PM01,C04,D-Ribose	D-Ribose	1	1	0
PM01,C05,Tween 20	Tween 20	0.5	0	1
PM01,C06,L-Rhamnose	L-Rhamnose	1	1	1
PM01,C07,D-Fructose	D-Fructose	1	1	1
PM01,C08,Acetic Acid	Acetic Acid	1	0.5	1
PM01,C09,a-D-Glucose	α-D-Glucose	1	1	1
PM01,C10,Maltose	Maltose	1	1	1
PM01,C11,D-Melibiose	D-Melibiose	1	1	1
PM01,C12,Thymidine	Thymidine	1	1	1
PM01,D01,L-Asparagine	L-Asparagine	0	0	1
PM01,D02,D-Aspartic Acid	D-Aspartic Acid	0	0	0.5
PM01,D03,D-Glucosaminic Acid	D-GlucosaminicAcid	0	0	0
PM01,D04,1,2-Propanediol	1,2-Propanediol	0	0	0
PM01,D05,Tween 40	Tween 40	0	0	1
PM01,D06,a-Keto-Glutaric Acid	α-Keto-GlutaricAcid	1	1	1
PM01,D07,a-Keto-Butyric Acid	α-Keto-ButyricAcid	1	0.5	1
PM01,D08,a-Methyl-D-Galactoside	α-Methyl-DGalactoside	1	1	1
PM01,D09,a-D-Lactose	α-D-Lactose	1	1	1
PM01,D10,Lactulose	Lactulose	1	1	1
PM01,D11,Sucrose	Sucrose	0	0	1
PM01,D12,Uridine	Uridine	0.5	1	1
PM01,E01,L-Glutamine	L-Glutamine	0.5	0.5	1
PM01,E02,m-Tartaric Acid	M-Tartaric Acid	1	0	1
PM01,E03,D-Glucose-1-Phosphate	Glucose-1-Phosphate	1	1	1
PM01,E04,D-Fructose-6-Phosphate	Fructose-6-Phosphate	1	1	1
PM01,E05,Tween 80	Tween 80	0	0	1
PM01,E06,a-Hydroxy Glutaric Acid-g-Lactone	α-HydroxyGlutaric Acid-γ-Lactone	0	0	1
PM01,E07,a-Hydroxy-Butyric Acid	α-HydroxyButyric Acid	1	0.5	1
PM01,E08,b-Methyl-D-Glucoside	β-Methyl-D-Glucoside	1	0.5	1
PM01,E09,Adonitol	Adonitol	0	0	0
PM01,E10,Maltotriose	Maltotriose	1	1	1
PM01,E11,2`-Deoxy-Adenosine	2-DeoxyAdenosine	1	1	1
PM01,E12,Adenosine	Adenosine	1	1	1
PM01,F01,Glycyl-L-Aspartic Acid	Glycyl-L-AsparticAcid	1	1	1
PM01,F02,Citric Acid	Citric Acid	0	0	0.5
PM01,F03,m-Inositol	M-Inositol	0	0	0.5
PM01,F04,D-Threonine	D-Threonine	0	0	0.5
PM01,F05,Fumaric Acid	Fumaric Acid	1	1	1
PM01,F06,Bromo-Succinic Acid	Bromo SuccinicAcid	1	0.5	1
PM01,F07,Propionic Acid	Propionic Acid	1	0	1
PM01,F08,Mucic Acid	Mucic Acid	1	1	1
PM01,F09,Glycolic Acid	Glycolic Acid	1	0.5	1
PM01,F10,Glyoxylic Acid	Glyoxylic Acid	1	1	1
PM01,F11,D-Cellobiose	D-Cellobiose	0	0	0.5
PM01,F12,Inosine	Inosine	1	1	1
PM01,G01,Glycyl-L-Glutamic Acid	Glycyl-LGlutamicAcid	1	0.5	1
PM01,G02,Tricarballylic Acid	TricarballylicAcid	0	0	0
PM01,G03,L-Serine	L-Serine	1	1	1
PM01,G04,L-Threonine	L-Threonine	1	0	1
PM01,G05,L-Alanine	L-Alanine	1	0.5	1
PM01,G06,L-Alanyl-Glycine	L-Alanyl-Glycine	1	1	1
PM01,G07,Acetoacetic Acid	Acetoacetic Acid	0.5	0	0.5
PM01,G08,N-Acetyl-b-D-Mannosamine	N-Acetyl-β-DMannosamine	1	0.5	1
PM01,G09,Mono Methyl Succinate	Mono MethylSuccinate	0.5	1	1
PM01,G10,Methyl Pyruvate	Methyl Pyruvate	1	1	1
PM01,G11,D-Malic Acid	D-Malic Acid	1	1	1
PM01,G12,L-Malic Acid	L-Malic Acid	1	1	1
PM01,H01,Glycyl-L-Proline	Glycyl-L-Proline	1	0.5	1
PM01,H02,p-Hydroxy-Phenylacetic Acid	P-HydroxyPhenyl AceticAcid	0	0	1
PM01,H03,m-Hydroxy-Phenylacetic Acid	M-HydroxyPhenyl AceticAcid	0	0	1
PM01,H04,Tyramine	Tyramine	0	0	0.5
PM01,H05,D-Psicose	D-Psicose	0	0.5	0
PM01,H06,L-Lyxose	L-Lyxose	0.5	0.5	0
PM01,H07,Glucuronamide	Glucuronamide	0.5	0	0.5
PM01,H08,Pyruvic Acid	Pyruvic Acid	1	1	1
PM01,H09,L-Galactonic Acid-g-Lactone	L-GalactonicAcid-γ-Lactone	1	1	1
PM01,H10,D-Galacturonic Acid	D-GalacturonicAcid	1	1	1
PM01,H11,b-Phenylethylamine	Phenylethylamine	0	0	1
PM01,H12,Ethanolamine	2-Aminoethanol	0	0	0
PM02A,A01,Negative Control	Negative Control	0	0	0
PM02A,A02,Chondroitin Sulfate C	ChondroitinSulfate C	0	0	0
PM02A,A03,a-Cyclodextrin	α-Cyclodextrin	0	0	0
PM02A,A04,b-Cyclodextrin	β-Cyclodextrin	0	0.5	0
PM02A,A05,g-Cyclodextrin	γ-Cyclodextrin	0	0	0
PM02A,A06,Dextrin	Dextrin	1	1	1
PM02A,A07,Gelatin	Gelatin	0	0	1
PM02A,A08,Glycogen	Glycogen	0	0.5	0
PM02A,A09,Inulin	Inulin	0	0	0
PM02A,A10,Laminarin	Laminarin	0	0	0.5
PM02A,A11,Mannan	Mannan	0	0	0.5
PM02A,A12,Pectin	Pectin	0	0.5	0.5
PM02A,B01,N-Acetyl-D-Galactosamine	N-Acetyl-DGalactosamine	0	0	1
PM02A,B02,N-Acetyl-Neuraminic Acid	N-Acetyl-Neuraminic Acid	1	1	1
PM02A,B03,b-D-Allose	β-D-Allose	1	1	0
PM02A,B04,Amygdalin	Amygdalin	0	0	0
PM02A,B05,D-Arabinose	D-Arabinose	0	0	0
PM02A,B06,D-Arabitol	D-Arabitol	0	0	0
PM02A,B07,L-Arabitol	L-Arabitol	0	0	0
PM02A,B08,Arbutin	Arbutin	0	0	0
PM02A,B09,2-Deoxy-D-Ribose	2-Deoxy-DRibose	0	0	0
PM02A,B10,i-Erythritol	I-Erythritol	0	0	0
PM02A,B11,D-Fucose	D-Fucose	0	0	0
PM02A,B12,3-0-b-D-Galactopyranosyl-D-Arabinose	3-0-β-D-Galactopyranosyl-DArabinose	1	0.5	1
PM02A,C01,Gentiobiose	Gentiobiose	0	0	0
PM02A,C02,L-Glucose	L-Glucose	0	0	0
PM02A,C03,D-Lactitol	Lactitol	0	0	1
PM02A,C04,D-Melezitose	D-Lyxose	0	0	0
PM02A,C05,Maltitol	Maltitol	0	0	0.5
PM02A,C06,a-Methyl-D-Glucoside	a-Methyl-D-Glucoside	0	1	0
PM02A,C07,b-Methyl-D-Galactoside	β-Methyl-DGalactoside	1	1	1
PM02A,C08,3-O-Methyl-Glucose	3-Methyl Glucose	0	0.5	0
PM02A,C09,b-Methyl-D-Glucuronic Acid	β-Methyl-DGlucuronicAcid	1	0	1
PM02A,C10,a-Methyl-D-Mannoside	α-Methyl-DMannoside	0	0	0
PM02A,C11,b-Methyl-D-Xyloside	β-Methyl-DXyloside	0	0	0
PM02A,C12,Palatinose	Palatinose	0	0	0.5
PM02A,D01,D-Raffinose	D-Raffinose	0	0	1
PM02A,D02,Salicin	Salicin	0	0	1
PM02A,D03,Sedoheptulosan	Sedoheptulosan	0	0	0.5
PM02A,D04,L-Sorbose	L-Sorbose	0	0	0
PM02A,D05,Stachyose	Stachyose	0	0	0
PM02A,D06,D-Tagatose	D-Tagatose	0	0	1
PM02A,D07,Turanose	Turanose	0	0	0
PM02A,D08,Xylitol	Xylitol	0	0	0
PM02A,D09,N-Acetyl-D-Glucosaminitol	L-Xylose	0	0	0.5
PM02A,D10,g-Amino-Butyric Acid	γ-Amino ButyricAcid	0	0	0.5
PM02A,D11,d-Amino-Valeric Acid	D-Amino ValericAcid	0	0	0
PM02A,D12,Butyric Acid	Butyric Acid	0	0	0
PM02A,E01,Capric Acid	Capric Acid	0	0	1
PM02A,E02,Caproic Acid	Caproic Acid	0	0	1
PM02A,E03,Citraconic Acid	Citraconic Acid	0	0	0
PM02A,E04,D,L-Citramalic Acid	Citramalic Acid	0	0	0
PM02A,E05,D-Glucosamine	DihydroxyFumaric Acid	1	0	1
PM02A,E06,2-Hydroxy-Benzoic Acid	2-HydroxyBenzoic Acid	0	0	0
PM02A,E07,4-Hydroxy-Benzoic Acid	4-HydroxyBenzoic Acid	0	0	0
PM02A,E08,b-Hydroxy-Butyric Acid	β-HydroxyButyric Acid	0	0	0.5
PM02A,E09,g-Hydroxy-Butyric Acid	γ-HydroxyButyric Acid	0	0	0.5
PM02A,E10,a-Keto-Valeric Acid	β-HydroxyPyruvic Acid	0	0.5	0.5
PM02A,E11,Itaconic Acid	Itaconic Acid	0	0	0
PM02A,E12,5-Keto-D-Gluconic Acid	5-Keto-DGluconicAcid	1	1	1
PM02A,F01,D-Lactic Acid Methyl Ester	D-Lactic AcidMethyl Ester	1	0	1
PM02A,F02,Malonic Acid	Malonic Acid	0	0	0.5
PM02A,F03,Melibionic Acid	Melibionic Acid	1	0	1
PM02A,F04,Oxalic Acid	Oxalic Acid	0	0	0
PM02A,F05,Oxalomalic Acid	Oxalomalic Acid	0	0.5	0
PM02A,F06,Quinic Acid	Quinic Acid	0	0	0
PM02A,F07,D-Ribono-1,4-Lactone	D-Ribono-1,4-Lactone	0	0	0
PM02A,F08,Sebacic Acid	Sebacic Acid	0	0	0
PM02A,F09,Sorbic Acid	Sorbic Acid	0	0	0
PM02A,F10,Succinamic Acid	Succinamic Acid	0	0	0
PM02A,F11,D-Tartaric Acid	D-Tartaric Acid	0	0	0
PM02A,F12,L-Tartaric Acid	L-Tartaric Acid	0	0	0
PM02A,G01,Acetamide	Acetamide	0	0	0
PM02A,G02,L-Alaninamide	L-Alaninamide	0	0	1
PM02A,G03,N-Acetyl-L-Glutamic Acid	N-Acetyl-LGlutamicAcid	0	0	1
PM02A,G04,L-Arginine	L-Arginine	0	0	1
PM02A,G05,Glycine	Glycine	0	0.5	1
PM02A,G06,L-Histidine	L-Histidine	0	0	0
PM02A,G07,L-Homoserine	L-Homoserine	0	0	0
PM02A,G08,4-Hydroxy-L-Proline (trans)	Hydroxy-LProline	0	0	0
PM02A,G09,L-Isoleucine	L-Isoleucine	0	0	0
PM02A,G10,L-Leucine	L-Leucine	0	0	1
PM02A,G11,L-Lysine	L-Lysine	0	0	0
PM02A,G12,L-Methionine	L-Methionine	0	0	0.5
PM02A,H01,L-Ornithine	L-Ornithine	0	0	1
PM02A,H02,L-Phenylalanine	L-Phenylalanine	0	0	0
PM02A,H03,L-Pyroglutamic Acid	L-PyroglutamicAcid	0	0	0
PM02A,H04,L-Valine	L-Valine	0	0	0
PM02A,H05,D,L-Carnitine	D,L-Carnitine	0	0	0
PM02A,H06,Butylamine (sec)	Sec-Butylamine	0	0	0
PM02A,H07,D,L-Octopamine	D.L-Octopamine	0	0	0
PM02A,H08,Putrescine	Putrescine	0	0	0.5
PM02A,H09,Dihydroxy-Acetone	DihydroxyAcetone	0	0	1
PM02A,H10,2,3-Butanediol	2,3-Butanediol	0	0	0.5
PM02A,H11,2,3-Butanone	2,3-Butanone	0	0	0
PM02A,H12,3-Hydroxy-2-Butanone	3-Hydroxy 2-Butanone	0	0	0.5
Nitrogen Substrates
PM03B,A01,Negative Control	Negative control	0	0	0
PM03B,A02,Ammonia	Ammonia	1	1	1
PM03B,A03,Nitrite	Nitrite	0	0.5	0
PM03B,A04,Nitrate	Nitrate	0	0	0
PM03B,A05,Urea	Urea	0	0	0
PM03B,A06,Biuret	Biuret	0	0	0
PM03B,A07,L-Alanine	L-Alanine	1	1	1
PM03B,A08,L-Arginine	L-Arginine	0.5	1	1
PM03B,A09,L-Asparagine	L-Asparagine	1	1	1
PM03B,A10,L-Aspartic Acid	L-AsparticAcid	1	1	1
PM03B,A11,L-Cysteine	L-Cysteine	0	1	1
PM03B,A12,L-Glutamic Acid	L-GlutamicAcid	0	1	1
PM03B,B01,L-Glutamine	L-Glutamine	1	1	1
PM03B,B02,Glycine	Glycine	1	1	1
PM03B,B03,L-Histidine	L-Histidine	0	0.5	0
PM03B,B04,L-Isoleucine	L-Isoleucine	0	0.5	0.5
PM03B,B05,L-Leucine	L-Leucine	0	1	1
PM03B,B06,L-Lysine	L-Lysine	0	1	1
PM03B,B07,L-Methionine	L-Methionine	0	1	1
PM03B,B08,L-Phenylalanine	L-Phenylalanine	0	1	1
PM03B,B09,L-Proline	L-Proline	1	1	1
PM03B,B10,L-Serine	L-Serine	1	1	1
PM03B,B11,L-Threonine	L-Threonine	0	1	1
PM03B,B12,L-Tryptophan	L-Tryptophan	1	1	1
PM03B,C01,L-Tyrosine	L-Tyrosine	0	1	0
PM03B,C02,L-Valine	L-Valine	0	0	0
PM03B,C03,D-Alanine	D-Alanine	1	1	1
PM03B,C04,D-Asparagine	D-Asparagine	0	0.5	1
PM03B,C05,D-Aspartic Acid	D-AsparticAcid	0	0	0
PM03B,C06,D-Glutamic Acid	D-GlutamicAcid	0	0	0
PM03B,C07,D-Lysine	D-Lysine	0	0	0
PM03B,C08,D-Serine	D-Serine	1	1	0
PM03B,C09,D-Valine	D-Valine	0	0	1
PM03B,C10,L-Citrulline	L-Citrulline	0	1	1
PM03B,C11,L-Homoserine	L-Homoserine	0	0	1
PM03B,C12,L-Ornithine	L-Ornithine	0.5	1	1
PM03B,D01,N-Acetyl-D,L-Glutamic Acid	N-Acetyl-D,L-GlutamicAcid	0	0	1
PM03B,D02,N-Phthaloyl-L-Glutamic Acid	N-Phthaloyl-L-GlutamicAcid	0	0.5	0
PM03B,D03,L-Pyroglutamic Acid	L-PyroglutamicAcid	0	0	0
PM03B,D04,Hydroxylamine	Hyroxylamine	0	0	0
PM03B,D05,Methylamine	Methylamine	0	0	0
PM03B,D06,N-Amylamine	N-Amylamine	0	0	0
PM03B,D07,N-Butylamine	N-Butylamine	0	0	0
PM03B,D08,Ethylamine	Ethylamine	0	0	0
PM03B,D09,Ethanolamine	Ethanolamine	0	0	0
PM03B,D10,Ethylenediamine	Ethylenediamine	0	0	1
PM03B,D11,Putrescine	Putrescine	0	1	1
PM03B,D12,Agmatine	Agmatine	0	0.5	1
PM03B,E01,Histamine	Histamine	0	0	0
PM03B,E02,b-Phenylethylamine	β-Phenylethyl-amine	0	0	1
PM03B,E03,Tyramine	Tyramine	0	0	0.5
PM03B,E04,Acetamide	Acetamide	0	0	0
PM03B,E05,Formamide	Formamide	0	0	0.5
PM03B,E06,Glucuronamide	Glucuronamide	1	1	1
PM03B,E07,D,L-Lactamide	D,L-Lactamide	0	0	0
PM03B,E08,D-Glucosamine	D-Glucosamine	1	1	1
PM03B,E09,D-Galactosamine	D-Galactosamine	0	0	1
PM03B,E10,D-Mannosamine	D-Mannosamine	0	1	0.5
PM03B,E11,N-Acetyl-D-Glucosamine	N-Acetyl-D-Glucosamine	1	1	1
PM03B,E12,N-Acetyl-D-Galactosamine	N-Acetyl-D-Galactosamine	0	0	1
PM03B,F01,N-Acetyl-D-Mannosamine	N-Acetyl-D-Mannosamine	0	1	1
PM03B,F02,Adenine	Adenine	0	0.5	1
PM03B,F03,Adenosine	Adenosine	1	0	1
PM03B,F04,Cytidine	Cytidine	1	1	1
PM03B,F05,Cytosine	Cytosine	1	1	1
PM03B,F06,Guanine	Guanine	0	0	1
PM03B,F07,Guanosine	Guanosine	0	1	1
PM03B,F08,Thymine	Thymine	0	0	1
PM03B,F09,Thymidine	Thymidine	0	0	0
PM03B,F10,Uracil	Uracil	0	0	0
PM03B,F11,Uridine	Uridine	0	0	0
PM03B,F12,Inosine	Inosine	0	0	0
PM03B,G01,Xanthine	Xanthine	0	1	1
PM03B,G02,Xanthosine	Xanthosine	0	1	1
PM03B,G03,Uric Acid	UricAcid	0	0	1
PM03B,G04,Alloxan	Alloxan	0	0.5	1
PM03B,G05,Allantoin	Allantoin	0	0	1
PM03B,G06,Parabanic Acid	ParabanicAcid	0	0	1
PM03B,G07,D,L-a-Amino-N-Butyric Acid	D,L-α-Amino-N-ButyricAcid	0	0	1
PM03B,G08,g-Amino-N-Butyric Acid	γ-Amino-N-ButyricAcid	0	1	0.5
PM03B,G09,e-Amino-N-Caproic Acid	ε-Amino-N-CaproicAcid	0	1	1
PM03B,G10,D,L-a-Amino-Caprylic Acid	D,L-α-Amino-CaprylicAcid	0	0	1
PM03B,G11,d-Amino-N-Valeric Acid	D-Amino-N-ValericAcid	0.5	1	1
PM03B,G12,a-Amino-N-Valeric Acid	2-Amino-N-ValericAcid	0	0	1
PM03B,H01,Ala-Asp	Ala-Asp	1	1	1
PM03B,H02,Ala-Gln	Ala-Gln	1	1	1
PM03B,H03,Ala-Glu	Ala-Glu	1	1	1
PM03B,H04,Ala-Gly	Ala-Gly	1	1	1
PM03B,H05,Ala-His	Ala-His	1	1	1
PM03B,H06,Ala-Leu	Ala-Leu	1	1	1
PM03B,H07,Ala-Thr	Ala-Thr	1	1	1
PM03B,H08,Gly-Asn	Gly-Asn	0.5	1	1
PM03B,H09,Gly-Gln	Gly-Gln	1	1	1
PM03B,H10,Gly-Glu	Gly-Glu	0.5	1	1
PM03B,H11,Gly-Met	Gly-Met	1	1	1
PM03B,H12,Met-Ala	Met-Ala	1	1	1
