# Supplementary material for: The genome sequence of E. coli W (ATCC 9637): comparative genome analysis and an improved genome-scale reconstruction of E. coli
Source: BMC Genomics. 2011 Jan 6;12:9. doi: 10.1186/1471-2164-12-9 (PMC3032704; doi:10.1186/1471-2164-12-9)
Supplement: Additional file 10 — Comparison between predictions and experimental growth data for K-12 GEM and W GSR. A comparison between K-12 GEM (iAF1260) predicted growth phenotypes and Biolog™ data growth, and between W GEM (iCA1273) predicted growth phenotypes and Biolog™ data growth. Overlap between predicted and actual growth phenotypes is higher in W than in K-12. [file 1471-2164-12-9-S10.XLS]

## Sheet: Sheet1
Phenotypic comparison between iCA1273 & iAF1260 using metabolites with exchange fluxes
No Growth on Biolog assay and in GEM
Growth in GEM, not on biolog plates
Growth on biolog plates, not in GEM
Growth on both biolog plates and GEM
Carbon Sources						Nitrogen Sources						Additional Carbon Sources in iCA1273
Cell	Name	Exchange	iAF1260	iCA1273		Cell	Exchange	Abbrev	iAF1260	iCA1273		Cell	Metabolite	Exhcange	iCA1273	Reason
1A02	L-Arabinose	EX_arab_L(e)				3A02	Ammonia	EX_nh4(e)				2D02	Salicin	EX_salcn(e)		Salicin degradation pathway has not been resolved
1A03	N-Acetyl-DGlucosamine	EX_acgam(e)				3A03	Nitrite	EX_no2(e)				1F11	D-Cellobiose	EX_cellb_D(e)
1A04	D-Saccharic Acid	EX_glcr(e)				3A04	Nitrate	EX_no3(e)				1H02	P-HydroxyPhenyl AceticAcid	EX_4hoxpac(e)
1A05	Succinic Acid	EX_succ(e)				3A05	Urea	EX_urea(e)				1H03	M-HydroxyPhenyl AceticAcid	EX_3hoxpac(e)
1A06	D-Galactose	EX_gal(e)				3A07	L-Alanine	EX_ala_L(e)				2D01	D-Raffinose	EX_raffin(e)
1A07	L-Aspartic Acid	EX_asp_L(e)				3A08	L-Arginine	EX_arg_L(e)				2B01	N-Acetyl-DGalactosamine	EX_acgal(e)
1A08	L-Proline	EX_pro_L(e)				3A09	L-Asparagine	EX_asn_L(e)				1A08	L-Proline	EX_pro_L(e)
1A09	D-Alanine	EX_ala_D(e)				3A10	L-AsparticAcid	EX_asp_L(e)				NA	Phenylacetic acid	EX_pac(e)		Growth in GEM, no biolog data available
1A10	D-Trehalose	EX_tre(e)				3A11	L-Cysteine	EX_cys_L(e)				NA	Penicillin	EX_peng(e)		Growth in GEM, no biolog data available
1A11	D-Mannose	EX_man(e)				3A12	L-GlutamicAcid	EX_glu_L(e)				NA	D-Galactosamine	EX_galam(e)		Growth in GEM, no biolog data available
1A12	Dulcitol	EX_galt(e)				3B01	L-Glutamine	EX_gln_L(e)				NA	3-Nitrotyramine	EX_3ntym(e)		Growth in GEM, no biolog data available
1B01	D-Serine	EX_ser_D(e)				3B02	Glycine	EX_gly(e)
1B02	D-Sorbitol	EX_sbt_D(e)				3B03	L-Histidine	EX_his_L(e)
1B03	Glycerol	EX_glyc(e)				3B04	L-Isoleucine	EX_ile_L(e)
1B04	L-Fucose	EX_fuc_L(e)				3B05	L-Leucine	EX_leu_L(e)
1B05	D-GlucuronicAcid	EX_glcur(e)				3B06	L-Lysine	EX_lys_L(e)
1B06	D-Gluconic Acid	EX_glcn(e)				3B07	L-Methionine	EX_met_L(e)
1B07	D,L-α-Glycerol-Phosphate	EX_glyc3p(e)				3B08	L-Phenylalanine	EX_phe_L(e)
1B08	D-Xylose	EX_xyl_D(e)				3B09	L-Proline	EX_pro_L(e)
1B09	L-Lactic Acid	EX_lac_L(e)				3B10	L-Serine	EX_ser_L(e)
1B10	Formic Acid	EX_for(e)				3B11	L-Threonine	EX_thr_L(e)
1B11	D-Mannitol	EX_mnl(e)				3B12	L-Tryptophan	EX_trp_L(e)
1B12	L-Glutamic Acid	EX_glu_L(e)				3C01	L-Tyrosine	EX_tyr_L(e)
1C01	Glucose-6-Phosphate	EX_g6p(e)				3C02	L-Valine	EX_val_L(e)
1C02	D-GalactonicAcid-γ-Lactone	EX_galctn_D(e)				3C03	D-Alanine	EX_ala_D(e)
1C04	D-Ribose	EX_rib_D(e)				3C08	D-Serine	EX_ser_D(e)
1C06	L-Rhamnose	EX_rmn(e)				3C11	L-Homoserine	EX_hom_L(e)
1C07	D-Fructose	EX_fru(e)				3C12	L-Ornithine	EX_orn(e)
1C08	Acetic Acid	EX_ac(e)				3D09	Ethanolamine	EX_etha(e)
1C09	α-D-Glucose	EX_glc(e)				3D11	Putrescine	EX_ptrc(e)
1C10	Maltose	EX_malt(e)				3D12	Agmatine	EX_agm(e)
1C11	D-Melibiose	EX_melib(e)				3E02	β-Phenylethyl-amine	EX_peamn(e)
1C12	Thymidine	EX_thymd(e)				3E03	Tyramine	EX_tym(e)
1D01	L-Asparagine	EX_asn_L(e)				3E08	D-Glucosamine	EX_gam(e)
1D04	1,2-Propanediol	EX_12ppd_S(e)				3E11	N-Acetyl-D-Glucosamine	EX_acgam(e)
1D06	α-Keto-GlutaricAcid	EX_akg(e)				3E12	N-Acetyl-D-Galactosamine	EX_acgal(e)
1D09	α-D-Lactose	EX_lcts(e)				3F01	N-Acetyl-D-Mannosamine	EX_acmana(e)
1D11	Sucrose	EX_sucr(e)				3F02	Adenine	EX_ade(e)
1D12	Uridine	EX_uri(e)				3F03	Adenosine	EX_adn(e)
1E01	L-Glutamine	EX_gln_L(e)				3F04	Cytidine	EX_cytd(e)
1E03	Glucose-1-Phosphate	EX_g1p(e)				3F05	Cytosine	EX_csn(e)
1E04	Fructose-6-Phosphate	EX_f6p(e)				3F06	Guanine	EX_gua(e)
1E10	Maltotriose	EX_malttr(e)				3F07	Guanosine	EX_gsn(e)
1E11	2-DeoxyAdenosine	EX_dad_2(e)				3F08	Thymine	EX_thym(e)
1E12	Adenosine	EX_adn(e)				3F09	Thymidine	EX_thymd(e)
1F02	Citric Acid	EX_cit(e)				3F10	Uracil	EX_ura(e)
1F03	M-Inositol	EX_inost(e)				3F11	Uridine	EX_uri(e)
1F05	Fumaric Acid	EX_fum(e)				3F12	Inosine	EX_ins(e)
1F07	Propionic Acid	EX_ppa(e)				3G01	Xanthine	EX_xan(e)
1F08	Mucic Acid	EX_galct_D(e)				3G02	Xanthosine	EX_xtsn(e)
1F09	Glycolic Acid	EX_glyclt(e)				3G05	Allantoin	EX_alltn(e)
1F12	Inosine	EX_ins(e)
1G03	L-Serine	EX_ser_L(e)
1G04	L-Threonine	EX_thr_L(e)
1G05	L-Alanine	EX_ala_L(e)
1G07	Acetoacetic Acid	EX_acac(e)
1G08	N-Acetyl-β-DMannosamine	EX_acmana(e)
1G11	D-Malic Acid	EX_mal_D(e)
1G12	L-Malic Acid	EX_mal_L(e)
1H04	Tyramine	EX_tym(e)
1H06	L-Lyxose	EX_lyx_L(e)
1H08	Pyruvic Acid	EX_pyr(e)
1H09	L-GalactonicAcid-γ-Lactone	EX_galctn_L(e)
1H10	D-GalacturonicAcid	EX_galur(e)
1H11	Phenylethylamine	EX_peamn(e)
1H12	2-Aminoethanol	EX_etha(e)
2B02	N-Acetyl-Neuraminic Acid	EX_acnam(e)
2B03	β-D-Allose	EX_all_D(e)
2D10	γ-Amino ButyricAcid	EX_4abut(e)
2D12	Butyric Acid	EX_but(e)
2E01	Capric Acid	EX_dca(e)
2E02	Caproic Acid	EX_hxa(e)
2E12	5-Keto-DGluconicAcid	EX_5dglcn(e)
2F12	L-Tartaric Acid	EX_tartr_L(e)
2G04	L-Arginine	EX_arg_L(e)
2G05	Glycine	EX_gly(e)
2G06	L-Histidine	EX_his_L(e)
2G07	L-Homoserine	EX_hom_L(e)
2G09	L-Isoleucine	EX_ile_L(e)
2G10	L-Leucine	EX_leu_L(e)
2G11	L-Lysine	EX_lys_L(e)
2G12	L-Methionine	EX_met_L(e)
2H01	L-Ornithine	EX_orn(e)
2H02	L-Phenylalanine	EX_phe_L(e)
2H04	L-Valine	EX_val_L(e)
2H08	Putrescine	EX_ptrc(e)
2H09	DihydroxyAcetone	EX_dha(e)
